# Supplementary material for: Predator selection on phenotypic variability of cryptic and aposematic moths
Source: Nat Commun. 2024 Feb 23;15:1678. doi: 10.1038/s41467-024-45329-5 (PMC10891176; doi:10.1038/s41467-024-45329-5)
Supplement: Supplementary file 5 — Supplementary Data 1 [file 41467_2024_45329_MOESM5_ESM.txt]

species	activity	diet	strategy
Abraxas_grossulariata	cathemeral	polyphagous	aposematic
Acronicta_alni	nocturnal	polyphagous	camouflage
Anania_funebris	diurnal	polyphagous	aposematic
Anania_hortulata	cathemeral	polyphagous	aposematic
Anania_terrealis	nocturnal	monophagous	camouflage
Anania_verbascalis	nocturnal	oligophagous	camouflage
Anarta_myrtilli	cathemeral	monophagous	aposematic
Arachnis_picta	nocturnal	polyphagous	aposematic
Arctia_caja	nocturnal	polyphagous	aposematic
Arctia_plantaginis	diurnal	polyphagous	aposematic
Arctia_villica_britannica	nocturnal	polyphagous	aposematic
Arichanna_melanaria	cathemeral	monophagous	aposematic
Autographa_californica	cathemeral	polyphagous	camouflage
Biston_betularia	nocturnal	polyphagous	camouflage
Biston_strataria	nocturnal	polyphagous	camouflage
Callimorpha_dominula	cathemeral	polyphagous	aposematic
Calliteara_taiwana	nocturnal	polyphagous	camouflage
Chiasmia_clathrata	cathemeral	oligophagous	aposematic
Chlorissa_viridata	nocturnal	polyphagous	camouflage
Colobochyla_salicalis	nocturnal	monophagous	camouflage
Diacrisia_sannio	diurnal	polyphagous	aposematic
Dicallomera_fascelina	nocturnal	polyphagous	camouflage
Elophila_icciusalis	cathemeral	polyphagous	aposematic
Euplagia_quadripunctata	cathemeral	polyphagous	aposematic
Evergestis_forficalis	nocturnal	polyphagous	camouflage
Gnophaela_vermiculata	diurnal	oligophagous	aposematic
Grammia_incorrupta	nocturnal	polyphagous	aposematic
Grammia_nevadensis	nocturnal	polyphagous	aposematic
Grammia_ornata	nocturnal	polyphagous	aposematic
Herminia_tarsicrinalis	nocturnal	polyphagous	camouflage
Hypena_crassalis	nocturnal	oligophagous	camouflage
Hypena_proboscidalis	nocturnal	polyphagous	camouflage
Hypena_rostralis	nocturnal	polyphagous	camouflage
Hypomecis_roboraria	nocturnal	polyphagous	camouflage
Hypoprepia_fucosa	nocturnal	mycophagous	aposematic
Idaea_muricata	cathemeral	polyphagous	aposematic
Idaea_straminata	nocturnal	polyphagous	camouflage
Laspeyria_flexula	nocturnal	mycophagous	camouflage
Lomaspilis_marginata	cathemeral	polyphagous	aposematic
Lomaspilis_opis	cathemeral	monophagous	aposematic
Lygephila_craccae	nocturnal	oligophagous	camouflage
Lygephila_pastinum	nocturnal	oligophagous	camouflage
Lythria_purpuraria	diurnal	monophagous	aposematic
Macrochilo_cribrumalis	nocturnal	polyphagous	camouflage
Malacosoma_americanum	nocturnal	monophagous	camouflage
Manduca_sexta	nocturnal	oligophagous	camouflage
Megalopyge_crispata	nocturnal	polyphagous	camouflage
Miltochrista_miniata	nocturnal	mycophagous	aposematic
Minucia_lunaris	nocturnal	monophagous	camouflage
Notarctia_proxima	nocturnal	polyphagous	aposematic
Nudaria_mundane	nocturnal	mycophagous	camouflage
Odontopera_bidentata	nocturnal	polyphagous	camouflage
Orthosia_hibisci_brucei	nocturnal	polyphagous	camouflage
Paracolax_tristalis	nocturnal	polyphagous	camouflage
Parascotia_fuliginaria	nocturnal	mycophagous	camouflage
Pero_behrensaria	nocturnal	oligophagous	camouflage
Pero_macdunnoughi	nocturnal	polyphagous	camouflage
Phigalia_pilosaria	nocturnal	polyphagous	camouflage
Phragmatobia_fuliginosa	cathemeral	polyphagous	aposematic
Pseudopanthera_macularia	cathemeral	polyphagous	aposematic
Pyrausta_ostrinalis	diurnal	monophagous	aposematic
Pyrausta_purpuralis	cathemeral	oligophagous	aposematic
Pyromorpha_dimidiata	diurnal	monophagous	aposematic
Rheumaptera_hastata_hastata	diurnal	polyphagous	aposematic
Rheumaptera_hastata_nigrescens	diurnal	polyphagous	aposematic
Rhyparia_purpurata	cathemeral	polyphagous	aposematic
Schranckia_taenialis	nocturnal	polyphagous	camouflage
Schrankia_costaestrigalis	nocturnal	polyphagous	camouflage
Scoliopteryx_libatrix	nocturnal	oligophagous	camouflage
Scoparia_basistrigalis	nocturnal	monophagous	camouflage
Scopula_immorata	cathemeral	polyphagous	camouflage
Spilosoma_lubricipeda	nocturnal	polyphagous	aposematic
Thalera_fimbrialis	nocturnal	polyphagous	camouflage
Tyria_jacobaeae	diurnal	polyphagous	aposematic
Tyta_luctuosa	cathemeral	oligophagous	aposematic
Udea_ferrugalis	nocturnal	polyphagous	camouflage
Virbia_ostenta	diurnal	oligophagous	aposematic
Zale_lunata	nocturnal	polyphagous	camouflage
Zygaena_filipendulae	diurnal	polyphagous	aposematic
Zygaena_lonicerae	diurnal	oligophagous	aposematic
Zygaena_minos	diurnal	monophagous	aposematic
Zygaena_viciae	diurnal	oligophagous	aposematic
