# Supplementary material for: Predator selection on phenotypic variability of cryptic and aposematic moths
Source: Nat Commun. 2024 Feb 23;15:1678. doi: 10.1038/s41467-024-45329-5 (PMC10891176; doi:10.1038/s41467-024-45329-5)
Supplement: Supplementary file 6 — Supplementary Data 2 [file 41467_2024_45329_MOESM6_ESM.txt]

Family	Species	Size	Sample	Origin	Source	References
Crambidae	Anania funebris (Stršm, 1768)	Wingspan 20Ð23 mm	30	Country of origin: UK	Source: GBIF (Natural History Museum UK)	No literature on aposematism
Crambidae	Anania hortulata (Linnaeus, 1758)	Wingspan 24Ð28 mm	30	Country of origin: UK	Source: GBIF (Natural History Museum UK)	No literature on aposematism
Crambidae	Elophila icciusalis (Walker, 1859)	Wingspan 16Ð26 mm	30	Country of origin: USA (Mich.)	Source: SCAN (Michigan State University, The Albert J. Cook Arthropod Research Collection)	No literature on aposematism
Crambidae	Pyrausta ostrinalis (HŸbner, 1796)	Wingspan 15Ð21 mm	30	Country of origin: UK	Source: GBIF (Natural History Museum UK)	No literature on aposematism
Crambidae	Pyrausta purpuralis (Linnaeus, 1758)	Wingspan 20 mm	30	Country of origin: UK	Source: GBIF (Natural History Museum UK)	No literature on aposematism
Erebidae	Arachnis picta (Packard, 1864)	Wingspan 50 mm	15	Country of origin: USA (Col.; Ariz. N.Mex. &Ut.)	Source: SCAN (Arizona State University, Hasbrouck Insect Collection; Colorado State University, C. P. Gillette Museum of Arthropod Diversity; Mississippi Entomological Museum; New Mexico State University, Collection of Arthropod; Yale University, Yale Peabody Museum)	References: Simmons, R. (2009). Adaptive coloration and mimicry. Tiger moths and woolly bears: behavior, ecology, and evolution of the Arctiidae, 115-126. Dethier, V. G. (1939). Prothoracic glands of adult Lepidoptera. Journal of the New York Entomological Society, 47(2), 131-144.
Erebidae	Arctia caja (Linnaeus, 1758)	Wingspan 45Ð65 mm	50	Country of origin: UK	Source: GBIF (Natural History Museum UK)	Reference: Bisset, G. W., Frazer, J. F. D., Rothschild, M. L., & Schachter, M. (1960). A pharmacologically active choline ester and other substances in the garden tiger moth, Arctia caja (L.). Proceedings of the Royal Society of London. Series B. Biological Sciences, 152(947), 255-262.
Erebidae	Arctia plantaginis (Linnaeus, 1758)	Wingspan 29Ð37 mm	80	Country of origin: UK	Source: GBIF (Natural History Museum UK)	Reference: Lindstedt et al 2020: Defence against predators incurs high reproductive costs for the aposematic moth Arctia plantaginis.
Erebidae	Arctia villica britannica (Cockayne, 1954)	Wingspan 45Ð60 mm	50	Country of origin: UK	Source: GBIF (Natural History Museum UK)	Reference: Rothschild, M., Reichstein, T., Von Euw, J., Aplin, R., & Harman, R. R. M. (1970). Toxic lepidoptera. Toxicon, 8(4), 293-296.
Erebidae	Callimorpha dominula (Linnaeus, 1758)	Wingspan 44Ð55 mm	30	Country of origin: UK	Source: GBIF (Natural History Museum UK)	Reference: Marsh, N., & Rothschild, M. (1974). Aposematic and cryptic Lepidoptera tested on the mouse. Journal of Zoology, 174(1), 89-122.
Erebidae	Diacrisia sannio (Linnaeus, 1758)	Wingspan 34Ð42 mm	50	Country of origin: UK	Source: GBIF (Natural History Museum UK)	Reference: von Nickisch-Rosenegk, E., & Wink, M. (1993). Sequestration of pyrrolizidine alkaloids in several arctiid moths (Lepidoptera: Arctiidae). Journal of Chemical Ecology, 19(9), 1889-1903. Sehlmeyer, S., Wang, L., Langel, D., Heckel, D. G., & Mohagheghi, H. (2010). Flavin-Dependent Monooxygenases as a Detoxification Mechanism in Insects.
Erebidae	Euplagia quadripunctaria (Poda, 1761)	Wingspan 46Ð62 mm	90	Country of origin: UK	Source: GBIF (Natural History Museum UK)	Reference: Liebert, T. G., & Brakefield, P. M. (1990). The genetics of colour polymorphism in the aposematic Jersey Tiger Moth Callimorpha quadripunctaria. Heredity, 64(1), 87-92.
Erebidae	Gnophaela vermiculata (Grote, 1864)	Wingspan 54 mm	16	Country of origin: USA (Co.; Wyo. & N.Mex.)	Source: SCAN (Colorado State University, C. P. Gillette Museum of Arthropod Diversity; Arizona State University, Hasbrouck Insect Collection; New Mexico State University, Collection of Arthropods)	Reference: L'Empereur, K. M., Li, Y., Stermitz, F. R., & Crabtree, L. (1989). Pyrrolizidine alkaloids from Hackelia californica and Gnophaela latipennis, an H. californica-hosted arctiid moth. Journal of natural products, 52(2), 360-366.
Erebidae	Grammia incorrupta (H. Edwards, 1881)	Wingspan 38Ð40 mm	30	Country of origin: USA (Ariz.)	Source: SCAN (Northern Arizona University, The Colorado Plateau Museum of Arthropod Biodiversity)	References: Trigo, J. R. (2011). Effects of pyrrolizidine alkaloids through different trophic levels. Phytochemistry Reviews, 10(1), 83-98. Smilanich, A. M., Vargas, J., Dyer, L. A., & Bowers, M. D. (2011). Effects of ingested secondary metabolites on the immune response of a polyphagous caterpillar Grammia incorrupta. Journal of chemical ecology, 37(3), 239-245.
Erebidae	Grammia nevadensis (Grote & Robinson, 1866)	Wingspan 30Ð40 mm	30	Country of origin: USA (Calif.)	Source: SCAN (San Diego Natural History Museum)	No literature on aposematism
Erebidae	Grammia ornata (Packard, 1864)	Wingspan 46 mm	30	Country of origin: USA (Calif.)	Source: SCAN (San Diego Natural History Museum)	No literature on aposematism
Erebidae	Hypoprepia fucosa (HŸbner, 1831)	Wingspan 25Ð35 mm	26	Country of origin: USA (Conn.; N.J. & N.H.)	Source: SCAN (Yale University, Yale Peabody Museum)	Reference: Hristov, N., & Conner, W. E. (2005). Effectiveness of tiger moth (Lepidoptera, Arctiidae) chemical defenses against an insectivorous bat (Eptesicus fuscus). Chemoecology, 15(2), 105-113.
Erebidae	Miltochrista miniata (Forster, J.R., 1771)	Wingspan 21Ð28 mm	30	Country of origin: UK	Source: GBIF (Natural History Museum UK)	Reference: Marsh, N., & Rothschild, M. (1974). Aposematic and cryptic Lepidoptera tested on the mouse. Journal of Zoology, 174(1), 89-122.
Erebidae	Notarctia proxima (GuŽrin-MŽneville, 1844)	Wingspan 42 mm	30	Country of origin: USA (Calif.)	Source: SCAN (San Diego Natural History Museum; Colorado State University, C. P. Gillette Museum of Arthropod Diversity)	No literature on aposematism
Erebidae	Phragmatobia fuliginosa (Linnaeus, 1758)	Wingspan 26Ð37 mm	50	Country of origin: UK	Source: GBIF (Natural History Museum UK)	Reference: von Nickisch-Rosenegk, E., & Wink, M. (1993). Sequestration of pyrrolizidine alkaloids in several arctiid moths (Lepidoptera: Arctiidae). Journal of Chemical Ecology, 19(9), 1889-1903.
Erebidae	Rhyparia purpurata (Linnaeus, 1758)	Wingspan 37Ð50 mm	30	Country of origin: Estonia	Source: GBIF (Estonian Museum of Natural History)	Reference: Rothschild M (1961) Defensive odours and Mullerian mimicry among insects. Trans R Ent Soc Lond 113:101Ð121
Erebidae	Spilosoma lubricipeda (Linnaeus, 1758)	Wingspan 34Ð48 mm	50	Country of origin: UK	Source: GBIF (Natural History Museum UK)	Reference: Marsh, N., & Rothschild, M. (1974). Aposematic and cryptic Lepidoptera tested on the mouse. Journal of Zoology, 174(1), 89-122.
Erebidae	Tyria jacobaeae (Linnaeus, 1758)	Wingspan 32Ð42 mm	30	Country of origin: UK	Source: GBIF (Natural History Museum UK)	Reference: Marsh, N., & Rothschild, M. (1974). Aposematic and cryptic Lepidoptera tested on the mouse. Journal of Zoology, 174(1), 89-122.
Erebidae	Virbia ostenta (H. Edwards, 1881)	Wingspan 25 mm	14	Country of origin: USA (Ariz. & N.Mex.)	Source: SCAN (Colorado State University, C. P. Gillette Museum of Arthropod Diversity; Arizona State University, Hasbrouck Insect Collection; Northern Arizona University, The Colorado Plateau Museum of Arthropod Biodiversity; Mississippi Entomological Museum; New Mexico State University, Collection of Arthropod; Academy of Natural Sciences Entomology Collection)	Reference Simmons, R. (2009). Adaptive coloration and mimicry. Tiger moths and woolly bears: behavior, ecology, and evolution of the Arctiidae, 115-126.
Geometridae	Abraxas grossulariata (Linnaeus, 1758)	Wingspan 34Ð42 mm	85	Country of origin: UK	Source: GBIF (Natural History Museum UK)	Reference Nishida, R., Rothschild, M., & Mummery, R. (1994). Acyanoglucoside, sarmentosin, from the magpie moth, Abraxas grossulariata, geometridae: Lepidoptera. Phytochemistry, 36(1), 37-38.
Geometridae	Arichanna melanaria (Linnaeus, 1758)	Wingspan 36Ð42 mm	39	Country of origin: Estonia	Source: GBIF (Estonian Museum of Natural History)	Reference: Nishida R. 1994. Sequestration of plant secondary compounds by butterflies and moths. Chemoecology 5: 127Ð138
Geometridae	Chiasmia clathrata (Linnaeus, 1758)	Wingspan 22Ð30 mm	77	Country of origin: Estonia (typical), UK (ab. forms)	Source: GBIF (typical), GBIF (Natural History Museum UK) (ab. forms)	Reference: Witthohn, K., & Naumann, C. M. (1987). CyanogenesisÑa general phenomenon in the lepidoptera? Journal of chemical ecology, 13(8), 1789-1809.
Geometridae	Idaea muricata (Hufnagel, 1767)	Wingspan 18Ð20 mm	30	Country of origin: UK	Source: GBIF (Natural History Museum UK)	No literature on aposematism
Geometridae	Lomaspilis marginata (Linnaeus, 1758)	Wingspan 24Ð28 mm	50	Country of origin: UK	Source: GBIF (Natural History Museum UK)	Reference: RšnkŠ, K., Mappes, J., Michalis, C., Kiviš, R., Salokannas, J., & Rojas, B. (2018). Can multiple-model mimicry explain warning signal polymorphism in the wood tiger moth, Arctia plantaginis (Lepidoptera: Erebidae)?. Biological Journal of the Linnean Society, 124(2), 237-260.
Geometridae	Lomaspilis opis (Butler, 1878)	Wingspan 20Ð25 mm	30	Country of origin: Estonia	Source: GBIF (Estonian Museum of Natural History)	No literature on aposematism
Geometridae	Lythria purpuraria (Linnaeus, 1758)	Wingspan 22Ð25 mm	24	Country of origin: Estonia	Source: GBIF (Estonian Museum of Natural History)	No literature on aposematism
Geometridae	Pseudopanthera macularia (Linnaeus, 1758)	Wingspan 23Ð28 mm	30	Country of origin: UK	Source: GBIF (Natural History Museum UK)	Reference: RšnkŠ, K., Mappes, J., Michalis, C., Kiviš, R., Salokannas, J., & Rojas, B. (2018). Can multiple-model mimicry explain warning signal polymorphism in the wood tiger moth, Arctia plantaginis (Lepidoptera: Erebidae)?. Biological Journal of the Linnean Society, 124(2), 237-260.
Geometridae	Rheumaptera hastata hastata (Linnaeus, 1758)	Wingspan 26Ð35 mm	30	Country of origin: UK	Source: GBIF (Natural History Museum UK)	Reference: RšnkŠ, K., Mappes, J., Michalis, C., Kiviš, R., Salokannas, J., & Rojas, B. (2018). Can multiple-model mimicry explain warning signal polymorphism in the wood tiger moth, Arctia plantaginis (Lepidoptera: Erebidae)?. Biological Journal of the Linnean Society, 124(2), 237-260.
Geometridae	Rheumaptera hastata nigrescens (Cockerell, 1889)	Wingspan 26Ð35 mm	30	Country of origin: UK	Source: GBIF (Natural History Museum UK)	Reference: RšnkŠ, K., Mappes, J., Michalis, C., Kiviš, R., Salokannas, J., & Rojas, B. (2018). Can multiple-model mimicry explain warning signal polymorphism in the wood tiger moth, Arctia plantaginis (Lepidoptera: Erebidae)?. Biological Journal of the Linnean Society, 124(2), 237-260.
Noctuidae	Anarta myrtilli (Linnaeus, 1761)	Wingspan 20Ð22 mm	30	Country of origin: Estonia	Source: GBIF (Estonian Museum of Natural History)	No literature on aposematism
Noctuidae	Tyta luctuosa (Denis & SchiffermŸller, 1775)	Wingspan 22Ð25 mm	60	Country of origin: UK	Source: GBIF (Natural History Museum UK)	No literature on aposematism
Zygaenoidea	Pyromorpha dimidiata (Herrich-SchŠffer, 1854)	Wingspan 18Ð28 mm	20	Country of origin: USA (Tenn.; Miss.; Ala.; Mo & Ga)	Source: SCAN (Arizona State University, Hasbrouck Insect Collection; Mississippi Entomological Museum; Michigan State University, The Albert J. Cook Arthropod Research Collection)	Reference: Jones, F. M. (1932). Insect coloration and the relative acceptability of insects to birds. Transactions of the Royal Entomological Society of London, 80(2), 345-371.
Zygaenoidea	Zygaena filipendulae (Linnaeus, 1758)	Wingspan 28Ð35 mm	22	Country of origin: Estonia	Source: GBIF (Estonian Museum of Natural History)	Reference: Jones, D. A., Parsons, J. & RothschiLd, M. (1962). Release of HCN from crushed tissue of all stages in the Iife cycle of species of the Zygaenidae (Lepidoptera). Nature, 193, 52-53.
Zygaenoidea	Zygaena lonicerae (Scheven, 1777)	Wingspan 30-46 mm	27	Country of origin: Estonia	Source: GBIF (Estonian Museum of Natural History)	Reference: Jones, D. A., Parsons, J. & RothschiLd, M. (1962). Release of HCN from crushed tissue of all stages in the Iife cycle of species of the Zygaenidae (Lepidoptera). Nature, 193, 52-53.
Zygaenoidea	Zygaena minos (Denis & SchiffermŸller, 1775)	Wingspan 33-37 mm	27	Country of origin: Estonia	Source: GBIF (Estonian Museum of Natural History)	Reference: Briolat, E. S., Zagrobelny, M., Olsen, C. E., Blount, J. D., & Stevens, M. (2019). No evidence of quantitative signal honesty across species of aposematic burnet moths (Lepidoptera: Zygaenidae). Journal of evolutionary biology, 32(1), 31-48.
Zygaenoidea	Zygaena viciae (Denis & Schiffermuller, 1775)	Wingspan 22-32 mm	23	Country of origin: Estonia	Source: GBIF (Estonian Museum of Natural History)	Reference: Witthohn, K., & Naumann, C. M. (1987). CyanogenesisÑa general phenomenon in the lepidoptera?. Journal of chemical ecology, 13(8), 1789-1809.
Crambidae	Anania terrealis (Treitschke, 1829)	Wingspan 24Ð28 mm	30	Country of origin: UK	Source: GBIF (Natural History Museum UK)	No literature on camouflage
Crambidae	Anania verbascalis (Denis & SchiffermŸller, 1775)	Wingspan 22Ð26 mm	30	Country of origin: UK	Source: GBIF (Natural History Museum UK)	No literature on camouflage
Crambidae	Evergestis forficalis (Linnaeus, 1758)	Wingspan 25Ð28 mm	30	Country of origin: UK	Source: GBIF (Natural History Museum UK)	No literature on camouflage
Crambidae	Scoparia basistrigalis (Knaggs, 1866)	Wingspan 21 mm	30	Country of origin: UK	Source: GBIF (Natural History Museum UK)	No literature on camouflage
Crambidae	Udea ferrugalis (HŸbner, 1796)	Wingspan 18Ð22 mm	30	Country of origin: UK	Source: GBIF (Natural History Museum UK)	No literature on camouflage
Erebidae	Calliteara pudibunda (Linnaeus, 1758)	Wingspan 40Ð60 mm	50	Country of origin: UK	Source: GBIF (Natural History Museum UK)	No literature on camouflage
Erebidae	Colobochyla salicalis (Denis & SchiffermŸller, 1775)	Wingspan 26Ð30 mm	30	Country of origin: UK	Source: GBIF (Natural History Museum UK)	No literature on camouflage
Erebidae	Dicallomera fascelina (Linnaeus, 1758)	Wingspan 35Ð49 mm	60	Country of origin: UK	Source: GBIF (Natural History Museum UK)	No literature on camouflage
Erebidae	Herminia grisealis (Denis & SchiffermŸller, 1775)	Wingspan 24Ð28 mm	22	Country of origin: Estonia	Source: GBIF (Estonian Museum of Natural History)	No literature on camouflage
Erebidae	Hypena crassalis (Fabricius, 1787)	Wingspan 25Ð30 mm	30	Country of origin: Estonia	Source: GBIF (Estonian Museum of Natural History)	No literature on camouflage
Erebidae	Hypena proboscidalis (Linnaeus, 1758)	Wingspan 25Ð38 mm	30	Country of origin: UK	Source: GBIF (Natural History Museum UK)	Reference: Boardman, M., Askew, R. R., & Cook, L. M. (1974). Experiments on resting site selection by nocturnal moths. Journal of Zoology, 172(3), 343-355.
Erebidae	Hypena rostralis (Linnaeus, 1758)	Wingspan 27Ð32 mm	30	Country of origin: UK	Source: GBIF (Natural History Museum UK)	No literature on camouflage
Erebidae	Laspeyria flexula (Denis & SchiffermŸller, 1775)	Wingspan 23Ð27 mm	30	Country of origin: UK	Source: GBIF (Natural History Museum UK)	No literature on camouflage
Erebidae	Lygephila craccae (Denis & SchiffermŸller, 1775)	Wingspan 40Ð46 mm	30	Country of origin: Estonia	Source: GBIF (Estonian Museum of Natural History)	No literature on camouflage
Erebidae	Lygephila pastinum (Treitschke, 1826)	Wingspan 37Ð42 mm	30	Country of origin: Estonia	Source: GBIF (Estonian Museum of Natural History)	No literature on camouflage
Erebidae	Macrochilo cribrumalis (HŸbner, 1793)	Wingspan 24Ð29 mm	27	Country of origin: Estonia	Source: GBIF (Estonian Museum of Natural History)	No literature on camouflage
Erebidae	Minucia lunaris (Denis & SchiffermŸller, 1775)	Wingspan 53Ð61 mm	30	Country of origin: UK	Source: GBIF (Natural History Museum UK)	No literature on camouflage
Erebidae	Nudaria mundana (Linnaeus, 1761)	Wingspan 19Ð23 mm	30	Country of origin: UK	Source: GBIF (Natural History Museum UK)	No literature on camouflage
Erebidae	Paracolax tristalis (Fabricius, 1794)	Wingspan 28Ð35 mm	30	Country of origin: UK	Source: GBIF (Natural History Museum UK)	No literature on camouflage
Erebidae	Parascotia fuliginaria (Linnaeus, 1761)	Wingspan 18Ð28 mm	30	Country of origin: UK	Source: GBIF (Natural History Museum UK)	No literature on camouflage
Erebidae	Schrankia costaestrigalis (Stephens, 1834)	Wingspan 18Ð21 mm	30	Country of origin: UK	Source: GBIF (Natural History Museum UK)	No literature on camouflage
Erebidae	Schrankia taenialis (HŸbner, 1809)	Wingspan 18Ð24 mm	30	Country of origin: UK	Source: GBIF (Natural History Museum UK)	No literature on camouflage
Erebidae	Scoliopteryx libatrix (Linnaeus, 1758)	Wingspan 44 mm	30	Country of origin: UK	Source: GBIF (Natural History Museum UK)	No literature on camouflage
Erebidae	Zale lunata (Drury, 1773)	Wingspan 40Ð55 mm	28	Country of origin: USA (Ind. & Ill.)	Source: SCAN (The Purdue Entomological Research Collection)	Reference: Endler, J. A. (1984). Progressive background in moths, and a quantitative measure of crypsis. Biological Journal of the Linnean Society, 22(3), 187-231.
Geometridae	Biston betularia (Linnaeus, 1758)	Wingspan 35Ð56 mm	150	Country of origin: UK	Source: GBIF (Natural History Museum UK)	Reference: Bishop, J. A. (1972). An experimental study of the cline of industrial melanism in Biston betularia (L.)(Lepidoptera) between urban Liverpool and rural North Wales. The Journal of Animal Ecology, 209-243.
Geometridae	Biston strataria (Hufnagel, 1767)	Wingspan 44Ð55 mm	110	Country of origin: UK	Source: GBIF (Natural History Museum UK)	Reference: Why Colors, 2007 In: Iridescences. Springer, New York, NY. https://doi.org/10.1007/978-0-387-34120-0_2
Geometridae	Chlorissa viridata (Linnaeus, 1758)	Wingspan 17Ð22 mm	30	Country of origin: UK	Source: GBIF (Natural History Museum UK)	No literature on camouflage
Geometridae	Hypomecis roboraria (Denis & SchiffermŸller, 1775)	Wingspan 45Ð56 mm	50	Country of origin: UK	Source: GBIF (Natural History Museum UK)	Reference: Kang, C. K., Moon, J. Y., Lee, S. I., & Jablonski, P. G. (2012). Camouflage through an active choice of a resting spot and body orientation in moths. Journal of evolutionary biology, 25(9), 1695-1702.
Geometridae	Idaea straminata (Borkhausen, 1794)	Wingspan 22Ð27 mm	30	Country of origin: UK	Source: GBIF (Natural History Museum UK)	No literature on camouflage
Geometridae	Odontopera bidentata (Clerck, 1759)	Wingspan 37Ð44 mm	60	Country of origin: UK	Source: GBIF (Natural History Museum UK)	Reference: Bishop, J. A., Cook, L. M., & Muggleton, J. (1978). The response of two species of moths to industrialization in northwest England II. Relative fitness of morphs and population size. Philosophical Transactions of the Royal Society of London. B, Biological Sciences, 281(985), 517-540.
Geometridae	Phigalia pilosaria (Denis & SchiffermŸller, 1775)	Wingspan 43Ð50 mm	80	Country of origin: UK	Source: GBIF (Natural History Museum UK)	Reference: Conroy, B. A., & Bishop, J. A. (1980). Maintenance of the polymorphism for melanism in the moth Phigalia pilosaria in rural north Wales. Proceedings of the Royal Society of London. Series B. Biological Sciences, 210(1179), 285-298.
Geometridae	Scopula immorata (Linnaeus, 1758)	Wingspan 21Ð29 mm	30	Country of origin: UK	Source: GBIF (Natural History Museum UK)	No literature on camouflage
Geometridae	Thalera fimbrialis (Scopoli, 1763)	Wingspan 25Ð31 mm	30	Country of origin: UK	Source: GBIF (Natural History Museum UK)	No literature on camouflage
Geometridae	Pero behrensaria (Packard, 1871)	Wingspan 34 mm	30	Country of origin: USA (Calif.; Ariz. & Ut.)	Source: SCAN (San Diego Natural History Museum; Michigan State University, The Albert J. Cook Arthropod Research Collection; University of California Santa Barbara Invertebrate Zoology Collection; Dugway Proving Ground Natural History Collection)	References: Rindge, F. H. (1955). A revision of some species of Pero from the western United States (Lepidoptera, Geometridae). American Museum novitates; no. 1750. Endler, J. A. (1984). Progressive background in moths, and a quantitative measure of crypsis. Biological Journal of the Linnean Society, 22(3), 187-231.
Geometridae	Pero macdunnoughi (Cassino & Swett, 1922)	Wingspan 30 mm	30	Country of origin: USA (Calif.)	Source: SCAN (San Diego Natural History Museum; Colorado State University, C. P. Gillette Museum of Arthropod Diversity; Arizona State University, Hasbrouck Insect Collection)	References: Rindge, F. H. (1955). A revision of some species of Pero from the western United States (Lepidoptera, Geometridae). American Museum novitates; no. 1750. Endler, J. A. (1984). Progressive background in moths, and a quantitative measure of crypsis. Biological Journal of the Linnean Society, 22(3), 187-231.
Lasiocampidae	Malacosoma constrictum (Edwards, 1874)	Wingspan >30 mm	30	Country of origin: USA (Calif.)	Source: SCAN (San Diego Natural History Museum)	Reference: Endler, J. A. (1984). Progressive background in moths, and a quantitative measure of crypsis. Biological Journal of the Linnean Society, 22(3), 187-231.
Noctuidae	Acronicta alni (Linnaeus, 1767)	Wingspan 34Ð44 mm	30	Country of origin: UK	Source: GBIF (Natural History Museum UK)	Reference: Waring P, Townsend M, Lewington R, 2009. Field Guide to the Moths of Great Britain and Ireland. 2nd edn. Hook, UK: British Wildlife Publishing.
Noctuidae	Autographa californica (Speyer, 1875)	Wingspan 36Ð42 mm	17	Country of origin: USA (Co.; Ut. & Wyo.)	Source: SCAN (Arizona State University, Hasbrouck Insect Collection; Colorado State University, C. P. Gillette Museum of Arthropod Diversity; Dugway Proving Ground Natural History Collection; Mississippi Entomological Museum; Entomology Collection at the Natural History Museum of Utah)	Reference: Stevens, M., Marshall, K. L., Troscianko, J., Finlay, S., Burnand, D., & Chadwick, S. L. (2013). Revealed by conspicuousness: distractive markings reduce camouflage. Behavioral Ecology, 24(1), 213-222.
Noctuidae	Orthosia hibisci brucei (Smith, 1910)	Wingspan 30Ð38 mm	18	Country of origin: USA (Co. & Wyo.)	Source: SCAN (Colorado State University, C. P. Gillette Museum of Arthropod Diversity)	Reference: Endler, J. A. (1984). Progressive background in moths, and a quantitative measure of crypsis. Biological Journal of the Linnean Society, 22(3), 187-231.
Sphingidae	Manduca sexta (Linnaeus, 1763)	Wingspan 100 mm	30	Country of origin: USA (Calif. & Ariz.)	Source: SCAN (San Diego Natural History Museum; Colorado State University, C. P. Gillette Museum of Arthropod Diversity; Arizona State University, Hasbrouck Insect Collection)	Reference: Rothschild, M., Aplin, R., Baker, J., & Marsh, N. (1979). Toxicity induced in the tobacco horn-worm (Manduca sexta L.)(Sphingidae, Lepidoptera). Nature, 280(5722), 487-488. Johnson, S. (2005). U.S. Patent Application No. 10/777,953.
Zygaenoidea	Megalopyge crispata (Packard, 1864)	Wingspan 25Ð40 mm	30	Country of origin: USA (Mo.; Ark. & Okla.)	Source: SCAN (Michigan State University, The Albert J. Cook Arthropod Research Collection)	No literature on camouflage
