# Supplementary material for: Predator selection on phenotypic variability of cryptic and aposematic moths
Source: Nat Commun. 2024 Feb 23;15:1678. doi: 10.1038/s41467-024-45329-5 (PMC10891176; doi:10.1038/s41467-024-45329-5)
Supplement: Supplementary file 7 — Supplementary Data 3 [file 41467_2024_45329_MOESM7_ESM.txt]

Species	Activity	Diet	Plant_growth_form	Plant_family	Plant_genera	Diet_source	Notes_diet	Activity_source	Notes_activity
Zale_lunata	nocturnal	polyphagous	all	Rosaceae, Betulaceae, Fabaceae, Salicaceae, Fagaceae	Malus, Betula, Rubus, Prunus, Cassia, Salix, Crataegus, Aronia	Wagner 2011, diet breadth dataset	Wagner states trees, shrubs, many forbs in Fabaceae	uwm.edu, Keep Austin Biodiverse
Pero_behrensaria	nocturnal	oligophagous	tree	Pinaceae	Pinus, Pseudotsuga, Abies, Tsuga, Picea	Bugguide, Natural Resources of Canada	Bugguide lists Cupressaceae for subspecies sperryi only, Pinaceae otherwise	Vargas, Oyarz�n & Parra 2017; Palacios,Farfan, Cerdenia, Lazo-Rivera, Parra & Vargas 2020; Uni of Alberta Museum search	No info on this species, but several other Pero caught by light in night time
Pero_macdunnoughi	nocturnal	polyphagous	herb_shrub	Polygonaceae, Lamiaceae, Rhamnaceae	Eriogonum, Artemesia, Rhamnus	Calscape	genera are shrubs - Calscape	Vargas, Oyarz�n & Parra 2017; Palacios,Farfan, Cerdenia, Lazo-Rivera, Parra & Vargas 2020; Uni of Alberta Museum search	No info on this species, but several other Pero caught by light in night time
Malacosoma_constrictum	nocturnal	monophagous	tree	Fagaceae	Quercus	Miller & Hammond 2003	oaks	PNW Moths
Autographa_californica	cathemeral	polyphagous	herb	Fabaceae, others	Medicago, Trifolium	Miller & Hammond 2003, PNW Moths, Diet breadth dataset	Miller & Hammond state "numerous herbaceous plants" with preference for legumes	PNW Moths	Stated partly diurnal, but "most commonly collected during night and come readily to lights"
Orthosia_hibisci	nocturnal	polyphagous	tree	Rosaceae, Pinaceae, Betulaceae, Grossulariaceae, Salicaceae, Fagaceae	Malus, Pseudotsuga, Fraxinus, Populus, Betula, Prunus, Ulmus, Ribes, Quercus, Salix	Wagner 2011, diet breadth dataset	woody hosts	New England Tree Fruit Management Guide
Manduca_sexta	nocturnal	oligophagous	herb	Solanaceae	Physalis, Solanum, Nicotiana	Wagner 2005, diet breadth dataset	herbaceous hosts	Cutler, Bennett, Stevenson & White 1995
Megalopyge_crispata	nocturnal	polyphagous	shrub_tree	Betulaceae, Rosaceae, Fagaceae, Salicaceae, Ebenaceae, Hamamelidaceae	Alnus, Betula, Malus, Prunus, Quercus, Diospryros, Rubus, Salix	Wagner 2005, diet breadth dataset	woody hosts	Bugguide, http://entnemdept.ufl.edu/creatures/misc/moths/puss.htm	Observations on night time, relative species M. opercularis nocturnal
Elophila_icciusalis	cathemeral	polyphagous	herb_aquatic	Menyanthaceae, Araceae, Zosteraceae, Cyperaceae, Potamogetonaceae	Menyanthes, Lemna, Zostera, Carex, Potamogeton	Bugguide	eats aquatic plants!	Bugguide	Comes to light, but is also seen "flitting about" in pond weeds during day time
Arachnis_picta	nocturnal	polyphagous	herb	Fabaceae, Malvaceae, Lamiaceae	Acmispon, Malva, Trifolium	Bugguide, Calscape	Bugguide states "generalists of low herbaceous plants", Calscape confirms Acmipson glaber, 218 other likely spp	insectidetification.org	Mostly active during night
Gnophaela_vermiculata	diurnal	oligophagous	herb	Boraginaceae	Mertensia, Lithospermum, Hackelia	Bugguide	herbaceous hosts	PNW Moths
Grammia_incorrupta	nocturnal	polyphagous	herb_shrub	Rosaceae, others	Fallugia	Bugguide	Bugguide states will eat many herbs and shrubs. syn: Apantesis incorrupta	Bugguide
Grammia_nevadensis	nocturnal	polyphagous	herb_shrub	Lamiaceae, Solanaceae, Fabaceae, Violaceae	Artemesia, Physalis, Lupinus, Viola	Bugguide, PNW Moths	shrubs and herb;syn: Apantesis nevadensis	Schmidt 2009: Taxonomic revision of the genus Grammia
Grammia_ornata	nocturnal	polyphagous	herb	Asteraceae, others	Centaurea	Miller & Hammond 2003, Bugguide, PNW Moths	Miller & Hammond state "generalist feeders on many herbaceous plants", Syn: Apantesis ornata	Schmidt 2009: Taxonomic revision of the genus Grammia
Hypoprepia_fucosa	nocturnal	mycophagous	lichen_alga	NA	NA	Bugguide, Wagner 2005	Bugguide states lichen, algae on trees	Bugguide
Notarctia_proxima	nocturnal	polyphagous	herb	Fabaceae, others	Trifolium	PNW Moths	PNW moths- congener is generalist on many herbs. Syn: Apantesis proxima	Tiger Moths and Woolly bears -book
Virbia_ostenta	diurnal	oligophagous	herb	Asteraceae	Taraxacum, Lactuca	Wiki	Wiki reports reared on dandelion and lettuce. Bugguide biology unknown.	Zaspel, J. M., Weller, S. J., & Card�, R. T. (2008).�A review of Virbia (formerly Holomelina) of America north of Mexico (Arctiidae: Arctiinae: Arctiini). University of Florida.
Pyromorpha_dimidiata	diurnal	monophagous	tree_dead	Fagaceae	Quercus	Buguide	Bugguide states eat dead/decaying oak leaves	Bugguide
Anania_terrealis	nocturnal	monophagous	herb	Asteraceae	Solidago	Ukmoths, Lepidoptera Mundi	Solidago virgaurea	Ukmoths
Anania_verbascalis	nocturnal	oligophagous	herb	Lamiaceae, Scrophulariaceae	Teucrium, Scrophularia	Lepidoptera Mundi, NBN Atlas	Teucrium scorodonia, Verbascum thapsus	Laji.fi
Evergestis_forficalis	nocturnal	polyphagous	herb	Asteraceae, Brassicaceae, Polygonaceae	Galatella, Alliaria, Brassica, Raphanus, Sinapis, Sisymbrium, Rumex	Lepidoptera Mundi	Pest of gardens and allotments	Laji.fi
Scoparia_basistrigalis	nocturnal	monophagous	moss	Mniaceae	Mnium	Ukmoths, Lepidoptera Mundi	Mnium hornum, acording to Ukmoths larva only recently described	Laji.fi
Udea_ferrugalis	nocturnal	polyphagous	herb	Asteraceae, Lamiaceae, Rosaceae	Arctium, Eupatorium, Mentha, Stachys, Fragaria	Lepidoptera Mundi, Laji.fi	Burdock, Agrimony, Mint, Woundwort, Strawberry	Laji.fi
Calliteara_pudibunda	nocturnal	polyphagous	shrub_tree	Betulaceae, Corylaceae, Fagaceae	Betula, Corylus, Carpinus, Fagus, Quercus	Lepidoptera Mundi	According to Ukmoths, also pest of hop (Humulus lupulus)	Laji.fi
Colobochyla_salicalis	nocturnal	monophagous	shrub_tree	Salicaceae	Populus, Salix	Lepidoptera Mundi, Ukmoths, Laji.fi, Silvonen et al. 2014 (A Field Guide to the Butterflies and Moths of Finland)	Conflicting information: Silvonen et al. 2014 states that ONLY Populus tremula is the host plant. Laji.fi states that Salix species are hosts (describe how larva use the leaves), Lepidoptera Mundi states P. tremula and S. caprea as host plants	Laji.fi
Dicallomera_fascelina	nocturnal	polyphagous	herb_shrub	Ericaceae, Fabaceae, Rosaceae, Betulaceae,	Calluna, Cytius, Rubus, Vaccinium, Betula	Ukmoths, Lepidoptera Mundi, Silvonen et al. 2014	Lives on or near bogs and uses various plants there	UKmoths
Herminia_grisealis	nocturnal	polyphagous	all_dead	Betulaceae, Corylaceae, Fagaceae, Rosaceae, Urticaeae	Alnus, Betula, Caprinus, Crataegus, Prunus, Quercus, Urtica	Ukmoths, Lepidoptera Mundi, Silvonen et al. 2014	Eats withered and fallen leaves	Laji.fi
Hypena_crassalis	nocturnal	oligophagous	herb_shrub	Ericaceae, Urticaceae	Vaccinum, Calluna, Urtica	Ukmoths, Lepidoptera Mundi, Silvonen et al. 2014	Primary host plants V. myrtillus and V. uliginosum, secondary Calluna vulgaris and Urtica	Laji.fi
Hypena_proboscidalis	nocturnal	polyphagous	herb_shrub	Urticaceae, Cannabaceae, Lamiaceae, Apiaceae	Urtica, Humulus, Stachys, Aegopodium	Lepidoptera Mundi, Insect box, Plant Parasites of Europe	Mostly U.dioica mentioned, but Lepidoptera Mundi mentiones several, as do Dutch and Germanian lepidopterist webpages	Laji.fi
Hypena_rostralis	nocturnal	polyphagous	herb_shrub	Cannabacea, Rosaceae, Urticaceae	Humulus, Rubus, Urtica	Lepidoptera Mundi	Primary host plant H. lupulus	Laji.fi
Laspeyria_flexula	nocturnal	mycophagous	lichen_alga	Parmeliaceae, others?	Parmelia and apparently others, too	Laji.fi, Ukmoths	Lichen on coniferous and deciduous trees	Laji.fi
Lygephila_craccae	nocturnal	oligophagous	herb_shrub	Fabaceae	Astragalus, Coronilla, Lathyrys, Vicia	Lepidoptera Mundi, Ukmoths, Pyrgus.de		Laji.fi
Lygephila_pastinum	nocturnal	oligophagous	herb_shrub	Fabaceae	Astragalus, Coronilla, Lathyrys, Vicia	Lepidoptera Mundi, Ukmoths, Pyrgus.de		Laji.fi
Macrochilo_cribrumalis	nocturnal	polyphagous	herb_shrub	Cyperaceae, Juncacae	Carex, Juncus, Luzula	Laji.fi, Lepidoptera Mundi	Sedge, Rush, Wood-rush	Laji.fi
Minucia_lunaris	nocturnal	monophagous	tree	Fagaceae	Quercus	Silvonen et al. 2014, Laji.fi, Ukmoths, Lepidoptera Mundi	Young oak leaves	Laji.fi
Nudaria_mundana	nocturnal	mycophagous	lichen_alga	Parmeliaceae, others?	Parmelia and maybe others, too	Laji.fi, Silvonen et al. 2014	According to Silvonen et al. 2014, needs moist rock walls etc where eats lichen and algae	Laji.fi
Paracolax_tristalis	nocturnal	polyphagous	shrub_tree_dead	Betulaceae, Fagaceae, Salicaceae, Rosaceae	Quercus, Alnus, Salix, Rubus	Laji.fi, Lepidoptera Mundi, Pyrgus.de	According to Laji.fi, primary host plant Q. robur	Laji.fi
Parascotia_fuliginaria	nocturnal	mycophagous	fungi_lichen	Parmeliaceae, Polyporacea, Fomitopsidaceae amongst others	Parmelia, Fomes, Piptoporus	Laji.fi, Lepidoptera Mundi, Ukmoths	fungi, lichen but also rotten wood mentioned	Laji.fi
Schrankia_costaestrigalis	nocturnal	polyphagous	herb_shrub	Campanulaceae, Ericaceae, Lamiaceae, Orobanchaceae	Campanula, Calluna, Mentha, Thymus, Melampyrum	Lepidoptera Mundi	Secondary host plants lettuce, willow	Laji.fi
Schrankia_taenialis	nocturnal	polyphagous	herb_shrub	Lamiaceae, Ericaceae, Apiaceae, Orobanchaceae	Calluna, Thymus, Heracleum, Melampyrum	Laji.fi, Lepidoptera Mundi, Silvonen et al. 2014	Silvonen et al. 2014 states polyphagous, larva eats flowers	Laji.fi
Scoliopteryx_libatrix	nocturnal	oligophagous	shrub_tree	Salicaceae, Rosaceae	Salix, Populus, Sorbus	Laji.fi, Ukmoths, Lepidoptera Mundi, Pyrgus.de	Mostly Salix species mentioned	Laji.fi
Biston_betularia	nocturnal	polyphagous	all	Betulaceae, Fagaceae, Salicaceae, Ulmaceae, Asteraceae, Rosaceae	Betula, Fagus, Quercus, Salix, Ulmus, Artemisia, Rubus	Lepidoptera Mundi	Many sources only states "polyphagous"	ScienceDirect
Biston_strataria	nocturnal	polyphagous	shrub_tree	Aceraceae, Betulaceae, Fagaceae, Malvaceae, Salicaceae, Ulmaceae	Acer, Alnus, Betula, Corylus, Quercus, Tilia, Populus, Salix, Ulmus	Lepidoptera Mundi, Ukmoths, Pyrgus.de	Deciduous trees	habitats.org.uk
Chlorissa_viridata	nocturnal	polyphagous	shrub_tree	Ericaceae, Betulaceae, Empetraceae, Myricaceae, Fabaceae	Calluna, Betula, Empetrum, Myrica, Onobrychis	Lepidoptera Mundi, Pyrgus.de, Ukmoths	Web sites from northern parts of EU list bog plants, pyrgus.de says prefers Fabaceae (Onobrychis)	butterfly-conservation.org
Hypomecis_roboraria	nocturnal	polyphagous	shrub_tree	Betulaceae, Fagaceae, Salicaceae	Betula, Fagus, Quercus, Salix, Ulmus, Artemisia, Rubus	Lepidoptera Mundi, Pyrgus.de, Ukmoths	Mainly oak, rarely other deciduous trees	Ukmoths
Idaea_straminata	nocturnal	polyphagous	herb	Asteraceae, Polygonaceae	Taraxacum, Polygonum, Rumex	Ukmoths, Lepidoptera Mundi		Silvonen et al. 2014
Odontopera_bidentata	nocturnal	polyphagous	shrub_tree	Betulaceae, Fagaceae, Rosaceae, Salicaceae, Pinaceae	Alnus, Betula, Fagus, Quercus, Prunus, Sali, Abies, Larix, Picea	Ukmoths, Lepidompetra Mundi, Pyrgus.de	Pinaceae secondary host plant	Silvonen et al. 2014
Phigalia_pilosaria	nocturnal	polyphagous	shrub_tree	Aceraceae, Betulaceae, Corylaceae, Fagaceae, Malvaceae, Rosaceae, Salicaceae, Ulmaceae	Acer, Betula, Corylus, Carpinus, Quercus, Tilia, Crataegus, Prunus, Pyrus, Populus, Ulmus			Silvonen et al. 2014
Scopula_immorata	cathemeral	polyphagous	herb_shrub	Asteraceae, Lamiaceae, Plantaginaceae, Fabaceae	Achillea, Artemisia, Hieracium, Origanum, Thymus, Plantago, Onobrychius, Lotus	Lepidoptera Mundi, Pyrgus.de		Silvonen et al. 2014	flies on day but also on nights
Thalera_fimbrialis	nocturnal	polyphagous	herb_shrub	Asteraceae, Ericaceae, Lamiaceae, Rosaceae	Acillea, Artemisia, Solidago, Calluna, Erica, Vaccinum, Thymus, Rubus	Pyrgus.de, Lepidoptera Mundi		perhostutkijainseura.fi
Acronicta_alni	nocturnal	polyphagous	shrub_tree	Betulaceae, Corylaceae, Fagaceae, Rosaceae, Salicaceae, Malvaceae	Alnus, Betula, Corylus, Carpinus, Quercus, Rosa, Salix, Tilia, Populus	Lepidoptera Mundi, Lji.fi, Pyrgus.de, Ukmoths		Laji.fi
Anania_funebris	diurnal	polyphagous	herb	Asteraceae, Fabaceae	Solidago, Cytisus, Genista	Lepidoptera Mundi, Bugguide		Laji.fi
Anania_hortulata	cathemeral	polyphagous	herb_shrub	Convolvulaceae, Grossulariaceae, Lamiaceae, Urticaceae	Convolvulus, Ribes, Mentha, Stachys, Urtica	Lepidoptera Mundi,l	U.dioica mentioned as preferrale food plant	Laji.fi	Flies actively in dusk, comes to light
Pyrausta_ostrinalis	diurnal	monophagous	herb	Lamiaceae	Thymus	Lepidoptera Mundi, Laji.fi	Thymus serpyllum	Laji.fi
Pyrausta_purpuralis	cathemeral	oligophagous	herb	Labiateae, Lamiaceae	Prunella, Mentha, Origanum, Thymus	Ukmoths, Laji.fi, Lepidoptera Mundi	Menths and thymus mentioned as primary hosts	Laji.fi	Flies during day, comes to light
Arctia_caja	nocturnal	polyphagous	herb_shrub	Asteraceae, Betulaceae, Crassulaceae, Fabaceae, Grossulaceae, Labiateae, Plantaginaceae, Rosaceae, Salicaeae	>10 different plant genera mentioned	Bugguide, Lepidoptera Mundi, other web pages do not mention separate spceises		Laji.fi
Arctia_plantaginis	diurnal	polyphagous	herb_shrub	Asteraceae, Caryophyllaceae, Ericaceae, Plantaginaceae, Polygonaceae	Hieracium, Taraxacum, Silene, Vaccinium, Plantago, Rumex	Lepidoptera Mundi, Bugguide		Laji.fi	Best flight time 17.30-19.00 which is light time in nothern hemisphere summer
Arctia_villica_britannica	nocturnal	polyphagous	herb	Asteraceae, Labiateae, Plantaginaceae, Rosaceae, Urticaceae	Achillea, Centaurea, Leontodon, Taraxacum, Lamium, Plantago, Fragaria, Urtica	Lepidoptera Mundi		Ukmoths
Callimorpha_dominula	cathemeral	polyphagous	herb_shrub	Boraginaceae, Caprifoliaceae, Geraniaceae, Labiateae, Oleaceae, Rosaceae, Salicaceae, Ulmaceae, Urticaceae	>10 different plant genera mentioned	Lepidoptera Mundi		Laji.fi	Female flies during day, males come to light
Diacrisia_sannio	diurnal	polyphagous	herb_shrub	Asteraceae, Betulaceae, Ericaceae, Fabaceae, Plantaginaceae, Polygonaceae, Rubiaceae, Salicaeae, Urticaceae	>10 different plant genera mentioned	Lepidoptera Mundi, Laji.fi		Laji.fi	Males fly day & night, females only days
Euplagia_quadripunctaria	cathemeral	polyphagous	herb_shrub	Betulaceae, Caprifoliaceae, Fabaceae, Labiateae, Onagraceae, Rosaceae, Urticaceae	Corylus, Lonicera, Cytisus, Lamium, Epilobium, Rubus, Urtica	Lepidoptera Mundi, Laji.fi		Laji.fi
Miltochrista_miniata	nocturnal	mycophagous	moss_lichen_algae	Parmeliaceae, others?	Parmelia	Laji.fi, Ukmoths, Pyrgus.de	Pyrgus: also dead leaves might serve as food	Laji.fi
Phragmatobia_fuliginosa	cathemeral	polyphagous	herb_shrub	Astericeae, Labiateae, Urticaceae	Leontodon, Lamium, Urtica	Laji.fi, Lepidoptera Mundi, Pyrgus.de	Food plants lazyly named in web pages, only mention "highly polyphagous"	Laji.fi
Rhyparia_purpurata	cathemeral	polyphagous	all	Astericeae, Fabaceae, Rosaceae, Rubiaceae, Fagaceae, Salicaceae, Ulmaceae	Inula, Cytisus, Rubus, Galium, Quercus, Prunus, Salix, Ulmus, Trifolium	Pyrgus.de, Lepidoptera Mundi, Catalogue of the Lepidoptera f Belgium		Laji.fi	Both sexes come to light, males fly also by day
Spilosoma_lubricipeda	nocturnal	polyphagous	herb_shrub	Astericeae, Fabaceae, Geraniaceae, Plantaginaceae, Polygonaceae, Rosaceae, Urticaceae, Adoxaceae, Salicaceae	>10 different plant genera mentioned	Laji.fi, lepidoptera Mundi		Laji.fi
Tyria_jacobaeae	diurnal	polyphagous	herb	Asteraceae, Cannibaceae, Boraginaceae	Senecio, Petasites, Tussilago, Pluchea,Cynalogossiumk	Lepidoptera Mundi, Bugguide	Main host Senecio jacobaea and other Senecios	Laji.fi	Mainly in day light but comes to light sometimes, not very active
Abraxas_grossulariata	cathemeral	polyphagous	shrub_tree	Betulaceae, Grossulariaceae, Rosaceae, Salicaceae, Celastraceae	Corylus, Ribes, Crataegus, Prunus, Euonymus, Salix	Lepidoptera Mundi, Insecta pro, Pyrgus.de		Silvonen et al. 2014	Might move by day but especially during nights
Arichanna_melanaria	cathemeral	monophagous	herb_shrub	Ericaceae	Ledum, Vaccinium	Lepidoptera Mundi, Pyrgus.de	Vaccinium uliginosum main host, rarely other Ericaceae	Silvonen et al. 2014	sometimes comes to light
Chiasmia_clathrata	cathemeral	oligophagous	herb_shrub	Fabaceae	Mediago, Trifolium, Vicia, Genista	Lepidoptera Mundi, Pyrgus.de, Ukmoths		Ukmoths, Silvonen et al. 2014
Idaea_muricata	cathemeral	polyphagous	herb_shrub	Hypericaceae, Polygonaceae, Rosaceae, Rubiaceae, Ericaceae	Hypericum, Polygonum, Potentilla, Galium, Vaccinum	Pyrgus.de, Lepidoptera Mundi	Appears polyphagous on bog plants	Silvonen et al. 2014	dusks, but also days and nights
Lomaspilis_marginata	cathemeral	polyphagous	shrub_tree	Salicaceae, Betulaceae	Salix, Populus, Betula Corylus	Ukmoths, Pyrgus.de, Lepidoptera Mundi	Main host Salix and Populus	Silvonen et al. 2014
Lomaspilis_opis	cathemeral	monophagous	tree	Betulaceae	Betula	Silvonen et al. 2014, Lepidoptera Mundi	Betula pendula	perhostutkijainseura.fi
Lythria_purpuraria	diurnal	monophagous	herb	Polygonaceae	Polygonum, Rumex	Lepidoptera Mundi, Perhostutkijain seura		Silvonen et al. 2014
Pseudopanthera_macularia	cathemeral	polyphagous	herb_shrub	Labiateae, Lamiaceae	Lamium, Mentha, Stachys, Teuricrium, Salvia, Ajuga	Pyrgus.de, Lepidoptera Mundi		Silvonen et al. 2014
Rheumaptera_hastata	diurnal	polyphagous	herb_shrub	Betulaceae, Ericaceae, Salicaceae, Myricaceae	Betula, Vaccinum, Rhodondendron, Myrica	Pyrgus.de, Lepidoptera Mundi, NBN Atlas		Silvonen et al. 2014
Anarta_myrtilli	cathemeral	monophagous	herb_shrub	Ericaceae	Calluna, Erica	Lepidoptera Mundi, Laji.fi, Pyrgus.de	Calluna vulgaris main host	Laji.fi	feed on flowers by day, comes to light
Tyta_luctuosa	cathemeral	oligophagous	herb	Convolvulaceae, Plantaginaceae	Convolvulus, Calystegia, Plantago	Lepidoptera Mundi, Laji.fi, Ukmoths	Convolvulus arvenses main host	Laji.fi
Zygaena_filipendulae	diurnal	polyphagous	herb	Fabaceae, Plantaginaceae	Coronilla, Dorocrynium, Hippocrepis, Lotus, Oxytropis, Trifolium, Plantago	Lepidoptera Mundi, Pyrgus.de, Laji.fi	Main hosts appear to be Lotus species	Laji.fi
Zygaena_lonicerae	diurnal	oligophagous	herb	Fabaceae	Hippocrepis, Lathyrus, Lotus, Onorbrychis, Trifolium, Vicia	Lepidoptera Mundi, Pyrgus.de, Laji.fi		Laji.fi
Zygaena_minos	diurnal	monophagous	herb	Apiaceae	Pimpinella, Ergyngium	Lepidoptera Mundi, Lepiforum.de, Laji.fi	Pimpinella saxifraga mentioned as main host, some claim monophagous but two scources state that Ergyngium species also used	Laji.fi
Zygaena_viciae	diurnal	oligophagous	herb	Fabaceae	Lathyrus, Lotus, Vicia, Trifolium	Laji.fi, Lepidoptera Mundi, Pyrgus.de		Laji.fi
