# Supplementary material for: Predator selection on phenotypic variability of cryptic and aposematic moths
Source: Nat Commun. 2024 Feb 23;15:1678. doi: 10.1038/s41467-024-45329-5 (PMC10891176; doi:10.1038/s41467-024-45329-5)
Supplement: Supplementary file 8 — Source Data [file 41467_2024_45329_MOESM8_ESM.zip]

Archive with 11 entries (10 files):
- SourceData/
- SourceData/.DS_Store
- __MACOSX/SourceData/._.DS_Store
- SourceData/SourceData_Fig4_heatmap_graph.txt
- __MACOSX/SourceData/._SourceData_Fig4_heatmap_graph.txt
- SourceData/SourceData_Fig3_ultrametric-1.tre
- __MACOSX/SourceData/._SourceData_Fig3_ultrametric-1.tre
- SourceData/SourceData_phylanova_colourmetrics.txt
- __MACOSX/SourceData/._SourceData_phylanova_colourmetrics.txt
- SourceData/SourceData_Fig5_moth_image_data.txt
- __MACOSX/SourceData/._SourceData_Fig5_moth_image_data.txt
