# Supplementary material for: Predator selection on phenotypic variability of cryptic and aposematic moths
Source: Nat Commun. 2024 Feb 23;15:1678. doi: 10.1038/s41467-024-45329-5 (PMC10891176; doi:10.1038/s41467-024-45329-5)
Supplement: Supplementary file 8 — Source Data [file 41467_2024_45329_MOESM8_ESM.zip › SourceData/SourceData_Fig4_heatmap_graph.txt]

Var1	Var2	SS	Sse	MS	Mse	F	p	EtaSquared	CohensF
hue.str	fw.x	84,60	5970,26	84,60	74,63	1,13	0,51	0,01	0,12
hue.str	fw.s	21,63	605,01	21,63	7,56	2,86	0,28	0,03	0,19
hue.str	fw.v	17,86	389,62	17,86	4,87	3,67	0,23	0,04	0,21
hue.str	hw.x	1736,22	10194,17	1736,22	127,43	13,63	0,02	0,15	0,41
hue.str	hw.s	46,97	911,10	46,97	11,39	4,12	0,19	0,05	0,23
hue.str	hw.v	42,39	507,27	42,39	6,34	6,68	0,09	0,08	0,29
hue.act	fw.x	219,99	5834,88	109,99	73,86	1,49	0,45	0,04	0,19
hue.act	fw.s	36,78	589,85	18,39	7,47	2,46	0,31	0,06	0,25
hue.act	fw.v	28,10	379,37	14,05	4,80	2,93	0,24	0,07	0,27
hue.act	hw.x	1567,46	10362,93	783,73	131,18	5,97	0,05	0,13	0,39
hue.act	hw.s	22,42	935,65	11,21	11,84	0,95	0,65	0,02	0,15
hue.act	hw.v	16,54	533,11	8,27	6,75	1,23	0,57	0,03	0,18
hue.die	fw.x	398,65	5656,21	132,88	72,52	1,83	0,29	0,07	0,27
hue.die	fw.s	40,70	585,93	13,57	7,51	1,81	0,29	0,06	0,26
hue.die	fw.v	25,47	382,01	8,49	4,90	1,73	0,31	0,06	0,26
hue.die	hw.x	170,62	11759,77	56,87	150,77	0,38	0,83	0,01	0,12
hue.die	hw.s	61,59	896,48	20,53	11,49	1,79	0,30	0,06	0,26
hue.die	hw.v	37,23	512,42	12,41	6,57	1,89	0,25	0,07	0,27
sat.str	fw.x	0,00	1,80	0,00	0,02	0,15	0,78	0,00	0,04
sat.str	fw.s	0,00	0,06	0,00	0,00	0,29	0,74	0,00	0,06
sat.str	fw.v	2,69	3013,34	2,69	37,67	0,07	0,86	0,00	0,03
sat.str	hw.x	0,21	2,66	0,21	0,03	6,26	0,14	0,07	0,28
sat.str	hw.s	0,00	0,10	0,00	0,00	0,00	0,96	0,00	0,01
sat.str	hw.v	17,40	4386,32	17,40	54,83	0,32	0,73	0,00	0,06
sat.act	fw.x	0,01	1,79	0,00	0,02	0,13	0,94	0,00	0,06
sat.act	fw.s	0,00	0,06	0,00	0,00	1,17	0,56	0,03	0,17
sat.act	fw.v	19,06	2996,97	9,53	37,94	0,25	0,88	0,01	0,08
sat.act	hw.x	0,08	2,79	0,04	0,04	1,12	0,57	0,03	0,17
sat.act	hw.s	0,00	0,09	0,00	0,00	1,55	0,47	0,04	0,20
sat.act	hw.v	51,42	4352,30	25,71	55,09	0,47	0,79	0,01	0,11
sat.die	fw.x	0,04	1,76	0,01	0,02	0,57	0,72	0,02	0,15
sat.die	fw.s	0,00	0,05	0,00	0,00	1,57	0,35	0,06	0,25
sat.die	fw.v	168,48	2847,56	56,16	36,51	1,54	0,34	0,06	0,24
sat.die	hw.x	0,05	2,82	0,02	0,04	0,44	0,83	0,02	0,13
sat.die	hw.s	0,00	0,09	0,00	0,00	1,28	0,43	0,05	0,22
sat.die	hw.v	276,90	4126,82	92,30	52,91	1,74	0,31	0,06	0,26
bri.str	fw.x	0,00	0,46	0,00	0,01	0,57	0,63	0,01	0,08
bri.str	fw.s	0,00	0,03	0,00	0,00	0,66	0,61	0,01	0,09
bri.str	fw.v	1,08	668,63	1,08	8,36	0,13	0,79	0,00	0,04
bri.str	hw.x	0,17	0,85	0,17	0,01	15,62	0,01	0,16	0,44
bri.str	hw.s	0,00	0,25	0,00	0,00	0,03	0,92	0,00	0,02
bri.str	hw.v	11,17	9115,87	11,17	113,95	0,10	0,85	0,00	0,04
bri.act	fw.x	0,00	0,46	0,00	0,01	0,17	0,93	0,00	0,07
bri.act	fw.s	0,00	0,02	0,00	0,00	0,54	0,79	0,01	0,12
bri.act	fw.v	10,97	658,74	5,49	8,34	0,66	0,73	0,02	0,13
bri.act	hw.x	0,11	0,90	0,06	0,01	4,85	0,08	0,11	0,35
bri.act	hw.s	0,00	0,24	0,00	0,00	0,37	0,85	0,01	0,10
bri.act	hw.v	98,30	9028,74	49,15	114,29	0,43	0,79	0,01	0,10
bri.die	fw.x	0,01	0,45	0,00	0,01	0,53	0,77	0,02	0,14
bri.die	fw.s	0,00	0,02	0,00	0,00	0,90	0,60	0,03	0,19
bri.die	fw.v	38,30	631,41	12,77	8,10	1,58	0,30	0,06	0,25
bri.die	hw.x	0,00	1,01	0,00	0,01	0,13	0,97	0,00	0,07
bri.die	hw.s	0,00	0,24	0,00	0,00	0,38	0,84	0,01	0,12
bri.die	hw.v	139,45	8987,59	46,48	115,23	0,40	0,82	0,02	0,12
dom.str	fw.x	67,41	89,92	67,41	1,12	59,98	0,00	0,43	0,87
dom.str	fw.s	1,54	7,36	1,54	0,09	16,75	0,01	0,17	0,46
dom.str	fw.v	144,20	11097,10	144,20	138,71	1,04	0,51	0,01	0,11
dom.str	hw.x	84,58	74,20	84,58	0,93	91,19	0,00	0,53	1,07
dom.str	hw.s	1,79	5,14	1,79	0,06	27,84	0,00	0,26	0,59
dom.str	hw.v	295,80	11142,38	295,80	139,28	2,12	0,34	0,03	0,16
dom.act	fw.x	17,91	139,43	8,95	1,76	5,07	0,07	0,11	0,36
dom.act	fw.s	0,14	8,76	0,07	0,11	0,62	0,74	0,02	0,13
dom.act	fw.v	168,98	11072,32	84,49	140,16	0,60	0,71	0,02	0,12
dom.act	hw.x	55,00	103,78	27,50	1,31	20,93	0,00	0,35	0,73
dom.act	hw.s	0,37	6,56	0,18	0,08	2,22	0,35	0,05	0,24
dom.act	hw.v	970,18	10468,00	485,09	132,51	3,66	0,16	0,08	0,30
dom.die	fw.x	6,18	151,16	2,06	1,94	1,06	0,50	0,04	0,20
dom.die	fw.s	0,32	8,58	0,11	0,11	0,96	0,57	0,04	0,19
dom.die	fw.v	311,27	10930,02	103,76	140,13	0,74	0,68	0,03	0,17
dom.die	hw.x	2,79	155,99	0,93	2,00	0,47	0,79	0,02	0,13
dom.die	hw.s	0,08	6,85	0,03	0,09	0,30	0,88	0,01	0,11
dom.die	hw.v	117,21	11320,97	39,07	145,14	0,27	0,89	0,01	0,10
siz.str	fw.x	0,22	7081,21	0,22	88,52	0,00	0,98	0,00	0,01
siz.str	fw.s	660,07	6455,78	660,07	80,70	8,18	0,05	0,09	0,32
siz.str	fw.v	40584,73	109719,31	40584,73	1371,49	29,59	0,00	0,27	0,61
siz.str	hw.x	0,69	8741,99	0,69	109,27	0,01	0,96	0,00	0,01
siz.str	hw.s	1266,17	4144,68	1266,17	51,81	24,44	0,01	0,23	0,55
siz.str	hw.v	86392,26	94786,64	86392,26	1184,83	72,92	0,00	0,48	0,95
siz.act	fw.x	163,29	6918,14	81,65	87,57	0,93	0,62	0,02	0,15
siz.act	fw.s	497,88	6617,97	248,94	83,77	2,97	0,21	0,07	0,27
siz.act	fw.v	30703,72	119600,33	15351,86	1513,93	10,14	0,01	0,20	0,51
siz.act	hw.x	214,46	8528,22	107,23	107,95	0,99	0,61	0,02	0,16
siz.act	hw.s	969,82	4441,03	484,91	56,22	8,63	0,01	0,18	0,47
siz.act	hw.v	58384,58	122794,31	29192,29	1554,36	18,78	0,00	0,32	0,69
siz.die	fw.x	228,89	6852,55	76,30	87,85	0,87	0,61	0,03	0,18
siz.die	fw.s	81,09	7034,76	27,03	90,19	0,30	0,88	0,01	0,11
siz.die	fw.v	1100,61	149203,44	366,87	1912,86	0,19	0,94	0,01	0,09
siz.die	hw.x	366,89	8375,79	122,30	107,38	1,14	0,46	0,04	0,21
siz.die	hw.s	214,10	5196,75	71,37	66,62	1,07	0,54	0,04	0,20
siz.die	hw.v	1520,46	179658,43	506,82	2303,31	0,22	0,93	0,01	0,09
con.str	fw.x	83261,01	200540,91	83261,01	2506,76	33,21	0,00	0,29	0,64
con.str	fw.s	1106,14	13086,67	1106,14	163,58	6,76	0,09	0,08	0,29
con.str	fw.v	630,54	7285,98	630,54	91,07	6,92	0,10	0,08	0,29
con.str	hw.x	157204,40	376656,30	157204,35	4708,20	33,39	0,00	0,29	0,65
con.str	hw.s	3070,28	15625,73	3070,28	195,32	15,72	0,01	0,16	0,44
con.str	hw.v	1249,40	5345,12	1249,40	66,81	18,70	0,01	0,19	0,48
con.act	fw.x	32863,88	250938,05	16431,94	3176,43	5,17	0,07	0,12	0,36
con.act	fw.s	210,12	13982,70	105,06	177,00	0,59	0,74	0,01	0,12
con.act	fw.v	597,00	7319,52	298,50	92,65	3,22	0,20	0,08	0,29
con.act	hw.x	109461,70	424399,00	54730,83	5372,14	10,19	0,01	0,21	0,51
con.act	hw.s	807,87	17888,14	403,93	226,43	1,78	0,43	0,04	0,21
con.act	hw.v	1509,65	5084,87	754,82	64,37	11,73	0,00	0,23	0,54
con.die	fw.x	11949,37	271852,56	3983,12	3485,29	1,14	0,50	0,04	0,21
con.die	fw.s	798,06	13394,76	266,02	171,73	1,55	0,33	0,06	0,24
con.die	fw.v	99,64	7816,88	33,21	100,22	0,33	0,87	0,01	0,11
con.die	hw.x	19509,34	514351,27	6503,11	6594,25	0,99	0,58	0,04	0,19
con.die	hw.s	713,73	17982,27	237,91	230,54	1,03	0,54	0,04	0,20
con.die	hw.v	66,93	6527,59	22,31	83,69	0,27	0,90	0,01	0,10
