# Supplementary material for: Predator selection on phenotypic variability of cryptic and aposematic moths
Source: Nat Commun. 2024 Feb 23;15:1678. doi: 10.1038/s41467-024-45329-5 (PMC10891176; doi:10.1038/s41467-024-45329-5)
Supplement: Supplementary file 8 — Source Data [file 41467_2024_45329_MOESM8_ESM.zip › SourceData/SourceData_Fig3_ultrametric-1.tre]

((Megalopyge_crispata:82.15705653,(Pyromorpha_dimidiata:76.45053279,(Zygaena_minos:50.1674825,(Zygaena_viciae:36.78893534,(Zygaena_filipendulae:23.76222378,Zygaena_lonicerae:23.76222378):13.02671156):13.37854716):26.28305029):5.706523743):22.06964726,(((Evergestis_forficalis:65.59714673,(Elophila_icciusalis:51.23972567,Scoparia_basistrigalis:51.23972567):14.35742106):10.25421476,(Udea_ferrugalis:61.3819597,((Pyrausta_ostrinalis:43.6029501,Pyrausta_purpuralis:43.6029501):2.514486907,(Anania_terrealis:41.35829472,(Anania_hortulata:31.60420082,(Anania_verbascalis:20.26714198,Anania_funebris:20.26714198):11.33705884):9.754093904):4.75914228):15.26452269):14.4694018):17.14915287,(((Malacosoma_americanum:62.60090161,Manduca_sexta:62.60090161):16.67134139,(((Rheumaptera_hastata_hastata:10.65411034,Rheumaptera_hastata_nigrescens:10.65411034):51.83006488,(Lythria_purpuraria:59.12352204,(Scopula_immorata:44.63389974,(Idaea_straminata:28.76134127,Idaea_muricata:28.76134127):15.87255848):14.4896223):3.360653183):7.05404812,((Chlorissa_viridata:25.0991613,Thalera_fimbrialis:25.0991613):33.65875337,((Odontopera_bidentata:45.49891522,(Pero_macdunnoughi:18.28782655,Pero_behrensaria:18.28782655):27.21108867):6.648059894,(Pseudopanthera_macularia:47.87139609,(((Chiasmia_clathrata:33.99796455,Abraxas_grossulariata:33.99796455):5.93246921,(Lomaspilis_marginata:6.354115813,Lomaspilis_opis:6.354115813):33.57631794):4.949694714,(Arichanna_melanaria:37.52950373,((Hypomecis_roboraria:30.78194036,Phigalia_pilosaria:30.78194036):5.812759451,(Biston_betularia:12.79413391,Biston_strataria:12.79413391):23.8005659):0.9348039142):7.350624743):2.991267623):4.275579017):6.610939558):10.78030867):9.734019662):5.313783071,((Autographa_californica:56.56027078,(Acronicta_alni:47.01754951,(Tyta_luctuosa:35.73987869,(Orthosia_hibisci_brucei:24.78783304,Anarta_myrtilli:24.78783304):10.95204564):11.27767082):9.542721273):13.97041471,(Scoliopteryx_libatrix:61.82301862,(((Minucia_lunaris:39.99772216,Zale_lunata:39.99772216):13.10946189,((Lygephila_pastinum:31.07081553,Lygephila_craccae:31.07081553):17.44060717,((Parascotia_fuliginaria:34.78151742,Laspeyria_flexula:34.78151742):10.60021013,(Schrankia_costaestrigalis:11.67801899,Schranckia_taenialis:11.67801899):33.70370856):3.129695155):4.595761337):6.499049911,(((Calliteara_taiwana:37.51771185,Dicallomera_fascelina:37.51771185):15.66754558,(Colobochyla_salicalis:43.62643705,(Hypena_proboscidalis:31.13681593,(Hypena_rostralis:21.42174562,Hypena_crassalis:21.42174562):9.715070316):12.48962111):9.558820381):3.243439621,((Paracolax_tristalis:37.32757651,(Macrochilo_cribrumalis:30.69569285,Herminia_tarsicrinalis:30.69569285):6.631883666):15.23948848,((Hypoprepia_fucosa:41.92843974,(Miltochrista_miniata:35.45226574,Nudaria_mundane:35.45226574):6.476174006):5.741548638,((Tyria_jacobaeae:35.35548125,((Callimorpha_dominula:15.2487289,Euplagia_quadripunctata:15.2487289):19.64849521,((Virbia_ostenta:24.71904406,Phragmatobia_fuliginosa:24.71904406):1.920514254,(Spilosoma_lubricipeda:24.5842126,Arachnis_picta:24.5842126):2.05534572):8.257665788):0.4582571422):1.224669099,(Gnophaela_vermiculata:35.70639581,((Rhyparia_purpurata:13.63010854,Diacrisia_sannio:13.63010854):9.950082846,((Arctia_caja:15.99163857,(Arctia_plantaginis:12.8593095,Arctia_villica_britannica:12.8593095):3.132329072):5.524167497,(Notarctia_proxima:14.30179221,(Grammia_ornata:8.305295711,(Grammia_incorrupta:8.304416142,Grammia_nevadensis:8.304416142):0.0008795688107):5.996496503):7.214013854):2.064385313):12.12620443):0.8737545338):11.08983804):4.897076616):3.861632053):3.177536906):2.216784668):8.707666865):14.05534058):8.414488295):11.22618942);
