# Supplementary material for: Predator selection on phenotypic variability of cryptic and aposematic moths
Source: Nat Commun. 2024 Feb 23;15:1678. doi: 10.1038/s41467-024-45329-5 (PMC10891176; doi:10.1038/s41467-024-45329-5)
Supplement: Supplementary file 8 — Source Data [file 41467_2024_45329_MOESM8_ESM.zip › SourceData/SourceData_phylanova_colourmetrics.txt]

tip.label	genus	species	activity	diet	strategy	apo.camo	fw.area.x	fw.area.sd	hw.area.x	hw.area.sd	fw.hue.x	fw.hue.sd	hw.hue.x	hw.hue.sd	fw.saturation.x	fw.saturation.sd	hw.saturation.x	hw.saturation.sd	fw.brightness.x	fw.brightness.sd	hw.brightness.x	hw.brightness.sd	fw.maxPower.x	fw.maxPower.sd	hw.maxPower.x	hw.maxPower.sd	fw.maxFreq.x	fw.maxFreq.sd	hw.maxFreq.x	hw.maxFreq.sd	fw.sumPower.x	fw.sumPower.sd	hw.sumPower.x	hw.sumPower.sd	fw.hue.cv	hw.hue.cv	fw.saturation.cv	hw.saturation.cv	fw.brightness.cv	hw.brightness.cv	fw.maxPower.cv	hw.maxPower.cv	fw.maxFreq.cv	hw.maxFreq.cv	fw.sumPower.cv	hw.sumPower.cv
Abraxas_grossulariata	Abraxas	grossulariata	cathemeral	polyphagous	aposematic	0	13758	1799	10889	1495	122,58	4,35	135,35	2,78	0,55	0,11	0,32	0,05	0,46	0,04	0,39	0,01	3,69	1,02	3,42	0,43	12,92	3,97	9,75	2,19	185,11	46,15	142,97	24,25	3,548702888	2,053934245	20	15,625	8,695652174	2,564102564	27,64227642	12,57309942	30,72755418	22,46153846	24,93112204	16,96160034
Acronicta_alni	Acronicta	alni	nocturnal	polyphagous	camouflaged	1	9560	801	6424	646	116,39	1,95	131,13	3,64	0,67	0,04	0,29	0,11	0,51	0,02	0,38	0,02	1,81	0,46	1,25	0,15	19,96	4,19	8,09	5,06	123,91	29,91	73,5	17,11	1,675401667	2,775871273	5,970149254	37,93103448	3,921568627	5,263157895	25,41436464	12	20,99198397	62,54635352	24,13848761	23,27891156
Anania_funebris	Anania	funebris	diurnal	polyphagous	aposematic	0	2826	279	2346	262	120,72	3,26	119,58	2,5	0,5	0,05	0,51	0,05	0,45	0,02	0,45	0,02	4,15	0,52	3,94	0,41	10,3	0,84	9,23	0,73	110,28	17,25	96,67	15,35	2,700463883	2,09065061	10	9,803921569	4,444444444	4,444444444	12,53012048	10,40609137	8,155339806	7,908992416	15,64200218	15,8787628
Anania_hortulata	Anania	hortulata	cathemeral	polyphagous	aposematic	0	6012	752	5012	770	119,36	1,37	121,59	1,4	0,45	0,05	0,31	0,05	0,43	0,02	0,39	0,01	3	0,27	3,14	0,3	10,03	1,3	9,53	0,68	164,17	23,02	166,66	23,02	1,147788204	1,151410478	11,11111111	16,12903226	4,651162791	2,564102564	9	9,554140127	12,96111665	7,135362015	14,02205031	13,8125525
Anania_terrealis	Anania	terrealis	nocturnal	monophagous	camouflaged	1	4019	375	2934	334	114,6	0,76	118,22	0,92	0,71	0,02	0,61	0,02	0,54	0,01	0,48	0,01	0,91	0,18	1,03	0,17	14,63	16,43	8,37	6,67	59,84	18,7	54,14	14,04	0,663176265	0,778210117	2,816901408	3,278688525	1,851851852	2,083333333	19,78021978	16,50485437	112,303486	79,68936679	31,25	25,9327669
Anania_verbascalis	Anania	verbascalis	nocturnal	oligophagous	camouflaged	1	3163	424	2561	364	122,95	1,95	124,98	1,61	0,72	0,06	0,61	0,05	0,51	0,03	0,47	0,02	1,97	0,22	1,83	0,22	4,9	0,88	3,53	0,78	74,82	12,43	57,85	15,85	1,586010573	1,288206113	8,333333333	8,196721311	5,882352941	4,255319149	11,16751269	12,02185792	17,95918367	22,09631728	16,61320503	27,39844425
Anarta_myrtilli	Anarta	myrtilli	cathemeral	monophagous	aposematic	0	3337	358	2089	387	112,13	1,49	119,95	1,91	0,61	0,04	0,75	0,05	0,5	0,02	0,54	0,02	2,15	0,25	4,77	0,74	5,33	0,87	15,65	2,06	69,08	14,96	230,19	43,81	1,328814769	1,592330138	6,557377049	6,666666667	4	3,703703704	11,62790698	15,51362683	16,32270169	13,1629393	21,65605096	19,03210391
Arachnis_picta	Arachnis	picta	nocturnal	polyphagous	aposematic	0	21427	7967	13914	5516	124,69	16,67	108,9	8,24	0,32	0,1	0,6	0,11	0,39	0,02	0,51	0,07	3,75	0,62	2,91	1,22	3,53	0,52	10,93	2,49	135,15	63,89	133,15	63,89	13,36915551	7,566574839	31,25	18,33333333	5,128205128	13,7254902	16,53333333	41,92439863	14,73087819	22,78133577	47,27339993	47,98347728
Arctia_caja	Arctia	caja	nocturnal	polyphagous	aposematic	0	29545	5011	20944	3606	118,8	3,76	103,49	4,9	0,61	0,07	0,96	0,01	0,49	0,04	0,78	0,06	4,29	0,66	5,27	0,62	16,39	3,16	23,16	2,32	227,89	38,48	272,06	42,47	3,164983165	4,734756981	11,47540984	1,041666667	8,163265306	7,692307692	15,38461538	11,76470588	19,28004881	10,01727116	16,88533942	15,61052709
Arctia_plantaginis	Arctia	plantaginis	diurnal	polyphagous	aposematic	0	9103	1102	7382	1088	126,86	2,48	121,65	6,26	0,72	0,07	0,75	0,24	0,5	0,03	0,56	0,11	4,41	0,48	4,25	0,61	10,88	0,83	9,99	1	146,92	22,52	173,64	31,43	1,954910925	5,145910399	9,722222222	32	6	19,64285714	10,88435374	14,35294118	7,628676471	10,01001001	15,3280697	18,10066805
Arctia_villica_britannica	Arctia	villica	nocturnal	polyphagous	aposematic	0	11555	5242	19812	4506	106,17	11,67	126,47	19,22	0,92	0,11	0,71	0,15	0,74	0,12	0,5	0,08	3,03	1,06	5,03	0,91	39,31	22,89	16,84	2,67	224,8	36,47	261,8	47,26	10,99180559	15,19727999	11,95652174	21,12676056	16,21621622	16	34,98349835	18,09145129	58,22945815	15,85510689	16,22330961	18,05194805
Arichanna_melanaria	Arichanna	melanaria	cathemeral	monophagous	aposematic	0	12247	1564	8746	1131	123,11	2,05	125,67	3,4	0,53	0,09	0,77	0,06	0,45	0,03	0,53	0,03	3,6	0,76	4,22	0,89	7,05	0,64	9,58	0,98	132,56	30,56	166,95	43,71	1,665177484	2,705498528	16,98113208	7,792207792	6,666666667	5,660377358	21,11111111	21,09004739	9,078014184	10,22964509	23,05371153	26,18149146
Autographa_californica	Autographa	californica	cathemeral	polyphagous	camouflaged	1	10049	812	8173	866	120,36	3,98	121,84	3,93	0,45	0,07	0,58	0,06	0,43	0,02	0,47	0,03	2,9	0,21	3,18	0,45	9,94	4,01	29,62	2,39	134,3	16,94	230,15	33,01	3,306746427	3,225541694	15,55555556	10,34482759	4,651162791	6,382978723	7,24137931	14,1509434	40,34205231	8,068872384	12,61355175	14,3428199
Biston_betularia	Biston	betularia	nocturnal	polyphagous	camouflaged	1	14469	2794	585	1596	110,96	6,51	114,96	5,33	0,58	0,14	0,51	0,13	0,5	0,07	0,47	0,06	1,65	1,13	1,83	0,68	4,6	8,45	8,46	8,07	70,64	41,97	100,8	32,48	5,866979092	4,636395268	24,13793103	25,49019608	14	12,76595745	68,48484848	37,15846995	183,6956522	95,39007092	59,41392978	32,22222222
Biston_strataria	Biston	strataria	nocturnal	polyphagous	camouflaged	1	13184	2513	8217	1734	127,57	2,75	130,32	1,54	0,59	0,1	0,52	0,04	0,46	0,03	0,43	0,01	1,89	0,53	1,5	0,17	5,84	4,42	15,24	25,41	99,09	33,9	105,97	24	2,155679235	1,181706568	16,94915254	7,692307692	6,52173913	2,325581395	28,04232804	11,33333333	75,68493151	166,7322835	34,21132304	22,64791922
Callimorpha_dominula	Callimorpha	dominula	cathemeral	polyphagous	aposematic	0	18419	1698	13833	1242	124,77	1,44	92,42	0,59	0,68	0,04	0,98	0	0,49	0,02	0,93	0,01	4,37	0,37	4,26	0,26	16,03	1,54	17,77	1,38	221,87	25,58	247,21	19,21	1,154123587	0,638389959	5,882352941	0	4,081632653	1,075268817	8,466819222	6,103286385	9,6069869	7,76589758	11,5292739	7,770721249
Calliteara_taiwana	Calliteara	pudibunda	nocturnal	polyphagous	camouflaged	1	16991	5256	10302	2554	119,08	2,76	125,65	2,77	0,46	0,08	0,39	0,08	0,44	0,03	0,41	0,02	1,48	0,31	0,92	0,31	12	12,61	15,82	5,42	96,83	33,95	58,31	21,61	2,317769567	2,204536411	17,39130435	20,51282051	6,818181818	4,87804878	20,94594595	33,69565217	105,0833333	34,26042984	35,0614479	37,0605385
Chiasmia_clathrata	Chiasmia	clathrata	cathemeral	oligophagous	aposematic	0	5091	822	4172	656	118,22	4,19	119,32	4,87	0,58	0,14	0,56	0,14	0,48	0,07	0,47	0,06	2,79	0,98	2,94	1,05	4,64	0,95	5,03	0,93	83,87	34,78	77,68	29,02	3,544239553	4,081461616	24,13793103	25	14,58333333	12,76595745	35,12544803	35,71428571	20,47413793	18,48906561	41,46894003	37,35839341
Chlorissa_viridata	Chlorissa	viridata	nocturnal	polyphagous	camouflaged	1	3868	666	3322	333	143,18	7,63	145,13	6,38	0,54	0,09	0,47	0,08	0,42	0,02	0,4	0,02	0,97	0,39	0,89	0,11	8,6	11,93	7,73	10,35	51,55	23,51	38,83	13,03	5,328956558	4,396058706	16,66666667	17,0212766	4,761904762	5	40,20618557	12,35955056	138,7209302	133,8939198	45,60620757	33,55652846
Colobochyla_salicalis	Colobochyla	salicalis	nocturnal	monophagous	camouflaged	1	5629	485	3626	331	113,92	1,25	119,68	2,09	0,67	0,03	0,65	0,05	0,52	0,01	0,5	0,02	1,01	0,14	1,19	0,21	5,73	2,94	15,23	8,3	51,54	12,99	79,46	15,08	1,097261236	1,746323529	4,47761194	7,692307692	1,923076923	4	13,86138614	17,64705882	51,30890052	54,4977019	25,20372526	18,97810219
Diacrisia_sannio	Diacrisia	sannio	diurnal	polyphagous	aposematic	0	11987	2635	10357	2569	116,25	8,18	117,97	9,26	0,91	0,05	0,76	0,14	0,65	0,09	0,58	0,12	1,77	0,52	3,08	0,68	19	2,26	17,76	11,56	119,6	35,86	170,81	47,65	7,03655914	7,849453251	5,494505495	18,42105263	13,84615385	20,68965517	29,37853107	22,07792208	11,89473684	65,09009009	29,98327759	27,89649318
Dicallomera_fascelina	Dicallomera	fascelina	nocturnal	polyphagous	camouflaged	1	13527	3494	9184	1954	116,87	1,65	119,87	2,36	0,58	0,05	0,59	0,07	0,48	0,02	0,47	0,03	1,89	0,24	0,99	0,24	5,1	3,32	53,57	34,04	96,75	21,09	83,27	20,34	1,411825105	1,968799533	8,620689655	11,86440678	4,166666667	6,382978723	12,6984127	24,24242424	65,09803922	63,54302781	21,79844961	24,42656419
Elophila_icciusalis	Elophila	icciusalis	cathemeral	polyphagous	aposematic	0	2583	489	1922	279	135,94	5,96	135,8	5,46	0,35	0,08	0,29	0,06	0,39	0,02	0,38	0,01	1,34	0,29	1,65	0,44	3,07	0,45	4,13	1,04	43,54	13,25	42,71	10,67	4,384287186	4,020618557	22,85714286	20,68965517	5,128205128	2,631578947	21,64179104	26,66666667	14,65798046	25,18159806	30,43178686	24,98243971
Euplagia_quadripunctata	Euplagia	quadripunctaria	cathemeral	polyphagous	aposematic	0	24943	3001	21555	2455	125,5	1,77	105,48	7,93	0,74	0,04	0,97	0,02	0,51	0,02	0,78	0,08	4,85	0,47	5,02	0,44	18,27	2,41	23,56	1,6	276,17	26,71	273,48	25,57	1,410358566	7,518012893	5,405405405	2,06185567	3,921568627	10,25641026	9,690721649	8,764940239	13,19102354	6,791171477	9,6715791	9,34986105
Evergestis_forficalis	Evergestis	forficalis	nocturnal	polyphagous	camouflaged	1	5091	548	4210	578	121,64	1,34	125,39	1,82	0,61	0,06	0,38	0,05	0,48	0,02	0,41	0,01	1,87	0,31	1,07	0,14	14,83	7,07	10,87	16,87	102,96	19,86	66,47	15,48	1,101611312	1,451471409	9,836065574	13,15789474	4,166666667	2,43902439	16,57754011	13,08411215	47,67363452	155,1977921	19,28904429	23,28870167
Gnophaela_vermiculata	Gnophaela	vermiculata	diurnal	oligophagous	aposematic	0	17894	3367	11572	2421	140	14,01	146,13	22,7	0,23	0,05	0,17	0,05	0,37	0,01	0,37	0,01	3,67	0,62	3,57	0,54	28,19	3,3	36,71	11,33	257,55	49,12	285,04	45,62	10,00714286	15,53411346	21,73913043	29,41176471	2,702702703	2,702702703	16,89373297	15,12605042	11,70627882	30,86352493	19,07202485	16,00477126
Grammia_incorrupta	Grammia	incorrupta	nocturnal	polyphagous	aposematic	0	11353	4059	9586	3871	119,19	4,97	108,89	4,83	0,53	0,08	0,72	0,06	0,46	0,03	0,56	0,04	8,03	2,28	5,11	1,67	11,74	1,95	12,62	1,74	281,15	71,08	247,96	80,63	4,169812904	4,435669024	15,09433962	8,333333333	6,52173913	7,142857143	28,39352428	32,68101761	16,60988075	13,78763867	25,281878	32,51734151
Grammia_nevadensis	Grammia	nevadensis	nocturnal	polyphagous	aposematic	0	7461	1127	6091	989	123,35	2,16	118,3	4,44	0,5	0,04	0,6	0,09	0,44	0,01	0,48	0,04	5,67	0,65	3,72	0,52	8,18	0,85	10,77	0,77	166,29	20,61	145,95	35,38	1,751114714	3,753169907	8	15	2,272727273	8,333333333	11,4638448	13,97849462	10,39119804	7,149489322	12,39401046	24,24117849
Grammia_ornata	Grammia	ornata	nocturnal	polyphagous	aposematic	0	11880	1410	8984	1402	121,87	3,98	120,06	7,01	0,72	0,09	0,87	0,09	0,52	0,07	0,47	0,04	4,68	1,03	4,17	0,99	10,77	0,77	11,13	1,04	160,9	36,07	170,62	33,84	3,265775006	5,838747293	12,5	10,34482759	13,46153846	8,510638298	22,00854701	23,74100719	7,149489322	9,344115004	22,41765071	19,83354824
Herminia_tarsicrinalis	Herminia	grisealis	nocturnal	polyphagous	camouflaged	1	4492	727	3055	443	122,93	3,8	126,5	3,45	0,59	0,1	0,46	0,1	0,47	0,04	0,43	0,03	1,23	0,29	0,86	0,24	5,41	5,88	7,91	8,37	64,66	23,64	45,05	17,77	3,091190108	2,727272727	16,94915254	21,73913043	8,510638298	6,976744186	23,57723577	27,90697674	108,6876155	105,8154235	36,56047015	39,44506104
Hypena_crassalis	Hypena	crassalis	nocturnal	oligophagous	camouflaged	1	6332	576	4884	836	115,58	1,9	121,27	2,7	0,62	0,04	0,57	0,06	0,49	0,02	0,46	0,02	2,23	0,44	1,15	0,27	11,37	4,74	11,47	14,2	127	25,04	68,47	20,67	1,643883025	2,226436876	6,451612903	10,52631579	4,081632653	4,347826087	19,7309417	23,47826087	41,68865435	123,8012206	19,71653543	30,18840368
Hypena_proboscidalis	Hypena	proboscidalis	nocturnal	polyphagous	camouflaged	1	9691	1272	8145	1208	110	2,03	118,29	2,12	0,86	0,02	0,67	0,04	0,64	0,03	0,51	0,02	1,05	0,27	1,2	1,18	13,07	3,28	16,83	10,38	71,02	15,66	85,23	18,39	1,845454545	1,792205596	2,325581395	5,970149254	4,6875	3,921568627	25,71428571	98,33333333	25,09563887	61,67557932	22,05012672	21,57690954
Hypena_rostralis	Hypena	rostralis	nocturnal	polyphagous	camouflaged	1	5266	419	5459	582	111,81	1,52	118,29	1,58	0,78	0,03	0,67	0,04	0,58	0,02	0,51	0,49	1,24	0,35	0,93	0,12	16,03	4,85	14,83	11,91	67,88	14,72	56,09	14,17	1,359449065	1,335700397	3,846153846	5,970149254	3,448275862	96,07843137	28,22580645	12,90322581	30,25577043	80,31018206	21,68532705	25,26297023
Hypomecis_roboraria	Hypomecis	roboraria	nocturnal	polyphagous	camouflaged	1	5456	976	23354	4245	119,55	1,73	120,21	1,65	0,63	0,05	0,53	0,04	0,49	0,02	0,45	0,02	1,93	0,31	2,1	0,31	7,12	3,47	5,14	2,76	111,22	25,78	118,63	21,54	1,447093266	1,372597954	7,936507937	7,547169811	4,081632653	4,444444444	16,06217617	14,76190476	48,73595506	53,69649805	23,1792843	18,15729579
Hypoprepia_fucosa	Hypoprepia	fucosa	nocturnal	mycophagous	aposematic	0	5782	625	4368	726	110,65	2,07	108,6	3,16	0,77	0,07	0,72	0,06	0,58	0,04	0,56	0,04	2,85	0,38	1,91	0,57	8	0,69	22,44	6,45	108,94	18,09	131,1	43,4	1,870763669	2,909760589	9,090909091	8,333333333	6,896551724	7,142857143	13,33333333	29,84293194	8,625	28,74331551	16,6054709	33,10450038
Idaea_muricata	Idaea	muricata	cathemeral	polyphagous	aposematic	0	2051	180	1449	171	107,95	2,86	102,61	2,29	0,83	0,03	0,8	0,03	0,63	0,03	0,63	0,02	3,14	0,46	2,34	0,38	9,07	0,78	8,07	1,34	106,09	13,56	60,12	14,37	2,649374711	2,231751291	3,614457831	3,75	4,761904762	3,174603175	14,64968153	16,23931624	8,599779493	16,6047088	12,78160053	23,90219561
Idaea_straminata	Idaea	straminata	nocturnal	polyphagous	camouflaged	1	1239	176	4827	392	131,66	1,5	132,43	2,21	0,65	0,04	0,59	0,07	0,46	0,02	0,45	0,02	2,37	0,4	1,01	0,23	7,5	3,48	3,57	1,61	86,77	22,88	55,14	17,18	1,139298192	1,668806162	6,153846154	11,86440678	4,347826087	4,444444444	16,87763713	22,77227723	46,4	45,09803922	26,36856056	31,15705477
Laspeyria_flexula	Laspeyria	flexula	nocturnal	mycophagous	camouflaged	1	5615	648	3858	434	115,77	1,94	124,74	1,91	0,73	0,03	0,6	0,04	0,54	0,02	0,47	0,01	1,59	0,19	1,73	0,32	29,8	31,77	18,2	12,96	127,62	16,73	117,07	27,9	1,675736374	1,531184865	4,109589041	6,666666667	3,703703704	2,127659574	11,94968553	18,49710983	106,6107383	71,20879121	13,10923053	23,83189545
Lomaspilis_marginata	Lomaspilis	marginata	cathemeral	polyphagous	aposematic	0	4240	588	3112	529	125,92	2,23	135,56	3,57	0,4	0,05	0,27	0,06	0,41	0,01	0,38	0,01	4,51	1,01	3,06	0,95	12,86	1,55	13,16	4,73	206,27	56,4	177,45	54,51	1,770965693	2,633520212	12,5	22,22222222	2,43902439	2,631578947	22,39467849	31,04575163	12,05287714	35,94224924	27,34280312	30,71851226
Lomaspilis_opis	Lomaspilis	opis	cathemeral	monophagous	aposematic	0	4130	288	2897	239	126,09	2,16	129,18	2,65	0,39	0,04	0,31	0,06	0,41	0,01	0,39	0,01	3,96	0,74	4,09	0,74	12,29	1,36	11,61	1,03	176,86	29,76	176,38	41,38	1,713062099	2,051401146	10,25641026	19,35483871	2,43902439	2,564102564	18,68686869	18,09290954	11,06590724	8,87166236	16,82686871	23,46070983
Lygephila_craccae	Lygephila	craccae	nocturnal	oligophagous	camouflaged	1	10522	1031	8475	1222	116,47	2,28	122,11	3,23	0,58	0,06	0,57	0,08	0,48	0,02	0,46	0,03	1,37	0,2	1,42	0,28	47,93	42,82	40,9	38,01	107,87	23,4	117,44	31,65	1,957585644	2,645156007	10,34482759	14,03508772	4,166666667	6,52173913	14,59854015	19,71830986	89,33861882	92,93398533	21,69277834	26,94993188
Lygephila_pastinum	Lygephila	pastinum	nocturnal	oligophagous	camouflaged	1	11084	962	8664	844	119,02	1,71	124,79	2,85	0,57	0,04	0,51	0,08	0,47	0,02	0,44	0,03	1,5	0,32	0,82	0,19	41,73	41	14,2	26,12	118,4	31,72	55,46	23,47	1,436733322	2,283836846	7,01754386	15,68627451	4,255319149	6,818181818	21,33333333	23,17073171	98,250659	183,943662	26,79054054	42,31878832
Lythria_purpuraria	Lythria	purpuraria	diurnal	monophagous	aposematic	0	3719	716	2432	424	110,9	3,86	116,39	1,91	0,77	0,06	0,88	0,04	0,58	0,03	0,62	0,02	1,33	0,33	2,45	0,52	27,21	18,18	26,92	11,74	94,83	22,13	179,53	36,55	3,480613165	1,641034453	7,792207792	4,545454545	5,172413793	3,225806452	24,81203008	21,2244898	66,81367144	43,61069837	23,33649689	20,35871442
Macrochilo_cribrumalis	Macrochilo	cribrumalis	nocturnal	polyphagous	camouflaged	1	4796	532	3806	477	123,13	1,75	125,47	1,74	0,48	0,06	0,44	0,06	0,44	0,02	0,42	0,02	1,32	0,26	0,92	0,21	24,56	24,49	6,3	8,7	94,26	27,83	46,62	20,19	1,421262081	1,386785686	12,5	13,63636364	4,545454545	4,761904762	19,6969697	22,82608696	99,71498371	138,0952381	29,52471886	43,30759331
Malacosoma_americanum	Malacosoma	constrictum	nocturnal	monophagous	camouflaged	1	8133	1267	5970	1130	119,7	4,62	120,84	5,2	0,69	0,08	0,67	0,09	0,52	0,04	0,5	0,05	0,66	0,14	0,52	0,11	6,6	12,24	11,1	14,66	43,72	10,12	33,42	11,63	3,859649123	4,303210857	11,5942029	13,43283582	7,692307692	10	21,21212121	21,15384615	185,4545455	132,0720721	23,14730101	34,79952124
Manduca_sexta	Manduca	sexta	nocturnal	oligophagous	camouflaged	1	76295	10885	34388	5450	128,73	12,4	130,91	13,7	0,46	0,12	0,45	0,12	0,43	0,05	0,42	0,05	2,12	0,54	3,24	0,71	4,4	1,99	18,53	2,3	136,27	34,47	201,88	50,99	9,632564282	10,4652051	26,08695652	26,66666667	11,62790698	11,9047619	25,47169811	21,91358025	45,22727273	12,41230437	25,29536949	25,25757876
Megalopyge_crispata	Megalopyge	crispata	nocturnal	polyphagous	camouflaged	1	9316	1076	5729	605	133,52	3,05	143,7	3,96	0,51	0,06	0,39	0,05	0,43	0,02	0,39	0,01	0,96	0,31	0,6	0,17	34,9	26,12	37,4	25,42	79,32	28,96	47,83	15,82	2,284301977	2,755741127	11,76470588	12,82051282	4,651162791	2,564102564	32,29166667	28,33333333	74,84240688	67,96791444	36,51033787	33,07547564
Miltochrista_miniata	Miltochrista	miniata	nocturnal	mycophagous	aposematic	0	1606	197	5378	632	110,95	2,4	106,26	3,01	0,87	0,03	0,9	0,03	0,64	0,03	0,7	0,04	2,39	0,37	2,08	0,33	5,47	3,57	3,17	0,38	90,5	24,46	90,17	16,72	2,163136548	2,832674572	3,448275862	3,333333333	4,6875	5,714285714	15,48117155	15,86538462	65,26508227	11,9873817	27,02762431	18,54275258
Minucia_lunaris	Minucia	lunaris	nocturnal	monophagous	camouflaged	1	22832	2702	14843	2170	112,77	2,73	113,53	1,46	0,77	0,06	0,81	0,02	0,57	0,04	0,59	0,02	1,12	0,2	1,78	0,3	23,07	14,08	51,68	18,42	92,25	17,63	151,69	23,23	2,420856611	1,286003699	7,792207792	2,469135802	7,01754386	3,389830508	17,85714286	16,85393258	61,03164283	35,64241486	19,11111111	15,3141275
Notarctia_proxima	Notarctia	proxima	nocturnal	polyphagous	aposematic	0	9830	7190	2784	383	129,22	3,01	125,11	3,69	0,58	0,07	0,48	0,06	0,45	0,02	0,43	0,02	5,47	0,96	1,24	0,43	10,17	0,83	16,43	11,45	178,41	32,87	79,23	17,56	2,32936078	2,949404524	12,06896552	12,5	4,444444444	4,651162791	17,55027422	34,67741935	8,161258604	69,68959221	18,42385517	22,16332197
Nudaria_mundane	Nudaria	mundana	nocturnal	mycophagous	camouflaged	1	2784	383	2027	288	134,01	3,32	136,72	4,47	0,43	0,09	0,32	0,05	0,41	0,02	0,38	0,01	0,99	0,12	0,61	0,16	5,77	2,11	6,8	5,45	40,23	11,77	28,7	8,85	2,477427058	3,269455822	20,93023256	15,625	4,87804878	2,631578947	12,12121212	26,2295082	36,56845754	80,14705882	29,25677355	30,83623693
Odontopera_bidentata	Odontopera	bidentata	nocturnal	polyphagous	camouflaged	1	13002	3961	11507	2568	113,94	4,26	118,1	3,28	0,79	0,04	0,71	0,06	0,58	0,04	0,52	0,03	1,03	0,53	1,26	0,28	16,83	20,05	34,15	28,82	74,46	36,49	98,8	21,63	3,7388099	2,777307367	5,063291139	8,450704225	6,896551724	5,769230769	51,45631068	22,22222222	119,1325015	84,39238653	49,00617781	21,89271255
Orthosia_hibisci_brucei	Orthosia	hibiscibrucei	nocturnal	polyphagous	camouflaged	1	9686	1070	6424	1000	117,75	3,76	123,26	2,5	0,57	0,09	0,45	0,07	0,47	0,04	0,43	0,02	1,43	0,16	1,22	0,22	4,44	2,2	8,44	12,42	72,93	14,9	71,11	22,46	3,193205945	2,028233003	15,78947368	15,55555556	8,510638298	4,651162791	11,18881119	18,03278689	49,54954955	147,1563981	20,43054984	31,58486851
Paracolax_tristalis	Paracolax	tristalis	nocturnal	polyphagous	camouflaged	1	6130	604	4418	503	121,83	2,88	123,85	2,44	0,77	0,06	0,7	0,06	0,54	0,03	0,5	0,03	0,93	0,15	0,93	0,15	3,53	1,22	4,13	4,78	42,94	11,6	42,79	11,79	2,363949766	1,970125151	7,792207792	8,571428571	5,555555556	6	16,12903226	16,12903226	34,56090652	115,7384988	27,01443875	27,55316663
Parascotia_fuliginaria	Parascotia	fuliginaria	nocturnal	mycophagous	camouflaged	1	5008	813	3625	614	114,35	1,75	115,25	1,84	0,74	0,03	0,74	0,03	0,55	0,02	0,55	0,02	1,52	0,26	1,6	0,29	2,9	0,4	2,97	0,49	60,53	19,02	51,24	17,2	1,530389156	1,596529284	4,054054054	4,054054054	3,636363636	3,636363636	17,10526316	18,125	13,79310345	16,4983165	31,42243516	33,56752537
Pero_behrensaria	Pero	behrensaria	nocturnal	oligophagous	camouflaged	1	12282	1769	8152	1343	122,51	3,19	127,68	3,68	0,64	0,12	0,51	0,07	0,49	0,05	0,44	0,02	1,86	0,96	1,4	0,55	17,12	8,88	18,65	28,48	122,5	57,6	90,42	36,44	2,603869072	2,882205514	18,75	13,7254902	10,20408163	4,545454545	51,61290323	39,28571429	51,86915888	152,7077748	47,02040816	40,3008184
Pero_macdunnoughi	Pero	macdunnoughi	nocturnal	polyphagous	camouflaged	1	12221	2001	8125	1170	123,96	2,99	127,53	2,98	0,61	0,07	0,49	0,06	0,47	0,03	0,43	0,02	1,74	0,46	1,15	0,26	22,61	6,98	5,97	7,05	111,06	39,1	74,34	24,67	2,412068409	2,336705089	11,47540984	12,24489796	6,382978723	4,651162791	26,43678161	22,60869565	30,87129589	118,0904523	35,20619485	33,18536454
Phigalia_pilosaria	Phigalia	pilosaria	nocturnal	polyphagous	camouflaged	1	12594	1664	9255	1283	118,88	3,11	123,2	2,99	0,73	0,06	0,61	0,09	0,53	0,03	0,48	0,04	1,09	0,36	0,9	0,32	8,41	4,39	8,44	8,84	58,2	15,8	56,2	22,25	2,616083445	2,426948052	8,219178082	14,75409836	5,660377358	8,333333333	33,02752294	35,55555556	52,19976219	104,7393365	27,14776632	39,59074733
Phragmatobia_fuliginosa	Phragmatobia	fuliginosa	cathemeral	polyphagous	aposematic	0	6901	838	5440	722	102,05	2,22	99,34	2,75	0,89	0,03	0,84	0,04	0,71	0,04	0,69	0,04	0,66	0,26	2,32	0,34	34,08	39,84	18,46	10,13	48,9	18,67	149,49	29,78	2,175404214	2,768270586	3,370786517	4,761904762	5,633802817	5,797101449	39,39393939	14,65517241	116,9014085	54,87540628	38,1799591	19,92106495
Pseudopanthera_macularia	Pseudopanthera	macularia	cathemeral	polyphagous	aposematic	0	5663	549	4453	441	118,94	1,97	118,22	2,09	0,92	0,02	0,93	0,01	0,63	0,02	0,63	0,02	4,35	0,52	4,57	0,46	8,87	0,72	7,62	0,86	156,75	27,79	140,53	22,87	1,656297293	1,767890374	2,173913043	1,075268817	3,174603175	3,174603175	11,95402299	10,06564551	8,117249154	11,28608924	17,72886762	16,27410517
Pyrausta_ostrinalis	Pyrausta	ostrinalis	diurnal	monophagous	aposematic	0	1727	196	1360	199	110,19	3,29	118,72	1,77	0,74	0,04	0,63	0,06	0,57	0,02	0,49	0,02	2,24	0,33	3,17	0,32	4,63	0,76	4,97	0,56	68,37	13,98	59,38	9,63	2,985751883	1,490902965	5,405405405	9,523809524	3,50877193	4,081632653	14,73214286	10,09463722	16,41468683	11,26760563	20,44756472	16,21758168
Pyrausta_purpuralis	Pyrausta	purpuralis	cathemeral	oligophagous	aposematic	0	2559	424	2102	284	108,46	2,47	118,16	1,41	0,8	0,04	0,69	0,06	0,61	0,03	0,52	0,03	2,11	0,33	3,12	0,31	6,23	1,04	5,6	0,62	69,19	14,41	78,49	15,86	2,277337267	1,193297224	5	8,695652174	4,918032787	5,769230769	15,63981043	9,935897436	16,69341894	11,07142857	20,82670906	20,20639572
Pyromorpha_dimidiata	Pyromorpha	dimiata	diurnal	monophagous	aposematic	0	5502	1459	3378	860	117,26	1,99	111,4	2,01	0,75	0,04	0,55	0,04	0,54	0,02	0,48	0,02	2,65	0,88	0,45	0,15	26,81	4,14	11,43	10,36	190,54	63,75	24,95	9,21	1,697083404	1,804308797	5,333333333	7,272727273	3,703703704	4,166666667	33,20754717	33,33333333	15,44199925	90,63867017	33,45754172	36,91382766
Rheumaptera_hastata_hastata	Rheumaptera	hastata	diurnal	polyphagous	aposematic	0	8757	1063	5200	857	131,04	2,74	131,27	2,77	0,46	0,04	0,41	0,04	0,42	0,01	0,41	0,01	5,06	0,47	4,77	0,5	14,8	1,77	22,53	5,33	297,74	31,45	293,28	34,25	2,090964591	2,110154643	8,695652174	9,756097561	2,380952381	2,43902439	9,288537549	10,48218029	11,95945946	23,65734576	10,56290723	11,67825968
Rheumaptera_hastata_nigrescens	Rheumaptera	nigrescens	diurnal	polyphagous	aposematic	0	6416	1098	3838	638	128,65	3,86	127,22	3,57	0,49	0,06	0,47	0,05	0,43	0,02	0,43	0,02	4,6	0,69	4,37	0,67	9,7	2,15	13,07	4,78	216,07	46,93	214,38	47,16	3,000388651	2,806162553	12,24489796	10,63829787	4,651162791	4,651162791	15	15,33180778	22,16494845	36,57230298	21,71981302	21,99832074
Rhyparia_purpurata	Rhyparia	purpurata	cathemeral	polyphagous	aposematic	0	13613	1214	9759	953	126,77	2,25	110,53	4,64	0,78	0,05	0,85	0,04	0,52	0,02	0,63	0,05	2,23	0,57	5,19	0,8	11,12	0,83	14,04	0,79	105,59	29,83	187,81	29,3	1,774867871	4,197955306	6,41025641	4,705882353	3,846153846	7,936507937	25,56053812	15,41425819	7,464028777	5,626780627	28,25078132	15,60087322
Schranckia_taenialis	Schrankia	taenalis	nocturnal	polyphagous	camouflaged	1	2315	288	1809	283	117,37	2,87	121,64	1,97	0,73	0,07	0,52	0,06	0,54	0,04	0,45	0,02	1,68	0,31	0,91	0,17	7,97	7,08	6,76	8,4	88,25	25,69	41,38	17,2	2,445258584	1,619533048	9,589041096	11,53846154	7,407407407	4,444444444	18,45238095	18,68131868	88,83312422	124,260355	29,11048159	41,5659739
Schrankia_costaestrigalis	Schrankia	costaestrigalis	nocturnal	polyphagous	camouflaged	1	1936	181	1751	213	118,36	3,29	125,78	2,61	0,71	0,08	0,4	0,05	0,53	0,04	0,41	0,01	2,22	0,45	0,89	0,18	14,03	7,67	7,73	7,97	105,31	26,84	42,08	12,63	2,779655289	2,075051678	11,26760563	12,5	7,547169811	2,43902439	20,27027027	20,2247191	54,66856736	103,1047865	25,48665844	30,01425856
Scoliopteryx_libatrix	Scoliopteryx	libatrix	nocturnal	oligophagous	camouflaged	1	13038	1706	8374	1279	110,48	2,32	114,28	1,85	0,8	0,04	0,78	0,04	0,6	0,03	0,57	0,03	1,7	0,17	1,03	0,18	12,13	1,74	18,1	12,68	108,32	15,64	81,53	16,39	2,099927589	1,618830942	5	5,128205128	5	5,263157895	10	17,47572816	14,34460016	70,05524862	14,43870015	20,10302956
Scoparia_basistrigalis	Scoparia	basistrigalis	nocturnal	monophagous	camouflaged	1	2868	463	2729	613	119,41	1,47	126,41	1,82	0,56	0,06	0,46	0,06	0,46	0,02	0,42	0,02	2,36	0,22	1,01	0,11	3,4	0,77	5,9	6,89	81,55	11,59	46,68	12,61	1,231052676	1,439759513	10,71428571	13,04347826	4,347826087	4,761904762	9,322033898	10,89108911	22,64705882	116,779661	14,21213979	27,01371037
Scopula_immorata	Scopula	immorata	cathemeral	polyphagous	camouflaged	1	4503	788	3307	746	119,91	1,44	120,94	1,8	0,58	0,06	0,55	0,05	0,47	0,02	0,46	0,02	1,79	0,26	1,84	0,17	3	1,08	2,5	0,73	58,2	14,06	55,85	12,85	1,200900676	1,488341326	10,34482759	9,090909091	4,255319149	4,347826087	14,52513966	9,239130435	36	29,2	24,1580756	23,0080573
Spilosoma_lubricipeda	Spilosoma	lubricipedum	nocturnal	polyphagous	aposematic	0	11317	1298	8201	945	135,2	2,28	140,17	4,8	0,35	0,07	0,2	0,05	0,39	0,02	0,36	0,01	2,68	0,17	1,43	0,35	6	6,14	6,7	1,31	110,86	26,73	72,26	12,79	1,686390533	3,424413213	20	25	5,128205128	2,777777778	6,343283582	24,47552448	102,3333333	19,55223881	24,11149197	17,69997232
Thalera_fimbrialis	Thalera	fimbrialis	nocturnal	polyphagous	camouflaged	1	8180	1011	6199	1994	136,43	4,58	137,21	4,72	0,62	0,07	0,58	0,06	0,45	0,02	0,44	0,02	0,84	0,15	0,84	0,29	8,8	15,36	5,93	6,58	48,01	14,48	47,44	24,74	3,357032911	3,439982509	11,29032258	10,34482759	4,444444444	4,545454545	17,85714286	34,52380952	174,5454545	110,9612142	30,16038325	52,15008432
Tyria_jacobaeae	Tyria	jacobaeae	diurnal	polyphagous	aposematic	0	11644	1908	9789	1645	98,59	1,9	90,69	0,9	0,82	0,03	0,9	0,03	0,68	0,04	0,83	0,05	1,88	0,36	1,7	0,31	10,9	1,71	8,43	2,93	81,99	18,25	103,42	20,99	1,927173141	0,992391664	3,658536585	3,333333333	5,882352941	6,024096386	19,14893617	18,23529412	15,68807339	34,75682088	22,25881205	20,29588087
Tyta_luctuosa	Tyta	luctuosa	cathemeral	oligophagous	aposematic	0	4472	442	3570	374	114,85	1,31	120,58	2,15	0,64	0,05	0,52	0,06	0,5	0,02	0,45	0,02	3,84	0,4	4,31	0,52	16,45	1,33	16,08	1,55	178,82	24,99	193,04	32,68	1,140618198	1,783048598	7,8125	11,53846154	4	4,444444444	10,41666667	12,0649652	8,085106383	9,639303483	13,97494687	16,92913386
Udea_ferrugalis	Udea	ferrugalis	nocturnal	polyphagous	camouflaged	1	2446	314	2174	317	118,52	2,49	124,54	1,88	0,72	0,05	0,47	0,06	0,53	0,03	0,43	0,02	1,52	0,21	0,95	0,14	9,7	4,62	6,23	7,4	70,3	11,9	46,66	8,95	2,100911239	1,509555163	6,944444444	12,76595745	5,660377358	4,651162791	13,81578947	14,73684211	47,62886598	118,7800963	16,92745377	19,18131162
Virbia_ostenta	Virbia	ostenta	diurnal	oligophagous	aposematic	0	8389	4922	8035	4578	113,94	5,7	100,1	3,86	0,82	0,06	0,85	0,03	0,6	0,05	0,69	0,05	1,75	1,15	2,26	0,39	9,93	8,91	36,57	11,42	116,03	48,86	490,82	91,11	5,002632965	3,856143856	7,317073171	3,529411765	8,333333333	7,246376812	65,71428571	17,25663717	89,72809668	31,22778234	42,10979919	18,56281325
Zale_lunata	Zale	lunata	nocturnal	polyphagous	camouflaged	1	20058	2154	12498	1583	119,31	1,44	120,39	1,02	0,71	0,05	0,67	0,06	0,52	0,02	0,5	0,02	2,26	0,39	2,14	0,32	18,04	9,81	14,93	14,31	157,06	40,77	143,84	28,38	1,206939904	0,847246449	7,042253521	8,955223881	3,846153846	4	17,25663717	14,95327103	54,37915743	95,84728734	25,95823252	19,73025584
Zygaena_filipendulae	Zygaena	filipendulae	diurnal	polyphagous	aposematic	0	5946	823	3081	484	106,72	4,41	92,76	2,48	0,62	0,06	0,81	0,05	0,52	0,03	0,71	0,04	3,11	0,37	2,33	0,43	12,36	1,68	13,36	5,92	144,64	20,8	134,92	21,87	4,132308846	2,673566192	9,677419355	6,172839506	5,769230769	5,633802817	11,89710611	18,45493562	13,59223301	44,31137725	14,38053097	16,20960569
Zygaena_lonicerae	Zygaena	lonicerae	diurnal	oligophagous	aposematic	0	7385	1076	3817	652	107,46	5,47	92,42	4,84	0,51	0,07	0,72	0,07	0,47	0,03	0,63	0,06	3,22	0,27	2,84	0,42	15,11	2,14	13,37	4,88	164	20,03	157,12	26,67	5,090266146	5,236961697	13,7254902	9,722222222	6,382978723	9,523809524	8,385093168	14,78873239	14,16280609	36,49962603	12,21341463	16,97428717
Zygaena_minos	Zygaena	minos	diurnal	monophagous	aposematic	0	7349	1111	4019	670	105,92	2,61	93,96	2,04	0,5	0,04	0,61	0,07	0,47	0,02	0,55	0,04	2,49	0,59	2,59	0,28	22,32	6,51	21,52	10,34	157,84	22,71	125,27	24,92	2,464123867	2,171136654	8	11,47540984	4,255319149	7,272727273	23,69477912	10,81081081	29,16666667	48,04832714	14,38798784	19,89303105
Zygaena_viciae	Zygaena	viciae	diurnal	oligophagous	aposematic	0	4292	800	2150	459	104,66	5,94	93,44	4	0,53	0,09	0,68	0,08	0,48	0,03	0,6	0,05	2,59	0,28	2,86	0,5	12,57	2,04	15	2,84	127,14	19,44	133,51	21,07	5,675520734	4,280821918	16,98113208	11,76470588	6,25	8,333333333	10,81081081	17,48251748	16,22911695	18,93333333	15,29023124	15,78158939
