# Supplementary material for: Predator selection on phenotypic variability of cryptic and aposematic moths
Source: Nat Commun. 2024 Feb 23;15:1678. doi: 10.1038/s41467-024-45329-5 (PMC10891176; doi:10.1038/s41467-024-45329-5)
Supplement: Supplementary file 8 — Source Data [file 41467_2024_45329_MOESM8_ESM.zip › SourceData/SourceData_Fig5_moth_image_data.txt]

nrow.x	Strategy	Activity	Diet	Diet.breadth	ROITag	SpeciesTag	ROI	Label.x	Apo.Camo	Species	Morph	Morphism	Morphotype	source	region	area	maxPower	maxFreq	propPower	sumPower	meanPower	powerSD	meanLW	lwSD	meanMW	mwSD	meanSW	swSD	Brightness	PropR	PropG	PropB	r	g	b	hue	saturation	brightness	hue.rotated
1	camouflaged	nocturnal	polyphagous	polyphagous	C_aln_F	C_aln	F	Camo_A_alni_1_f1	Camo	Acronicta_alni	Com	Mono	AlniComA	NHML	PALE	10487	0,666625726	24	0,01437924	46,36028842	0,463602884	0,14759704	6,366916487	5,156510079	3,305848892	2,720882409	1,666740655	1,160610195	11,33950603	0,561480938	0,291533765	0,146985296	143	74	37	20,94339623	0,741258741	0,560784314	110,9433962
2	camouflaged	nocturnal	polyphagous	polyphagous	C_aln_H	C_aln	H	Camo_A_alni_1_h1	Camo	Acronicta_alni	Com	Mono	AlniComA	NHML	PALE	7565	1,418920065	14	0,013402395	105,8706322	1,058706322	0,201594702	47,54739348	11,63901168	38,86241528	13,39738792	27,11362057	12,82031442	113,5234293	0,418833308	0,342329469	0,238837223	107	87	61	33,91304348	0,429906542	0,419607843	123,9130435
3	camouflaged	nocturnal	polyphagous	polyphagous	C_aln_B	C_aln	B	Camo_A_alni_1_b1	Camo	Acronicta_alni	Com	Mono	AlniComA	NHML	PALE	5082	0,670612425	6	0,012382414	54,15845698	0,54158457	0,054227981	7,115939538	5,948389295	4,046552333	3,772438888	1,917190879	1,761992554	13,07968275	0,54404527	0,309376948	0,146577781	139	79	37	24,70588235	0,73381295	0,545098039	114,7058824
4	camouflaged	nocturnal	polyphagous	polyphagous	C_aln_F	C_aln	F	Camo_A_alni_11_f1	Camo	Acronicta_alni	Com	Mono	AlniComA	NHML	PALE	9312	1,708685931	18	0,011428545	149,5103667	1,495103667	0,144381575	14,9486475	14,4686307	9,744218031	10,59367757	5,578104381	6,760847451	30,27096991	0,493827834	0,321899763	0,184272403	126	82	47	26,58227848	0,626984127	0,494117647	116,5822785
5	camouflaged	nocturnal	polyphagous	polyphagous	C_aln_H	C_aln	H	Camo_A_alni_11_h1	Camo	Acronicta_alni	Com	Mono	AlniComA	NHML	PALE	6053	1,487019037	16	0,015435009	96,34066789	0,963406679	0,364768752	56,6599676	11,61798464	49,14347107	13,21430076	35,36828308	13,22591255	141,1717217	0,401354938	0,348111296	0,250533766	102	89	64	39,47368421	0,37254902	0,4	129,4736842
6	camouflaged	nocturnal	polyphagous	polyphagous	C_aln_B	C_aln	B	Camo_A_alni_11_b1	Camo	Acronicta_alni	Com	Mono	AlniComA	NHML	PALE	4679	1,581441001	5	0,023321834	67,80946106	0,678094611	0,340731534	18,20701885	11,04486749	12,616041	8,736070683	6,106334823	4,670184773	36,92939467	0,493022402	0,34162599	0,165351609	126	87	42	32,14285714	0,666666667	0,494117647	122,1428571
7	camouflaged	nocturnal	polyphagous	polyphagous	C_aln_F	C_aln	F	Camo_A_alni_12_f1	Camo	Acronicta_alni	Com	Mono	AlniComA	NHML	PALE	8691	1,663046511	18	0,01581345	105,1665812	1,051665812	0,397189592	11,68523404	12,68913204	7,499670453	9,302534513	4,266058139	5,628090612	23,45096263	0,498283769	0,319802243	0,181913988	127	82	46	26,66666667	0,637795276	0,498039216	116,6666667
8	camouflaged	nocturnal	polyphagous	polyphagous	C_aln_H	C_aln	H	Camo_A_alni_12_h1	Camo	Acronicta_alni	Com	Mono	AlniComA	NHML	PALE	6038	1,335961451	5	0,018906352	70,66204371	0,706620437	0,338386627	53,6581155	10,33338092	48,25116414	11,97849087	36,85094425	12,04553154	138,7602239	0,386696663	0,347730515	0,265572822	99	89	68	40,64516129	0,313131313	0,388235294	130,6451613
9	camouflaged	nocturnal	polyphagous	polyphagous	C_aln_B	C_aln	B	Camo_A_alni_12_b1	Camo	Acronicta_alni	Com	Mono	AlniComA	NHML	PALE	4488	1,836363199	5	0,020458865	89,75880252	0,897588025	0,45606373	28,6779279	13,90629377	21,91337557	12,16294262	12,5850395	8,036333456	63,17634297	0,453934599	0,346860463	0,199204938	116	88	51	34,15384615	0,560344828	0,454901961	124,1538462
10	camouflaged	nocturnal	polyphagous	polyphagous	C_aln_F	C_aln	F	Camo_A_alni_13_f1	Camo	Acronicta_alni	Com	Mono	AlniComA	NHML	PALE	11131	2,182308158	26	0,013959193	156,3348332	1,563348332	0,344806283	15,4302479	15,12380631	9,59354737	10,33501109	4,895585242	5,319903092	29,91938052	0,51572752	0,320646591	0,163625889	132	82	42	26,66666667	0,681818182	0,517647059	116,6666667
11	camouflaged	nocturnal	polyphagous	polyphagous	C_aln_H	C_aln	H	Camo_A_alni_13_h1	Camo	Acronicta_alni	Com	Mono	AlniComA	NHML	PALE	7560	1,443981715	9	0,017571524	82,17737691	0,821773769	0,287002319	62,06976216	11,07491253	55,69745801	13,9959579	42,92282491	15,10083181	160,6900451	0,386270115	0,346614241	0,267115644	98	88	68	40	0,306122449	0,384313725	130
12	camouflaged	nocturnal	polyphagous	polyphagous	C_aln_B	C_aln	B	Camo_A_alni_13_b1	Camo	Acronicta_alni	Com	Mono	AlniComA	NHML	PALE	5189	1,776307581	4	0,018599961	95,50060859	0,955006086	0,289138724	20,70395767	13,49235233	15,26510879	11,46878816	9,017502158	7,625060293	44,98656862	0,460225314	0,33932592	0,200448766	117	87	51	32,72727273	0,564102564	0,458823529	122,7272727
13	camouflaged	nocturnal	polyphagous	polyphagous	C_aln_F	C_aln	F	Camo_A_alni_14_f1	Camo	Acronicta_alni	Com	Mono	AlniComA	NHML	PALE	10863	1,789249848	23	0,013876747	128,9387111	1,289387111	0,305816063	13,51176307	13,47741172	8,668850582	9,926115154	4,816360326	5,908995673	26,99697398	0,500491762	0,321104528	0,17840371	128	82	45	26,74698795	0,6484375	0,501960784	116,746988
14	camouflaged	nocturnal	polyphagous	polyphagous	C_aln_H	C_aln	H	Camo_A_alni_14_h1	Camo	Acronicta_alni	Com	Mono	AlniComA	NHML	PALE	7181	1,149807738	7	0,017947387	64,06546839	0,640654684	0,2546611	54,52974935	9,004038758	49,43411798	11,08068204	38,57032505	11,29472709	142,5341924	0,382573111	0,346822872	0,270604017	98	88	69	39,31034483	0,295918367	0,384313725	129,3103448
15	camouflaged	nocturnal	polyphagous	polyphagous	C_aln_B	C_aln	B	Camo_A_alni_14_b1	Camo	Acronicta_alni	Com	Mono	AlniComA	NHML	PALE	5597	1,885244019	5	0,018213716	103,506833	1,03506833	0,384392946	28,13710636	14,07210741	20,89020385	12,44045223	11,92307763	8,466252631	60,95038784	0,461639497	0,342741114	0,195619389	118	87	50	32,64705882	0,576271186	0,462745098	122,6470588
16	camouflaged	nocturnal	polyphagous	polyphagous	C_aln_F	C_aln	F	Camo_A_alni_15_f1	Camo	Acronicta_alni	Com	Mono	AlniComA	NHML	PALE	10227	1,606540952	19	0,011696615	137,3509314	1,373509314	0,134797087	12,95439295	13,37399186	8,166210178	9,006009684	4,525551175	4,927189273	25,6461543	0,505120292	0,318418508	0,1764612	129	81	45	25,71428571	0,651162791	0,505882353	115,7142857
17	camouflaged	nocturnal	polyphagous	polyphagous	C_aln_H	C_aln	H	Camo_A_alni_15_h1	Camo	Acronicta_alni	Com	Mono	AlniComA	NHML	PALE	6743	1,39990001	5	0,01769424	79,11614121	0,791161412	0,297129651	56,96553909	11,13251732	51,77092502	12,97247393	40,32833567	13,3457428	149,0647998	0,382152857	0,34730483	0,270542313	97	89	69	42,85714286	0,288659794	0,380392157	132,8571429
18	camouflaged	nocturnal	polyphagous	polyphagous	C_aln_B	C_aln	B	Camo_A_alni_15_b1	Camo	Acronicta_alni	Com	Mono	AlniComA	NHML	PALE	5298	1,930410491	10	0,022167836	87,08159422	0,870815942	0,484321599	29,65050449	14,3376053	22,52129108	12,68038358	12,41656156	8,407986949	64,58835713	0,459068876	0,348689641	0,192241483	117	89	49	35,29411765	0,581196581	0,458823529	125,2941176
19	camouflaged	nocturnal	polyphagous	polyphagous	C_aln_F	C_aln	F	Camo_A_alni_16_f1	Camo	Acronicta_alni	Com	Mono	AlniComA	NHML	PALE	9655	1,267925522	18	0,014733471	86,05749132	0,860574913	0,273813166	9,423229102	10,04424433	5,499599072	6,416570846	2,829752119	3,194087232	17,75258029	0,530808984	0,309791533	0,159399483	135	79	41	24,25531915	0,696296296	0,529411765	114,2553191
20	camouflaged	nocturnal	polyphagous	polyphagous	C_aln_H	C_aln	H	Camo_A_alni_16_h1	Camo	Acronicta_alni	Com	Mono	AlniComA	NHML	PALE	5812	1,33979171	6	0,01934462	69,2591387	0,692591387	0,387371326	64,33685964	10,57749002	59,78165952	12,51352499	49,60289884	13,3668628	173,721418	0,370345006	0,344123714	0,28553128	94	88	73	42,85714286	0,223404255	0,368627451	132,8571429
21	camouflaged	nocturnal	polyphagous	polyphagous	C_aln_B	C_aln	B	Camo_A_alni_16_b1	Camo	Acronicta_alni	Com	Mono	AlniComA	NHML	PALE	5124	1,823167041	5	0,016659622	109,4362783	1,094362783	0,258039489	25,81462099	14,35198911	19,2922346	12,48363332	11,10252921	8,147930851	56,2093848	0,459258202	0,343220882	0,197520917	117	88	50	34,02985075	0,572649573	0,458823529	124,0298507
22	camouflaged	nocturnal	polyphagous	polyphagous	C_aln_F	C_aln	F	Camo_A_alni_17_f1	Camo	Acronicta_alni	Com	Mono	AlniComA	NHML	PALE	10016	1,127856207	20	0,014179502	79,54131334	0,795413133	0,201023034	8,43807226	8,445062207	4,517778273	4,566625395	2,177208433	1,856209687	15,13305897	0,557591977	0,298537016	0,143871007	142	76	37	22,28571429	0,73943662	0,556862745	112,2857143
23	camouflaged	nocturnal	polyphagous	polyphagous	C_aln_H	C_aln	H	Camo_A_alni_17_h1	Camo	Acronicta_alni	Com	Mono	AlniComA	NHML	PALE	6564	1,186042666	4	0,015430419	76,86393149	0,768639315	0,278158776	56,64307074	10,02335736	50,17752466	12,74220762	38,82523353	14,62980351	145,6458289	0,388909666	0,344517416	0,266572917	99	88	68	38,70967742	0,313131313	0,388235294	128,7096774
24	camouflaged	nocturnal	polyphagous	polyphagous	C_aln_B	C_aln	B	Camo_A_alni_17_b1	Camo	Acronicta_alni	Com	Mono	AlniComA	NHML	PALE	5603	1,776062413	8	0,019942796	89,05784561	0,890578456	0,477172268	17,88823258	12,82032922	11,58882035	9,961748317	5,373311304	5,300830664	34,85036423	0,513286818	0,332530825	0,154182357	131	85	39	30	0,702290076	0,51372549	120
25	camouflaged	nocturnal	polyphagous	polyphagous	C_aln_F	C_aln	F	Camo_A_alni_18_f1	Camo	Acronicta_alni	Com	Mono	AlniComA	NHML	PALE	11231	1,993919421	22	0,013315099	149,7487526	1,497487526	0,308936414	14,80057249	15,46359738	9,552083488	11,42507664	5,246032487	6,940336389	29,59868847	0,500041497	0,322719822	0,17723868	128	82	45	26,74698795	0,6484375	0,501960784	116,746988
26	camouflaged	nocturnal	polyphagous	polyphagous	C_aln_H	C_aln	H	Camo_A_alni_18_h1	Camo	Acronicta_alni	Com	Mono	AlniComA	NHML	PALE	7058	1,35866975	3	0,018057225	75,24244282	0,752424428	0,302506913	64,93965695	10,55327297	59,72113152	13,24794277	49,36721233	15,03967895	174,0280008	0,373156369	0,34316967	0,283673961	95	88	72	41,73913043	0,242105263	0,37254902	131,7391304
27	camouflaged	nocturnal	polyphagous	polyphagous	C_aln_B	C_aln	B	Camo_A_alni_18_b1	Camo	Acronicta_alni	Com	Mono	AlniComA	NHML	PALE	4508	2,173043823	5	0,033493123	64,88029924	0,648802992	0,556798655	31,8908073	13,74181355	24,2796479	12,50273173	14,37052072	8,934478226	70,54097592	0,452089114	0,344192118	0,203718768	115	88	52	34,28571429	0,547826087	0,450980392	124,2857143
28	camouflaged	nocturnal	polyphagous	polyphagous	C_aln_F	C_aln	F	Camo_A_alni_19_f1	Camo	Acronicta_alni	Com	Mono	AlniComA	NHML	PALE	8420	1,702866408	21	0,014132106	120,4962927	1,204962927	0,280819906	16,23972601	12,76679437	9,785814675	8,889814243	5,020938288	5,156352054	31,04647897	0,523077867	0,315198857	0,161723276	133	80	41	25,43478261	0,691729323	0,521568627	115,4347826
29	camouflaged	nocturnal	polyphagous	polyphagous	C_aln_H	C_aln	H	Camo_A_alni_19_h1	Camo	Acronicta_alni	Com	Mono	AlniComA	NHML	PALE	5331	1,212596385	17	0,016381451	74,02252623	0,740225262	0,327040742	69,52710753	9,988565463	66,31335353	10,54105929	59,93701639	11,86367261	195,7774774	0,35513333	0,338717989	0,30614868	91	86	78	36,92307692	0,142857143	0,356862745	126,9230769
30	camouflaged	nocturnal	polyphagous	polyphagous	C_aln_B	C_aln	B	Camo_A_alni_19_b1	Camo	Acronicta_alni	Com	Mono	AlniComA	NHML	PALE	3731	2,048393435	5	0,02947121	69,50489873	0,695048987	0,51042488	24,16082171	13,47358871	18,4932648	12,10281342	11,69060989	8,886096246	54,3446964	0,444584722	0,340295669	0,21511961	113	87	55	33,10344828	0,513274336	0,443137255	123,1034483
31	camouflaged	nocturnal	polyphagous	polyphagous	C_aln_F	C_aln	F	Camo_A_alni_2_f1	Camo	Acronicta_alni	Com	Mono	AlniComA	NHML	PALE	9146	2,087436263	19	0,014732819	141,6861433	1,416861433	0,415734199	17,20644391	16,07245923	11,49276975	12,05951034	6,705275424	7,685520632	35,40448909	0,485996108	0,324613348	0,189390543	124	83	48	27,63157895	0,612903226	0,48627451	117,6315789
32	camouflaged	nocturnal	polyphagous	polyphagous	C_aln_H	C_aln	H	Camo_A_alni_2_h1	Camo	Acronicta_alni	Com	Mono	AlniComA	NHML	PALE	7101	1,063182056	17	0,017893473	59,41731072	0,594173107	0,288373692	61,33530602	8,529716501	56,71228381	9,198143074	49,02966729	10,7957595	167,0772571	0,367107451	0,339437484	0,293455065	94	87	75	37,89473684	0,20212766	0,368627451	127,8947368
33	camouflaged	nocturnal	polyphagous	polyphagous	C_aln_B	C_aln	B	Camo_A_alni_2_b1	Camo	Acronicta_alni	Com	Mono	AlniComA	NHML	PALE	4374	1,83126058	8	0,018969678	96,53619564	0,965361956	0,393177365	29,8217525	14,25127149	22,23023863	12,24774634	12,00938143	8,056519949	64,06137256	0,465518476	0,34701471	0,187466814	119	88	48	33,8028169	0,596638655	0,466666667	123,8028169
34	camouflaged	nocturnal	polyphagous	polyphagous	C_aln_F	C_aln	F	Camo_A_alni_20_f1	Camo	Acronicta_alni	Com	Mono	AlniComA	NHML	PALE	9203	1,67027526	16	0,015825244	105,5449953	1,055449953	0,404098435	18,21535178	13,24816942	11,64039469	9,591519965	6,251510091	5,816734112	36,10725656	0,504478975	0,322383803	0,173137222	129	82	44	26,82352941	0,658914729	0,505882353	116,8235294
35	camouflaged	nocturnal	polyphagous	polyphagous	C_aln_H	C_aln	H	Camo_A_alni_20_h1	Camo	Acronicta_alni	Com	Mono	AlniComA	NHML	PALE	6419	1,077936639	3	0,020431604	52,75829703	0,52758297	0,313175146	60,92050514	8,228090357	56,84068409	8,953492585	46,77994916	9,733892122	164,5411384	0,370244826	0,345449683	0,284305491	94	88	72	43,63636364	0,234042553	0,368627451	133,6363636
36	camouflaged	nocturnal	polyphagous	polyphagous	C_aln_B	C_aln	B	Camo_A_alni_20_b1	Camo	Acronicta_alni	Com	Mono	AlniComA	NHML	PALE	4325	1,736389785	5	0,015523556	111,8551579	1,118551579	0,360775035	22,62650155	14,66771846	16,73151483	11,99758083	9,576991696	7,401691886	48,93500808	0,462378621	0,341912988	0,195708391	118	87	50	32,64705882	0,576271186	0,462745098	122,6470588
37	camouflaged	nocturnal	polyphagous	polyphagous	C_aln_F	C_aln	F	Camo_A_alni_21_f1	Camo	Acronicta_alni	Com	Mono	AlniComA	NHML	PALE	9053	1,856474609	23	0,016222991	114,4347947	1,144347947	0,451153505	13,03674417	13,02759551	8,499403539	9,586652881	4,682944424	5,710800882	26,21909213	0,497223325	0,324168491	0,178608184	127	83	46	27,40740741	0,637795276	0,498039216	117,4074074
38	camouflaged	nocturnal	polyphagous	polyphagous	C_aln_H	C_aln	H	Camo_A_alni_21_h1	Camo	Acronicta_alni	Com	Mono	AlniComA	NHML	PALE	6565	1,212281477	16	0,017422747	69,58038765	0,695803876	0,269761036	69,30350528	9,226605886	65,97143457	10,12838693	57,31045744	11,66507855	192,5853973	0,359858568	0,342556785	0,297584647	92	87	76	41,25	0,173913043	0,360784314	131,25
39	camouflaged	nocturnal	polyphagous	polyphagous	C_aln_B	C_aln	B	Camo_A_alni_21_b1	Camo	Acronicta_alni	Com	Mono	AlniComA	NHML	PALE	4411	1,810676594	6	0,014211508	127,4091846	1,274091846	0,305887224	27,68154869	15,63436858	21,02329426	13,12030079	11,74715719	8,19954829	60,45200014	0,457909558	0,347768382	0,19432206	117	89	50	34,92537313	0,572649573	0,458823529	124,9253731
40	camouflaged	nocturnal	polyphagous	polyphagous	C_aln_F	C_aln	F	Camo_A_alni_22_f1	Camo	Acronicta_alni	Com	Mono	AlniComA	NHML	PALE	9458	1,799916847	20	0,012928691	139,2188044	1,392188044	0,266766279	14,05461985	14,13330874	9,363682419	10,24202199	5,311433368	6,138773131	28,72973564	0,489201155	0,325923028	0,184875818	125	83	47	27,69230769	0,624	0,490196078	117,6923077
41	camouflaged	nocturnal	polyphagous	polyphagous	C_aln_H	C_aln	H	Camo_A_alni_22_h1	Camo	Acronicta_alni	Com	Mono	AlniComA	NHML	PALE	6850	1,193019162	3	0,019427059	61,41017947	0,614101795	0,296788791	60,3046531	9,102907936	56,14312795	10,67867983	46,80645916	12,27968466	163,2542402	0,369391037	0,343899968	0,286708995	94	88	73	42,85714286	0,223404255	0,368627451	132,8571429
42	camouflaged	nocturnal	polyphagous	polyphagous	C_aln_B	C_aln	B	Camo_A_alni_22_b1	Camo	Acronicta_alni	Com	Mono	AlniComA	NHML	PALE	4988	2,076879219	5	0,031105777	66,76827902	0,66768279	0,543125593	26,20586141	13,38330222	19,99224179	11,27395096	11,54839462	7,087591067	57,74649782	0,453808671	0,346207	0,199984329	116	88	51	34,15384615	0,560344828	0,454901961	124,1538462
43	camouflaged	nocturnal	polyphagous	polyphagous	C_aln_F	C_aln	F	Camo_A_alni_23_f1	Camo	Acronicta_alni	Com	Mono	AlniComA	NHML	PALE	9556	1,691677108	19	0,015815758	106,9614913	1,069614913	0,386674108	13,14889783	11,93616404	8,415917651	8,576243075	4,742424331	5,343730227	26,30723981	0,499820503	0,319908805	0,180270692	127	82	46	26,66666667	0,637795276	0,498039216	116,6666667
44	camouflaged	nocturnal	polyphagous	polyphagous	C_aln_H	C_aln	H	Camo_A_alni_23_h1	Camo	Acronicta_alni	Com	Mono	AlniComA	NHML	PALE	6216	0,933248428	8	0,015848785	58,88453969	0,588845397	0,220716591	59,18198371	7,60669491	55,5669679	9,268405032	47,35524584	11,00633635	162,1041974	0,365086066	0,342785497	0,292128437	93	87	74	41,05263158	0,204301075	0,364705882	131,0526316
45	camouflaged	nocturnal	polyphagous	polyphagous	C_aln_B	C_aln	B	Camo_A_alni_23_b1	Camo	Acronicta_alni	Com	Mono	AlniComA	NHML	PALE	4571	1,979435237	5	0,030584835	64,71950055	0,647195006	0,475408087	23,62838916	12,95750957	17,69848637	11,09350202	10,91626783	7,769763587	52,24314335	0,452277326	0,338771468	0,208951206	115	86	53	31,93548387	0,539130435	0,450980392	121,9354839
46	camouflaged	nocturnal	polyphagous	polyphagous	C_aln_F	C_aln	F	Camo_A_alni_24_f1	Camo	Acronicta_alni	Com	Mono	AlniComA	NHML	PALE	8387	2,522542425	21	0,017280494	145,976292	1,45976292	0,612424479	17,99378384	16,18027621	9,903713529	10,5560991	4,187252365	4,962260146	32,08474974	0,560820452	0,308673548	0,130506	143	79	33	25,09090909	0,769230769	0,560784314	115,0909091
47	camouflaged	nocturnal	polyphagous	polyphagous	C_aln_H	C_aln	H	Camo_A_alni_24_h1	Camo	Acronicta_alni	Com	Mono	AlniComA	NHML	PALE	5929	1,321726517	9	0,015206062	86,92102832	0,869210283	0,3376263	61,02025036	10,65300207	51,6735587	13,43740185	33,42218536	12,8474532	146,1159944	0,417615132	0,353647518	0,22873735	106	90	58	40	0,452830189	0,415686275	130
48	camouflaged	nocturnal	polyphagous	polyphagous	C_aln_B	C_aln	B	Camo_A_alni_24_b1	Camo	Acronicta_alni	Com	Mono	AlniComA	NHML	PALE	4488	2,202977649	15	0,020997042	104,9184754	1,049184754	0,601088263	40,95286356	16,04398775	29,48222502	13,36588756	14,1221555	7,571538358	84,55724407	0,484321172	0,348665869	0,167012959	124	89	43	34,07407407	0,653225806	0,48627451	124,0740741
49	camouflaged	nocturnal	polyphagous	polyphagous	C_aln_F	C_aln	F	Camo_A_alni_25_f1	Camo	Acronicta_alni	Com	Mono	AlniComA	NHML	PALE	9261	2,51436675	22	0,016612851	151,3507107	1,513507107	0,572533028	17,78490534	16,19921026	10,96387174	11,6671083	5,318404461	6,154886258	34,06718155	0,52205391	0,321830901	0,156115188	133	82	40	27,09677419	0,69924812	0,521568627	117,0967742
50	camouflaged	nocturnal	polyphagous	polyphagous	C_aln_H	C_aln	H	Camo_A_alni_25_h1	Camo	Acronicta_alni	Com	Mono	AlniComA	NHML	PALE	5683	1,075999185	14	0,016545267	65,03365642	0,650336564	0,315089838	60,92970237	9,084055487	50,16695522	11,26438278	27,83293712	10,02322907	138,9295947	0,438565321	0,361096247	0,200338432	112	92	51	40,32786885	0,544642857	0,439215686	130,3278689
51	camouflaged	nocturnal	polyphagous	polyphagous	C_aln_B	C_aln	B	Camo_A_alni_25_b1	Camo	Acronicta_alni	Com	Mono	AlniComA	NHML	PALE	5021	1,740902103	5	0,027334848	63,68801148	0,636880115	0,564518273	25,39586926	12,21935456	15,86073294	9,273183705	5,821417871	4,072434379	47,07802007	0,539442169	0,336903143	0,123654688	138	86	32	30,56603774	0,768115942	0,541176471	120,5660377
52	camouflaged	nocturnal	polyphagous	polyphagous	C_aln_F	C_aln	F	Camo_A_alni_26_f1	Camo	Acronicta_alni	Com	Mono	AlniComA	NHML	PALE	8605	2,618888442	23	0,014755546	177,4850193	1,774850193	0,463213138	19,91008784	18,39345077	13,25166441	13,89260037	7,264773598	8,31203679	40,42652585	0,49250059	0,327796271	0,179703139	126	84	46	28,5	0,634920635	0,494117647	118,5
53	camouflaged	nocturnal	polyphagous	polyphagous	C_aln_H	C_aln	H	Camo_A_alni_26_h1	Camo	Acronicta_alni	Com	Mono	AlniComA	NHML	PALE	5471	1,394489384	5	0,020842315	66,90664422	0,669066442	0,306526514	61,61392004	10,17113125	53,6296343	11,37893927	36,67175179	11,21796047	151,9153061	0,405580725	0,353023245	0,24139603	103	90	62	40,97560976	0,398058252	0,403921569	130,9756098
54	camouflaged	nocturnal	polyphagous	polyphagous	C_aln_B	C_aln	B	Camo_A_alni_26_b1	Camo	Acronicta_alni	Com	Mono	AlniComA	NHML	PALE	4528	2,32546131	5	0,027619823	84,19537415	0,841953741	0,593881033	31,03917359	15,30671104	21,19791453	12,29547338	9,14704613	6,336286348	61,38413425	0,505654661	0,345332141	0,149013198	129	88	38	32,96703297	0,705426357	0,505882353	122,967033
55	camouflaged	nocturnal	polyphagous	polyphagous	C_aln_F	C_aln	F	Camo_A_alni_27_f1	Camo	Acronicta_alni	Com	Mono	AlniComA	NHML	PALE	9698	2,3039525	21	0,014884635	154,7872981	1,547872981	0,433262343	17,11635746	16,09356723	11,40585352	12,25881291	6,106105639	7,240102633	34,62831662	0,494287887	0,329379382	0,176332731	126	84	45	28,88888889	0,642857143	0,494117647	118,8888889
56	camouflaged	nocturnal	polyphagous	polyphagous	C_aln_H	C_aln	H	Camo_A_alni_27_h1	Camo	Acronicta_alni	Com	Mono	AlniComA	NHML	PALE	5573	1,229882856	4	0,019707783	62,40594543	0,624059454	0,248524138	58,31501635	9,092084986	50,37646955	11,06308368	32,19223995	11,49808587	140,8837258	0,413923013	0,357574796	0,22850219	106	91	58	41,25	0,452830189	0,415686275	131,25
57	camouflaged	nocturnal	polyphagous	polyphagous	C_aln_B	C_aln	B	Camo_A_alni_27_b1	Camo	Acronicta_alni	Com	Mono	AlniComA	NHML	PALE	5495	2,390846281	6	0,0267088	89,51530102	0,89515301	0,546289499	37,91643795	15,3951555	26,03207642	12,53988053	10,83454308	6,348456742	74,78305745	0,507019093	0,348101259	0,144879649	129	89	37	33,91304348	0,713178295	0,505882353	123,9130435
58	camouflaged	nocturnal	polyphagous	polyphagous	C_aln_F	C_aln	F	Camo_A_alni_28_f1	Camo	Acronicta_alni	Com	Mono	AlniComA	NHML	PALE	9607	1,517157958	25	0,013589442	111,6423988	1,116423988	0,24743357	13,11572891	11,674125	8,180445781	7,941246341	4,057765726	4,076754991	25,35394041	0,517305346	0,322649878	0,160044776	132	82	41	27,03296703	0,689393939	0,517647059	117,032967
59	camouflaged	nocturnal	polyphagous	polyphagous	C_aln_H	C_aln	H	Camo_A_alni_28_h1	Camo	Acronicta_alni	Com	Mono	AlniComA	NHML	PALE	6490	1,274241066	3	0,019721339	64,61229861	0,646122986	0,358831112	69,5013228	10,38461299	67,43880165	12,63572237	57,04214218	14,8851851	193,9822666	0,358286992	0,347654468	0,29405854	91	89	75	52,5	0,175824176	0,356862745	142,5
60	camouflaged	nocturnal	polyphagous	polyphagous	C_aln_B	C_aln	B	Camo_A_alni_28_b1	Camo	Acronicta_alni	Com	Mono	AlniComA	NHML	PALE	4876	1,886264583	8	0,020032477	94,16032658	0,941603266	0,419234	22,64207371	13,99253123	17,58473477	12,37332744	9,872256953	7,729259814	50,09906543	0,45194603	0,350999258	0,197054713	115	90	50	36,92307692	0,565217391	0,450980392	126,9230769
61	camouflaged	nocturnal	polyphagous	polyphagous	C_aln_F	C_aln	F	Camo_A_alni_29_f1	Camo	Acronicta_alni	Com	Mono	AlniComA	NHML	PALE	8820	1,529278568	5	0,014009646	109,1589757	1,091589757	0,260679668	13,56031224	12,65002814	8,584550905	8,779885818	4,786274649	5,079208228	26,9311378	0,503517985	0,31875931	0,177722705	128	81	45	26,02409639	0,6484375	0,501960784	116,0240964
62	camouflaged	nocturnal	polyphagous	polyphagous	C_aln_H	C_aln	H	Camo_A_alni_29_h1	Camo	Acronicta_alni	Com	Mono	AlniComA	NHML	PALE	6642	1,484362309	10	0,011721599	126,634797	1,26634797	0,146071639	62,67766293	13,88554159	57,60341937	16,63255825	47,76140905	17,98775128	168,0424914	0,372986989	0,342790796	0,284222215	95	87	72	39,13043478	0,242105263	0,37254902	129,1304348
63	camouflaged	nocturnal	polyphagous	polyphagous	C_aln_B	C_aln	B	Camo_A_alni_29_b1	Camo	Acronicta_alni	Com	Mono	AlniComA	NHML	PALE	3968	2,254557435	5	0,017582461	128,2276405	1,282276405	0,365904269	29,03138168	17,26158498	21,97569423	14,98974882	12,83564396	9,690497308	63,84271986	0,454732846	0,344216134	0,20105102	116	88	51	34,15384615	0,560344828	0,454901961	124,1538462
64	camouflaged	nocturnal	polyphagous	polyphagous	C_aln_F	C_aln	F	Camo_A_alni_3_f1	Camo	Acronicta_alni	Com	Mono	AlniComA	NHML	PALE	9593	2,147413387	20	0,017511897	122,6259733	1,226259733	0,604503467	17,13652906	15,85694728	11,90244556	12,57033049	6,771722526	7,771101128	35,81069714	0,47853101	0,332371233	0,189097758	122	85	48	30	0,606557377	0,478431373	120
65	camouflaged	nocturnal	polyphagous	polyphagous	C_aln_H	C_aln	H	Camo_A_alni_3_h1	Camo	Acronicta_alni	Com	Mono	AlniComA	NHML	PALE	6936	1,139914052	4	0,019108397	59,65513865	0,596551386	0,305673179	57,90675538	8,781930698	55,70206446	10,86942862	45,69481568	12,97198843	159,3036355	0,363499271	0,349659719	0,28684101	93	89	73	48	0,215053763	0,364705882	138
66	camouflaged	nocturnal	polyphagous	polyphagous	C_aln_B	C_aln	B	Camo_A_alni_3_b1	Camo	Acronicta_alni	Com	Mono	AlniComA	NHML	PALE	5281	1,852554347	11	0,014034708	131,9980707	1,319980707	0,308231031	33,05478689	15,7805733	26,96494827	14,65058937	15,1282544	9,396021508	75,14798956	0,439862558	0,358824613	0,201312829	112	92	51	40,32786885	0,544642857	0,439215686	130,3278689
67	camouflaged	nocturnal	polyphagous	polyphagous	C_aln_F	C_aln	F	Camo_A_alni_30_f1	Camo	Acronicta_alni	Com	Mono	AlniComA	NHML	PALE	9478	1,572939575	16	0,014366124	109,4894858	1,094894858	0,275924732	12,65234765	12,38890776	7,760689496	8,15056468	3,997813184	4,214791521	24,41085033	0,518308354	0,317919671	0,163771976	132	81	42	26	0,681818182	0,517647059	116
68	camouflaged	nocturnal	polyphagous	polyphagous	C_aln_H	C_aln	H	Camo_A_alni_30_h1	Camo	Acronicta_alni	Com	Mono	AlniComA	NHML	PALE	5975	1,110660691	4	0,017738017	62,61470466	0,626147047	0,280006448	63,70418885	9,107939309	58,55939222	11,37271974	47,43865723	12,92155183	169,7022383	0,37538803	0,345071419	0,279540551	96	88	71	40,8	0,260416667	0,376470588	130,8
69	camouflaged	nocturnal	polyphagous	polyphagous	C_aln_B	C_aln	B	Camo_A_alni_30_b1	Camo	Acronicta_alni	Com	Mono	AlniComA	NHML	PALE	4490	1,978616038	6	0,019747814	100,1941797	1,001941797	0,453099085	30,06856251	15,09823021	22,96943149	12,98196004	13,32649933	8,662391311	66,36449333	0,453082078	0,346110252	0,200807671	116	88	51	34,15384615	0,560344828	0,454901961	124,1538462
71	aposematic	cathemeral	polyphagous	polyphagous	A_ful_F	A_ful	F	Apo_P_fuliginosa_1_f1	Apo	Phragmatobia_fuliginosa	Com	Mono	FuliginosaComF	NHML	PALE	7321	0,452003321	4	0,012671642	35,67046277	0,356704628	0,03338608	21,61188442	3,898543035	6,60065383	2,518718998	2,390555862	1,648162008	30,60309412	0,706199326	0,215685832	0,078114842	180	55	20	13,125	0,888888889	0,705882353	103,125
72	aposematic	cathemeral	polyphagous	polyphagous	A_ful_H	A_ful	H	Apo_P_fuliginosa_1_h1	Apo	Phragmatobia_fuliginosa	Com	Mono	FuliginosaComF	NHML	PALE	5800	2,336922144	12	0,015696289	148,8837381	1,488837381	0,412448494	36,6837152	16,53751708	11,2036812	5,601157879	5,975946515	3,52108074	53,86334291	0,681051588	0,208001966	0,110946447	174	53	28	10,2739726	0,83908046	0,682352941	100,2739726
73	aposematic	cathemeral	polyphagous	polyphagous	A_ful_B	A_ful	B	Apo_P_fuliginosa_1_b1	Apo	Phragmatobia_fuliginosa	Com	Mono	FuliginosaComF	NHML	PALE	4821	1,244014047	9	0,01448996	85,85351645	0,858535164	0,197589366	11,25955021	9,752649292	1,349439912	0,849391091	0,479904544	0,433226646	13,08889466	0,860236903	0,10309808	0,036665017	219	26	9	4,857142857	0,95890411	0,858823529	94,85714286
74	aposematic	cathemeral	polyphagous	polyphagous	A_ful_F	A_ful	F	Apo_P_fuliginosa_10_f1	Apo	Phragmatobia_fuliginosa	Com	Mono	FuliginosaComM	NHML	PALE	7629	0,61900997	6	0,013553986	45,66995888	0,456699589	0,06961782	23,53914784	5,383033745	5,676478446	3,156478899	2,395244159	2,013869188	31,61087044	0,74465358	0,17957362	0,0757728	190	46	19	9,473684211	0,9	0,745098039	99,47368421
75	aposematic	cathemeral	polyphagous	polyphagous	A_ful_H	A_ful	H	Apo_P_fuliginosa_10_h1	Apo	Phragmatobia_fuliginosa	Com	Mono	FuliginosaComM	NHML	PALE	6244	2,670922769	17	0,016735795	159,593417	1,59593417	0,628418861	37,82235294	18,29543781	13,19013478	7,077157229	7,685395868	5,2809034	58,69788359	0,644356332	0,224712272	0,130931396	164	57	33	10,99236641	0,798780488	0,643137255	100,9923664
76	aposematic	cathemeral	polyphagous	polyphagous	A_ful_B	A_ful	B	Apo_P_fuliginosa_10_b1	Apo	Phragmatobia_fuliginosa	Com	Mono	FuliginosaComM	NHML	PALE	4528	0,817447967	7	0,0159039	51,39921451	0,513992145	0,14962197	6,319119802	6,294356725	1,239081462	1,507606806	0,462694051	0,963297241	8,020895315	0,787832225	0,15448169	0,057686085	201	39	15	7,741935484	0,925373134	0,788235294	97,74193548
77	aposematic	cathemeral	polyphagous	polyphagous	A_ful_F	A_ful	F	Apo_P_fuliginosa_11_f1	Apo	Phragmatobia_fuliginosa	Com	Mono	FuliginosaComF	NHML	PALE	7531	0,53819525	3	0,014917973	36,07696924	0,360769692	0,063122768	20,65633523	4,323005437	5,523242418	2,677532153	2,585592888	1,807100722	28,76517053	0,718102304	0,192011461	0,089886235	183	49	23	9,75	0,87431694	0,717647059	99,75
78	aposematic	cathemeral	polyphagous	polyphagous	A_ful_H	A_ful	H	Apo_P_fuliginosa_11_h1	Apo	Phragmatobia_fuliginosa	Com	Mono	FuliginosaComF	NHML	PALE	6518	2,514735352	13	0,015056121	167,0241152	1,670241152	0,41242724	29,44363239	17,93273316	6,898076127	3,7067886	4,324103329	2,499497667	40,66581184	0,724038967	0,169628388	0,106332645	185	43	27	6,075949367	0,854054054	0,725490196	96,07594937
79	aposematic	cathemeral	polyphagous	polyphagous	A_ful_B	A_ful	B	Apo_P_fuliginosa_11_b1	Apo	Phragmatobia_fuliginosa	Com	Mono	FuliginosaComF	NHML	PALE	4977	0,610664114	9	0,022787348	26,79838444	0,267983844	0,141056991	5,558325548	4,119459891	0,69658385	0,466360645	0,362615707	0,395658108	6,617525105	0,839940228	0,105263499	0,054796272	214	27	14	3,9	0,934579439	0,839215686	93,9
80	aposematic	cathemeral	polyphagous	polyphagous	A_ful_F	A_ful	F	Apo_P_fuliginosa_12_f1	Apo	Phragmatobia_fuliginosa	Com	Mono	FuliginosaComM	NHML	PALE	6995	0,434046991	3	0,014047133	30,89933037	0,308993304	0,046626817	20,05502742	3,770486891	6,742911963	2,697650043	2,618452477	1,651306306	29,41639186	0,681763675	0,229222945	0,08901338	174	58	23	13,90728477	0,867816092	0,682352941	103,9072848
81	aposematic	cathemeral	polyphagous	polyphagous	A_ful_H	A_ful	H	Apo_P_fuliginosa_12_h1	Apo	Phragmatobia_fuliginosa	Com	Mono	FuliginosaComM	NHML	PALE	5840	2,25788892	22	0,015743935	143,4132543	1,434132543	0,462680353	30,35355927	16,0711958	10,26904909	4,991067495	6,083097677	4,324221637	46,70570603	0,649889742	0,21986712	0,130243137	166	56	33	10,37593985	0,801204819	0,650980392	100,3759398
82	aposematic	cathemeral	polyphagous	polyphagous	A_ful_B	A_ful	B	Apo_P_fuliginosa_12_b1	Apo	Phragmatobia_fuliginosa	Com	Mono	FuliginosaComM	NHML	PALE	4919	1,453180709	100	0,012721094	114,2339432	1,142339432	0,200393944	11,89746408	11,66671564	1,129986089	0,660421634	0,399606856	0,317741979	13,42705702	0,886081295	0,084157391	0,029761314	226	21	8	3,577981651	0,96460177	0,88627451	93,57798165
83	aposematic	cathemeral	polyphagous	polyphagous	A_ful_F	A_ful	F	Apo_P_fuliginosa_13_f1	Apo	Phragmatobia_fuliginosa	Com	Mono	FuliginosaComM	NHML	PALE	6359	0,689294956	80	0,01215896	56,69028679	0,566902868	0,11087075	23,04097009	5,518795979	5,399737129	2,415761295	1,742956381	1,078039583	30,1836636	0,763358961	0,178896015	0,057745024	195	46	15	10,33333333	0,923076923	0,764705882	100,3333333
84	aposematic	cathemeral	polyphagous	polyphagous	A_ful_H	A_ful	H	Apo_P_fuliginosa_13_h1	Apo	Phragmatobia_fuliginosa	Com	Mono	FuliginosaComM	NHML	PALE	5091	2,401921517	11	0,014478006	165,9014001	1,659014001	0,365866472	29,63763442	17,62236965	7,306892398	3,171853819	3,560928237	1,901648572	40,50545506	0,731694889	0,180392799	0,087912313	187	46	22	8,727272727	0,882352941	0,733333333	98,72727273
85	aposematic	cathemeral	polyphagous	polyphagous	A_ful_B	A_ful	B	Apo_P_fuliginosa_13_b1	Apo	Phragmatobia_fuliginosa	Com	Mono	FuliginosaComM	NHML	PALE	4196	1,611801578	100	0,01316334	122,4462493	1,224462493	0,236449421	12,6206997	12,44973906	1,789248497	1,959711576	0,614717168	1,109364897	15,02466537	0,839998722	0,119087411	0,040913867	214	30	10	5,882352941	0,953271028	0,839215686	95,88235294
86	aposematic	cathemeral	polyphagous	polyphagous	A_ful_F	A_ful	F	Apo_P_fuliginosa_14_f1	Apo	Phragmatobia_fuliginosa	Com	Mono	FuliginosaComM	NHML	PALE	7734	0,532020265	3	0,016696941	31,86333688	0,318633369	0,066398944	19,57330025	4,06461391	4,532624145	1,890849691	1,512660513	0,96236719	25,61858491	0,764027378	0,176927186	0,059045436	195	45	15	10	0,923076923	0,764705882	100
87	aposematic	cathemeral	polyphagous	polyphagous	A_ful_H	A_ful	H	Apo_P_fuliginosa_14_h1	Apo	Phragmatobia_fuliginosa	Com	Mono	FuliginosaComM	NHML	PALE	5706	2,327177932	26	0,013921944	167,1589831	1,671589831	0,390283842	27,06118415	17,64352201	6,463923511	3,213704043	2,974486486	1,674933533	36,49959415	0,741410549	0,177095764	0,081493687	189	45	21	8,571428571	0,888888889	0,741176471	98,57142857
88	aposematic	cathemeral	polyphagous	polyphagous	A_ful_B	A_ful	B	Apo_P_fuliginosa_14_b1	Apo	Phragmatobia_fuliginosa	Com	Mono	FuliginosaComM	NHML	PALE	5343	0,860515826	10	0,013783589	62,43046079	0,624304608	0,132136127	8,376194826	6,749105107	1,189347509	0,885000409	0,413166479	0,426215142	9,978708814	0,839406679	0,119188517	0,041404804	214	30	11	5,615763547	0,948598131	0,839215686	95,61576355
89	aposematic	cathemeral	polyphagous	polyphagous	A_ful_F	A_ful	F	Apo_P_fuliginosa_15_f1	Apo	Phragmatobia_fuliginosa	Com	Mono	FuliginosaComF	NHML	PALE	6870	0,484380399	4	0,013882961	34,89027925	0,348902793	0,061032246	15,57554073	4,15602458	3,561859118	1,835285354	1,447315569	1,13684445	20,58471542	0,756655626	0,173034169	0,070310205	193	44	18	8,914285714	0,906735751	0,756862745	98,91428571
90	aposematic	cathemeral	polyphagous	polyphagous	A_ful_H	A_ful	H	Apo_P_fuliginosa_15_h1	Apo	Phragmatobia_fuliginosa	Com	Mono	FuliginosaComF	NHML	PALE	4862	2,255764128	11	0,017342306	130,0729017	1,300729017	0,405066749	35,92932115	14,62645697	5,891466651	2,762325466	3,938291354	2,251008023	45,75907915	0,785184532	0,128749677	0,086065791	200	33	22	3,707865169	0,89	0,784313725	93,70786517
91	aposematic	cathemeral	polyphagous	polyphagous	A_ful_B	A_ful	B	Apo_P_fuliginosa_15_b1	Apo	Phragmatobia_fuliginosa	Com	Mono	FuliginosaComF	NHML	PALE	5664	1,073172798	100	0,012724403	84,33973902	0,84339739	0,159121268	12,26166401	9,134733419	0,761421	0,541940975	0,291225944	0,384159539	13,31431095	0,920938684	0,057188164	0,021873152	235	15	6	2,358078603	0,974468085	0,921568627	92,3580786
92	aposematic	cathemeral	polyphagous	polyphagous	A_ful_F	A_ful	F	Apo_P_fuliginosa_16_f1	Apo	Phragmatobia_fuliginosa	Com	Mono	FuliginosaComM	NHML	PALE	7465	0,806626666	83	0,012665549	63,68667238	0,636866724	0,140301596	27,3681659	6,009422312	6,628531369	2,987800526	2,022959945	1,370367727	36,01965722	0,759811948	0,184025387	0,056162665	194	47	14	11	0,927835052	0,760784314	101
93	aposematic	cathemeral	polyphagous	polyphagous	A_ful_H	A_ful	H	Apo_P_fuliginosa_16_h1	Apo	Phragmatobia_fuliginosa	Com	Mono	FuliginosaComM	NHML	PALE	5954	1,987495497	28	0,013058922	152,1944588	1,521944588	0,308928993	30,96645667	15,87724578	10,74533574	4,118617131	4,908730142	2,595820448	46,62052255	0,664223715	0,230485099	0,105291187	169	59	27	13,52112676	0,840236686	0,662745098	103,5211268
94	aposematic	cathemeral	polyphagous	polyphagous	A_ful_B	A_ful	B	Apo_P_fuliginosa_16_b1	Apo	Phragmatobia_fuliginosa	Com	Mono	FuliginosaComM	NHML	PALE	4698	1,381196048	9	0,018669307	73,98217972	0,739821797	0,221781378	8,518565204	8,773448227	1,19821967	1,295767484	0,416888154	0,796864975	10,13367303	0,840619702	0,118241398	0,041138899	214	30	10	5,882352941	0,953271028	0,839215686	95,88235294
95	aposematic	cathemeral	polyphagous	polyphagous	A_ful_F	A_ful	F	Apo_P_fuliginosa_17_f1	Apo	Phragmatobia_fuliginosa	Com	Mono	FuliginosaComM	NHML	PALE	7234	0,794818004	82	0,011936601	66,58662501	0,66586625	0,109986228	24,92273125	6,303827547	5,864196127	2,334229218	1,830128568	1,096244429	32,61705595	0,76410119	0,179789253	0,056109557	195	46	14	10,60773481	0,928205128	0,764705882	100,6077348
96	aposematic	cathemeral	polyphagous	polyphagous	A_ful_H	A_ful	H	Apo_P_fuliginosa_17_h1	Apo	Phragmatobia_fuliginosa	Com	Mono	FuliginosaComM	NHML	PALE	5946	2,504518642	23	0,014046744	178,2988684	1,782988684	0,411501728	30,46978072	18,5036515	7,541224044	3,710808829	3,834470215	2,350343344	41,84547498	0,728149955	0,180215998	0,091634047	186	46	23	8,466257669	0,876344086	0,729411765	98,46625767
97	aposematic	cathemeral	polyphagous	polyphagous	A_ful_B	A_ful	B	Apo_P_fuliginosa_17_b1	Apo	Phragmatobia_fuliginosa	Com	Mono	FuliginosaComM	NHML	PALE	4302	0,760173169	94	0,01121519	67,78067599	0,67780676	0,080928952	9,519211258	7,020316099	1,195983107	0,759869674	0,315368809	0,401691154	11,03056317	0,862985063	0,108424483	0,028590454	220	28	7	5,915492958	0,968181818	0,862745098	95,91549296
98	aposematic	cathemeral	polyphagous	polyphagous	A_ful_F	A_ful	F	Apo_P_fuliginosa_18_f1	Apo	Phragmatobia_fuliginosa	Com	Mono	FuliginosaComM	NHML	PALE	7040	0,582618296	9	0,01584164	36,77765044	0,367776504	0,103218088	27,94285603	4,651747029	8,411977068	3,069049277	2,892885461	2,027614727	39,24771856	0,711961282	0,214330345	0,073708373	182	55	19	13,25153374	0,895604396	0,71372549	103,2515337
99	aposematic	cathemeral	polyphagous	polyphagous	A_ful_H	A_ful	H	Apo_P_fuliginosa_18_h1	Apo	Phragmatobia_fuliginosa	Com	Mono	FuliginosaComM	NHML	PALE	5582	2,279227336	25	0,012589268	181,0452666	1,810452666	0,295678818	32,20483297	18,68487921	10,99683727	5,437227825	6,2087019	4,315737132	49,41037214	0,651782846	0,222561312	0,125655842	166	57	32	11,19402985	0,807228916	0,650980392	101,1940299
100	aposematic	cathemeral	polyphagous	polyphagous	A_ful_B	A_ful	B	Apo_P_fuliginosa_18_b1	Apo	Phragmatobia_fuliginosa	Com	Mono	FuliginosaComM	NHML	PALE	3992	1,419605154	10	0,015495437	91,61440165	0,916144016	0,182984088	13,50186435	10,38348596	1,662342721	1,058981595	0,530141515	0,585231094	15,69434859	0,860301036	0,105919829	0,033779135	219	27	9	5,142857143	0,95890411	0,858823529	95,14285714
101	aposematic	cathemeral	polyphagous	polyphagous	A_ful_F	A_ful	F	Apo_P_fuliginosa_19_f1	Apo	Phragmatobia_fuliginosa	Com	Mono	FuliginosaComM	NHML	PALE	6297	0,663319153	11	0,011579966	57,28161712	0,572816171	0,06464191	26,71755337	6,324370054	8,900124639	4,173210084	3,616517245	2,732324949	39,23419525	0,680976204	0,226846112	0,092177684	174	58	24	13,6	0,862068966	0,682352941	103,6
102	aposematic	cathemeral	polyphagous	polyphagous	A_ful_H	A_ful	H	Apo_P_fuliginosa_19_h1	Apo	Phragmatobia_fuliginosa	Com	Mono	FuliginosaComM	NHML	PALE	4665	2,377060378	22	0,01384181	171,7304598	1,717304598	0,349534684	26,82053152	17,35510408	7,76050837	3,773587885	4,525237886	2,476010942	39,10627777	0,685836982	0,198446613	0,115716405	175	51	30	8,689655172	0,828571429	0,68627451	98,68965517
103	aposematic	cathemeral	polyphagous	polyphagous	A_ful_B	A_ful	B	Apo_P_fuliginosa_19_b1	Apo	Phragmatobia_fuliginosa	Com	Mono	FuliginosaComM	NHML	PALE	4090	2,083452533	9	0,015043006	138,4997431	1,384997431	0,30200068	12,80224672	14,97476751	2,208219594	2,257385205	0,510232789	0,572946406	15,5206991	0,824849875	0,142275781	0,032874343	210	36	8	8,316831683	0,961904762	0,823529412	98,31683168
104	aposematic	cathemeral	polyphagous	polyphagous	A_ful_F	A_ful	F	Apo_P_fuliginosa_2_f1	Apo	Phragmatobia_fuliginosa	Com	Mono	FuliginosaComM	NHML	PALE	6243	0,549920772	4	0,014612966	37,63238548	0,376323855	0,057295961	27,79420356	4,739714828	7,756721609	3,119005182	3,330331627	2,2748814	38,88125679	0,714848383	0,199497708	0,085653909	182	51	22	10,875	0,879120879	0,71372549	100,875
105	aposematic	cathemeral	polyphagous	polyphagous	A_ful_H	A_ful	H	Apo_P_fuliginosa_2_h1	Apo	Phragmatobia_fuliginosa	Com	Mono	FuliginosaComM	NHML	PALE	5022	2,441687366	21	0,014905212	163,8143386	1,638143386	0,440472796	30,01277195	17,76100712	10,66134393	5,076606743	6,412726019	3,424325	47,0868419	0,637391907	0,226418751	0,136189342	163	58	35	10,78125	0,785276074	0,639215686	100,78125
106	aposematic	cathemeral	polyphagous	polyphagous	A_ful_B	A_ful	B	Apo_P_fuliginosa_2_b1	Apo	Phragmatobia_fuliginosa	Com	Mono	FuliginosaComM	NHML	PALE	4761	1,97879847	8	0,016401191	120,6496802	1,206496802	0,372434951	16,0036638	14,21468079	1,979839199	1,423827072	0,705937015	0,542518039	18,68944002	0,856294452	0,105933575	0,037771973	218	27	10	4,903846154	0,95412844	0,854901961	94,90384615
107	aposematic	cathemeral	polyphagous	polyphagous	A_ful_F	A_ful	F	Apo_P_fuliginosa_20_f1	Apo	Phragmatobia_fuliginosa	Com	Mono	FuliginosaComM	NHML	PALE	6976	0,48223077	4	0,012878481	37,44469395	0,374446939	0,035128836	18,3410196	4,19785131	6,13085054	2,454298276	2,460428088	1,612762481	26,93229823	0,681004623	0,227639338	0,091356039	174	58	23	13,90728477	0,867816092	0,682352941	103,9072848
108	aposematic	cathemeral	polyphagous	polyphagous	A_ful_H	A_ful	H	Apo_P_fuliginosa_20_h1	Apo	Phragmatobia_fuliginosa	Com	Mono	FuliginosaComM	NHML	PALE	5341	2,015602449	26	0,012671001	159,0720824	1,590720824	0,264950276	25,32105736	15,895674	7,819096422	4,03635725	4,59748466	2,69242167	37,73763844	0,670976203	0,20719623	0,121827567	171	53	31	9,428571429	0,81871345	0,670588235	99,42857143
109	aposematic	cathemeral	polyphagous	polyphagous	A_ful_B	A_ful	B	Apo_P_fuliginosa_20_b1	Apo	Phragmatobia_fuliginosa	Com	Mono	FuliginosaComM	NHML	PALE	4533	1,165066063	9	0,014019729	83,10189842	0,831018984	0,177720918	9,420090196	8,81702404	1,046296642	0,744005631	0,357707297	0,368810726	10,82409414	0,870289013	0,096663668	0,033047319	222	25	8	4,76635514	0,963963964	0,870588235	94,76635514
110	aposematic	cathemeral	polyphagous	polyphagous	A_ful_F	A_ful	F	Apo_P_fuliginosa_21_f1	Apo	Phragmatobia_fuliginosa	Com	Mono	FuliginosaComM	NHML	PALE	6862	0,506095439	81	0,011826585	42,79303455	0,427930345	0,065511612	17,45208344	4,420208097	5,953951703	2,454037848	2,26051819	1,469094363	25,66655334	0,679954305	0,231973169	0,088072526	173	59	22	14,70198675	0,87283237	0,678431373	104,7019868
111	aposematic	cathemeral	polyphagous	polyphagous	A_ful_H	A_ful	H	Apo_P_fuliginosa_21_h1	Apo	Phragmatobia_fuliginosa	Com	Mono	FuliginosaComM	NHML	PALE	5293	2,199013597	13	0,014789604	148,6864385	1,486864385	0,390332616	26,16305137	16,25298377	7,139804065	3,459792537	3,747606309	2,172481476	37,05046175	0,706146432	0,192704861	0,101148707	180	49	26	8,961038961	0,855555556	0,705882353	98,96103896
112	aposematic	cathemeral	polyphagous	polyphagous	A_ful_B	A_ful	B	Apo_P_fuliginosa_21_b1	Apo	Phragmatobia_fuliginosa	Com	Mono	FuliginosaComM	NHML	PALE	4386	1,061867946	8	0,016964434	62,5937736	0,625937736	0,165873466	6,180123141	7,624276296	0,975641855	0,867630705	0,372235546	0,384755785	7,528000542	0,820951474	0,129601725	0,049446801	209	33	13	6,12244898	0,937799043	0,819607843	96,12244898
113	aposematic	cathemeral	polyphagous	polyphagous	A_ful_F	A_ful	F	Apo_P_fuliginosa_22_f1	Apo	Phragmatobia_fuliginosa	Com	Mono	FuliginosaComF	NHML	PALE	8314	0,748841319	92	0,012955407	57,80145031	0,578014503	0,128614635	19,69172772	5,719016839	5,172100596	2,680100388	2,346137271	1,787157027	27,20996559	0,723695429	0,190081115	0,086223456	185	48	22	9,570552147	0,881081081	0,725490196	99,57055215
114	aposematic	cathemeral	polyphagous	polyphagous	A_ful_H	A_ful	H	Apo_P_fuliginosa_22_h1	Apo	Phragmatobia_fuliginosa	Com	Mono	FuliginosaComF	NHML	PALE	5422	2,695570795	11	0,021805873	123,6167344	1,236167344	0,642166564	43,96974647	16,56153386	9,02006447	3,741744529	5,251856545	2,74733133	58,24166748	0,754953427	0,154873046	0,090173526	193	39	23	5,647058824	0,880829016	0,756862745	95,64705882
115	aposematic	cathemeral	polyphagous	polyphagous	A_ful_B	A_ful	B	Apo_P_fuliginosa_22_b1	Apo	Phragmatobia_fuliginosa	Com	Mono	FuliginosaComF	NHML	PALE	5265	1,442789605	10	0,015988661	90,2382994	0,902382994	0,199410794	13,30438391	10,13122788	1,302038328	0,956452792	0,504289149	0,431509528	15,11071138	0,880460461	0,08616658	0,033372959	225	22	9	3,611111111	0,96	0,882352941	93,61111111
116	aposematic	cathemeral	polyphagous	polyphagous	A_ful_F	A_ful	F	Apo_P_fuliginosa_23_f1	Apo	Phragmatobia_fuliginosa	Com	Mono	FuliginosaComM	NHML	PALE	7028	0,999669144	95	0,01329442	75,19464138	0,751946414	0,189865389	24,09259962	7,204181281	7,129057437	3,004584917	2,480154306	1,517145617	33,70181136	0,714875511	0,211533361	0,073591128	182	54	19	12,88343558	0,895604396	0,71372549	102,8834356
117	aposematic	cathemeral	polyphagous	polyphagous	A_ful_H	A_ful	H	Apo_P_fuliginosa_23_h1	Apo	Phragmatobia_fuliginosa	Com	Mono	FuliginosaComM	NHML	PALE	5736	2,545138472	22	0,01255444	202,7281537	2,027281537	0,390390255	27,70092537	20,78617154	7,105343858	3,567380122	3,686196679	2,278173342	38,49246591	0,719645383	0,184590509	0,095764108	184	47	24	8,625	0,869565217	0,721568627	98,625
118	aposematic	cathemeral	polyphagous	polyphagous	A_ful_B	A_ful	B	Apo_P_fuliginosa_23_b1	Apo	Phragmatobia_fuliginosa	Com	Mono	FuliginosaComM	NHML	PALE	5225	1,469660392	8	0,016605844	88,50260079	0,885026008	0,240776773	11,45601442	10,41803832	1,307092888	0,905705032	0,450627507	0,356259169	13,21373481	0,866977776	0,098919261	0,034102963	221	25	9	4,528301887	0,959276018	0,866666667	94,52830189
119	aposematic	cathemeral	polyphagous	polyphagous	A_ful_F	A_ful	F	Apo_P_fuliginosa_24_f1	Apo	Phragmatobia_fuliginosa	Com	Mono	FuliginosaComM	NHML	PALE	7628	0,404702198	3	0,011704456	34,57676157	0,345767616	0,052039835	13,84213114	3,494317428	3,784615024	1,609036003	1,550681243	0,981189269	19,17742741	0,72179291	0,197347378	0,080859711	184	50	21	10,67484663	0,885869565	0,721568627	100,6748466
120	aposematic	cathemeral	polyphagous	polyphagous	A_ful_H	A_ful	H	Apo_P_fuliginosa_24_h1	Apo	Phragmatobia_fuliginosa	Com	Mono	FuliginosaComM	NHML	PALE	5795	2,315963983	28	0,013193104	175,5435217	1,755435217	0,34997236	24,15829908	16,93056953	5,729460057	2,823463162	3,370906254	1,999735129	33,25866539	0,726376083	0,172269692	0,101354225	185	44	26	6,79245283	0,859459459	0,725490196	96,79245283
121	aposematic	cathemeral	polyphagous	polyphagous	A_ful_B	A_ful	B	Apo_P_fuliginosa_24_b1	Apo	Phragmatobia_fuliginosa	Com	Mono	FuliginosaComM	NHML	PALE	5107	1,536383479	9	0,014223877	108,014398	1,08014398	0,250959197	12,91529785	11,34090277	1,000687325	0,537724816	0,38653263	0,324081041	14,30251781	0,903008689	0,069965816	0,027025495	230	18	7	2,959641256	0,969565217	0,901960784	92,95964126
122	aposematic	cathemeral	polyphagous	polyphagous	A_ful_F	A_ful	F	Apo_P_fuliginosa_25_f1	Apo	Phragmatobia_fuliginosa	Com	Mono	FuliginosaComM	NHML	PALE	7443	0,407339617	3	0,014804521	27,51454198	0,27514542	0,096924367	12,55286002	3,368653489	3,948175652	2,339084179	2,120593262	1,548739477	18,62162893	0,674101072	0,21202096	0,113877968	172	54	29	10,48951049	0,831395349	0,674509804	100,4895105
123	aposematic	cathemeral	polyphagous	polyphagous	A_ful_H	A_ful	H	Apo_P_fuliginosa_25_h1	Apo	Phragmatobia_fuliginosa	Com	Mono	FuliginosaComM	NHML	PALE	5415	2,003705749	17	0,015210906	131,7282288	1,317282288	0,330563616	26,37494218	14,35980465	7,567790592	4,105051807	5,361896345	3,296980647	39,30462911	0,67103908	0,192541967	0,136418953	171	49	35	6,176470588	0,795321637	0,670588235	96,17647059
124	aposematic	cathemeral	polyphagous	polyphagous	A_ful_B	A_ful	B	Apo_P_fuliginosa_25_b1	Apo	Phragmatobia_fuliginosa	Com	Mono	FuliginosaComM	NHML	PALE	4505	1,276480241	10	0,01539505	82,91497743	0,829149774	0,206352032	10,52592671	9,290036113	1,253721095	1,098023527	0,589974409	0,525119601	12,36962222	0,850949732	0,101354841	0,047695427	217	26	12	4,097560976	0,944700461	0,850980392	94,09756098
125	aposematic	cathemeral	polyphagous	polyphagous	A_ful_F	A_ful	F	Apo_P_fuliginosa_26_f1	Apo	Phragmatobia_fuliginosa	Com	Mono	FuliginosaComF	NHML	PALE	6947	0,656566482	6	0,015205444	43,17969764	0,431796976	0,107635197	30,36192756	5,383773479	6,989751226	2,967208039	2,310818611	1,43554643	39,6624974	0,765507206	0,176230739	0,058262055	195	45	15	10	0,923076923	0,764705882	100
126	aposematic	cathemeral	polyphagous	polyphagous	A_ful_H	A_ful	H	Apo_P_fuliginosa_26_h1	Apo	Phragmatobia_fuliginosa	Com	Mono	FuliginosaComF	NHML	PALE	5906	2,613784124	11	0,020953909	124,7396921	1,247396921	0,583437273	43,61678701	16,22480147	9,633679321	3,907924989	5,737045388	3,131785652	58,98751172	0,739424087	0,163317269	0,097258644	189	42	25	6,219512195	0,867724868	0,741176471	96,2195122
127	aposematic	cathemeral	polyphagous	polyphagous	A_ful_B	A_ful	B	Apo_P_fuliginosa_26_b1	Apo	Phragmatobia_fuliginosa	Com	Mono	FuliginosaComF	NHML	PALE	4574	0,964148611	22	0,011770215	81,9142705	0,819142705	0,119106667	11,79555066	8,850909127	0,961264046	0,773905291	0,381964894	0,38950282	13,1387796	0,89776608	0,073162354	0,029071566	229	19	7	3,243243243	0,969432314	0,898039216	93,24324324
128	aposematic	cathemeral	polyphagous	polyphagous	A_ful_F	A_ful	F	Apo_P_fuliginosa_27_f1	Apo	Phragmatobia_fuliginosa	Com	Mono	FuliginosaComF	NHML	PALE	8173	0,943056004	97	0,013522772	69,73836257	0,697383626	0,182178939	25,81693401	6,557579868	8,007899754	3,33149075	2,674521354	1,800922912	36,49935512	0,707325758	0,21939839	0,073275852	180	56	19	13,78881988	0,894444444	0,705882353	103,7888199
129	aposematic	cathemeral	polyphagous	polyphagous	A_ful_H	A_ful	H	Apo_P_fuliginosa_27_h1	Apo	Phragmatobia_fuliginosa	Com	Mono	FuliginosaComF	NHML	PALE	6156	2,824611301	12	0,021147656	133,5661619	1,335661619	0,700541149	35,87822165	17,86029842	9,542365029	5,033756197	5,17488666	3,165683375	50,59547334	0,709119201	0,188601161	0,102279637	181	48	26	8,516129032	0,856353591	0,709803922	98,51612903
130	aposematic	cathemeral	polyphagous	polyphagous	A_ful_B	A_ful	B	Apo_P_fuliginosa_27_b1	Apo	Phragmatobia_fuliginosa	Com	Mono	FuliginosaComF	NHML	PALE	5164	1,64409662	100	0,014373548	114,3834893	1,143834893	0,282757558	13,14181388	11,45012099	0,952386893	0,629762047	0,303317347	0,320071413	14,39751812	0,912783285	0,06614938	0,021067336	233	17	5	3,157894737	0,978540773	0,91372549	93,15789474
131	aposematic	cathemeral	polyphagous	polyphagous	A_ful_F	A_ful	F	Apo_P_fuliginosa_28_f1	Apo	Phragmatobia_fuliginosa	Com	Mono	FuliginosaComM	NHML	PALE	6631	0,411355658	3	0,01448892	28,39105042	0,283910504	0,036832636	18,01734726	3,47809619	5,127978287	1,911080414	2,063631886	1,149757836	25,20895743	0,714720048	0,203418896	0,081861056	182	52	21	11,55279503	0,884615385	0,71372549	101,552795
132	aposematic	cathemeral	polyphagous	polyphagous	A_ful_H	A_ful	H	Apo_P_fuliginosa_28_h1	Apo	Phragmatobia_fuliginosa	Com	Mono	FuliginosaComM	NHML	PALE	5284	1,795744278	22	0,01438024	124,8758225	1,248758225	0,292469939	21,3865316	12,93957434	7,61482606	3,317909006	4,468405951	2,442243183	33,46976361	0,638980659	0,22751359	0,133505752	163	58	34	11,1627907	0,791411043	0,639215686	101,1627907
133	aposematic	cathemeral	polyphagous	polyphagous	A_ful_B	A_ful	B	Apo_P_fuliginosa_28_b1	Apo	Phragmatobia_fuliginosa	Com	Mono	FuliginosaComM	NHML	PALE	4410	1,803551171	100	0,013638955	132,2352855	1,322352855	0,303339783	13,23743053	13,52196798	1,865253529	1,575635351	0,576280605	0,466090535	15,67896466	0,844279633	0,118965351	0,036755017	215	30	9	6,116504854	0,958139535	0,843137255	96,11650485
134	aposematic	cathemeral	polyphagous	polyphagous	A_ful_F	A_ful	F	Apo_P_fuliginosa_29_f1	Apo	Phragmatobia_fuliginosa	Com	Mono	FuliginosaComM	NHML	PALE	6101	0,619729444	10	0,023439109	26,43997413	0,264399741	0,198661994	22,27604231	4,353420756	6,840074335	2,137002669	2,106890198	1,361242686	31,22300684	0,713449618	0,219071609	0,067478773	182	56	17	14,18181818	0,906593407	0,71372549	104,1818182
135	aposematic	cathemeral	polyphagous	polyphagous	A_ful_H	A_ful	H	Apo_P_fuliginosa_29_h1	Apo	Phragmatobia_fuliginosa	Com	Mono	FuliginosaComM	NHML	PALE	4774	2,696452994	11	0,014242986	189,3179532	1,893179532	0,423191636	35,28933548	20,07814559	10,25928153	5,079617945	4,139529573	2,480387513	49,68814659	0,710216378	0,206473419	0,083310203	181	53	21	12	0,883977901	0,709803922	102
136	aposematic	cathemeral	polyphagous	polyphagous	A_ful_B	A_ful	B	Apo_P_fuliginosa_29_b1	Apo	Phragmatobia_fuliginosa	Com	Mono	FuliginosaComM	NHML	PALE	3542	1,315407969	9	0,012735549	103,2863224	1,032863224	0,234556955	12,5359936	10,37740682	1,62123212	0,936698815	0,479034446	0,447381867	14,63626017	0,856502512	0,110768195	0,032729293	218	28	8	5,714285714	0,963302752	0,854901961	95,71428571
137	aposematic	cathemeral	polyphagous	polyphagous	A_ful_F	A_ful	F	Apo_P_fuliginosa_3_f1	Apo	Phragmatobia_fuliginosa	Com	Mono	FuliginosaComM	NHML	PALE	6491	0,62987114	3	0,011497681	54,78244845	0,547824485	0,059821829	22,88054582	5,752276498	6,774971902	3,381002481	3,127206516	2,373216774	32,78272424	0,697945224	0,206662871	0,095391905	178	53	24	11,2987013	0,865168539	0,698039216	101,2987013
138	aposematic	cathemeral	polyphagous	polyphagous	A_ful_H	A_ful	H	Apo_P_fuliginosa_3_h1	Apo	Phragmatobia_fuliginosa	Com	Mono	FuliginosaComM	NHML	PALE	5250	2,000401981	12	0,014173237	141,139382	1,41139382	0,300722704	29,21924557	15,67008948	9,539391983	4,523672138	5,697734904	3,30770237	44,45637246	0,657256631	0,214578731	0,128164638	168	55	33	9,777777778	0,803571429	0,658823529	99,77777778
139	aposematic	cathemeral	polyphagous	polyphagous	A_ful_B	A_ful	B	Apo_P_fuliginosa_3_b1	Apo	Phragmatobia_fuliginosa	Com	Mono	FuliginosaComM	NHML	PALE	4980	1,685371991	9	0,012657688	133,150065	1,33150065	0,230077601	14,00352979	13,451783	1,575667968	1,73296169	0,462615411	0,550171433	16,04181317	0,872939339	0,098222561	0,0288381	223	25	7	5	0,968609865	0,874509804	95
140	aposematic	cathemeral	polyphagous	polyphagous	A_ful_F	A_ful	F	Apo_P_fuliginosa_30_f1	Apo	Phragmatobia_fuliginosa	Com	Mono	FuliginosaComF	NHML	PALE	6547	0,594761979	5	0,012308579	48,32092893	0,483209289	0,058192227	22,75504515	5,141354786	6,415092448	3,21135609	2,606499342	1,927927076	31,77663694	0,716093562	0,201880786	0,082025651	183	51	21	11,11111111	0,885245902	0,717647059	101,1111111
141	aposematic	cathemeral	polyphagous	polyphagous	A_ful_H	A_ful	H	Apo_P_fuliginosa_30_h1	Apo	Phragmatobia_fuliginosa	Com	Mono	FuliginosaComF	NHML	PALE	4921	2,664491975	10	0,019690329	135,3198288	1,353198288	0,632867805	34,87824882	17,68475243	7,928007665	4,108670188	4,859169816	2,991502994	47,6654263	0,731730555	0,166326167	0,101943278	187	42	26	5,962732919	0,860962567	0,733333333	95,96273292
142	aposematic	cathemeral	polyphagous	polyphagous	A_ful_B	A_ful	B	Apo_P_fuliginosa_30_b1	Apo	Phragmatobia_fuliginosa	Com	Mono	FuliginosaComF	NHML	PALE	4670	1,309094297	9	0,013353128	98,03652829	0,980365283	0,22622066	9,471231685	10,14361858	0,651234853	0,607790883	0,292889761	0,417144456	10,4153563	0,909352634	0,062526411	0,028120955	232	16	7	2,4	0,969827586	0,909803922	92,4
143	aposematic	cathemeral	polyphagous	polyphagous	A_ful_F	A_ful	F	Apo_P_fuliginosa_31_f1	Apo	Phragmatobia_fuliginosa	Com	Mono	FuliginosaComM	NHML	PALE	7540	0,45527827	4	0,012659049	35,96465099	0,35964651	0,045754652	15,4718928	4,135819547	5,461868713	2,372871418	2,012390936	1,310254368	22,94615245	0,67426959	0,238029828	0,087700583	172	61	22	15,6	0,872093023	0,674509804	105,6
144	aposematic	cathemeral	polyphagous	polyphagous	A_ful_H	A_ful	H	Apo_P_fuliginosa_31_h1	Apo	Phragmatobia_fuliginosa	Com	Mono	FuliginosaComM	NHML	PALE	5204	2,063970121	25	0,014232149	145,0216728	1,450216728	0,351200874	21,40893537	14,68892313	8,891097341	5,056540395	4,274430961	2,839223688	34,57446367	0,619212364	0,257157925	0,123629711	158	66	32	16,19047619	0,797468354	0,619607843	106,1904762
145	aposematic	cathemeral	polyphagous	polyphagous	A_ful_B	A_ful	B	Apo_P_fuliginosa_31_b1	Apo	Phragmatobia_fuliginosa	Com	Mono	FuliginosaComM	NHML	PALE	4065	0,765690154	9	0,01523359	50,26327645	0,502632765	0,109865323	5,007708454	5,71321288	1,041536971	0,908270678	0,406822248	0,411452276	6,456067673	0,775659226	0,161326836	0,063013938	198	41	16	8,241758242	0,919191919	0,776470588	98,24175824
146	aposematic	cathemeral	polyphagous	polyphagous	A_ful_F	A_ful	F	Apo_P_fuliginosa_32_f1	Apo	Phragmatobia_fuliginosa	Com	Mono	FuliginosaComM	NHML	PALE	6371	0,494619961	4	0,017667557	27,99594614	0,279959461	0,099776806	15,14320781	3,765940184	6,054666096	3,094991727	3,078784395	2,031179048	24,27665831	0,623776453	0,249402781	0,126820766	159	64	32	15,11811024	0,798742138	0,623529412	105,1181102
147	aposematic	cathemeral	polyphagous	polyphagous	A_ful_H	A_ful	H	Apo_P_fuliginosa_32_h1	Apo	Phragmatobia_fuliginosa	Com	Mono	FuliginosaComM	NHML	PALE	6037	2,403184916	21	0,012978362	185,1685814	1,851685814	0,304557407	25,98801339	18,4001205	8,832290674	4,619154908	5,534975876	3,096386801	40,35527994	0,643980501	0,218863323	0,137156176	164	56	35	9,76744186	0,786585366	0,643137255	99,76744186
148	aposematic	cathemeral	polyphagous	polyphagous	A_ful_B	A_ful	B	Apo_P_fuliginosa_32_b1	Apo	Phragmatobia_fuliginosa	Com	Mono	FuliginosaComM	NHML	PALE	3447	0,53441928	6	0,016049525	33,29813606	0,332981361	0,084017588	3,785268605	4,232870497	0,659585378	0,714103455	0,348127134	0,512012038	4,792981117	0,789752455	0,13761485	0,072632695	201	35	19	5,274725275	0,905472637	0,788235294	95,27472527
149	aposematic	cathemeral	polyphagous	polyphagous	A_ful_F	A_ful	F	Apo_P_fuliginosa_33_f1	Apo	Phragmatobia_fuliginosa	Com	Mono	FuliginosaComM	NHML	PALE	7283	0,492792195	4	0,016701562	29,50575481	0,295057548	0,085783637	15,00102445	3,81768893	5,221795531	2,733293706	2,422634195	1,797684337	22,64545418	0,662429834	0,230589128	0,106981038	169	59	27	13,52112676	0,840236686	0,662745098	103,5211268
150	aposematic	cathemeral	polyphagous	polyphagous	A_ful_H	A_ful	H	Apo_P_fuliginosa_33_h1	Apo	Phragmatobia_fuliginosa	Com	Mono	FuliginosaComM	NHML	PALE	6518	2,069205613	28	0,012609557	164,0981959	1,640981959	0,242197975	23,34876056	15,92225352	9,231129723	4,736959969	5,526633053	3,088090281	38,10652334	0,612723453	0,242245393	0,145031154	156	62	37	12,60504202	0,762820513	0,611764706	102,605042
151	aposematic	cathemeral	polyphagous	polyphagous	A_ful_B	A_ful	B	Apo_P_fuliginosa_33_b1	Apo	Phragmatobia_fuliginosa	Com	Mono	FuliginosaComM	NHML	PALE	4938	1,216905705	10	0,015176846	80,18172766	0,801817277	0,197698197	8,59315284	9,305413408	1,181283916	1,298306097	0,454267803	1,024059419	10,22870456	0,840101773	0,115487148	0,044411079	214	29	11	5,320197044	0,948598131	0,839215686	95,32019704
152	aposematic	cathemeral	polyphagous	polyphagous	A_ful_F	A_ful	F	Apo_P_fuliginosa_34_f1	Apo	Phragmatobia_fuliginosa	Com	Mono	FuliginosaComM	NHML	PALE	6939	0,690624449	84	0,011455682	60,28663124	0,602866312	0,073941266	21,43212982	5,821955226	5,312686264	2,200191975	1,811133074	1,072038399	28,55594916	0,750531166	0,186044815	0,063424019	191	47	16	10,62857143	0,916230366	0,749019608	100,6285714
153	aposematic	cathemeral	polyphagous	polyphagous	A_ful_H	A_ful	H	Apo_P_fuliginosa_34_h1	Apo	Phragmatobia_fuliginosa	Com	Mono	FuliginosaComM	NHML	PALE	5060	2,545219311	25	0,012863888	197,8576946	1,978576946	0,3435667	26,55486751	19,38240145	6,793579708	4,050405236	3,458551541	2,251579372	36,80699876	0,72146245	0,184573041	0,093964508	184	47	24	8,625	0,869565217	0,721568627	98,625
154	aposematic	cathemeral	polyphagous	polyphagous	A_ful_B	A_ful	B	Apo_P_fuliginosa_34_b1	Apo	Phragmatobia_fuliginosa	Com	Mono	FuliginosaComM	NHML	PALE	4509	1,283894537	9	0,016732497	76,73060103	0,76730601	0,172226689	8,597186916	8,72894608	1,202047404	1,056034606	0,470083627	0,699654272	10,26931795	0,837172143	0,117052312	0,045775545	213	30	12	5,373134328	0,943661972	0,835294118	95,37313433
155	aposematic	cathemeral	polyphagous	polyphagous	A_ful_F	A_ful	F	Apo_P_fuliginosa_35_f1	Apo	Phragmatobia_fuliginosa	Com	Mono	FuliginosaComM	NHML	PALE	6014	0,604560001	4	0,015962788	37,87308408	0,378730841	0,068384582	21,82752091	4,804555324	6,270452641	2,584632304	2,019426225	1,391217697	30,11739977	0,724747856	0,208200332	0,067051812	185	53	17	12,85714286	0,908108108	0,725490196	102,8571429
156	aposematic	cathemeral	polyphagous	polyphagous	A_ful_H	A_ful	H	Apo_P_fuliginosa_35_h1	Apo	Phragmatobia_fuliginosa	Com	Mono	FuliginosaComM	NHML	PALE	4790	2,264956089	22	0,012133402	186,6711518	1,866711518	0,267088353	26,49682555	18,09253223	8,908361224	4,966635157	3,755719819	2,357267946	39,1609066	0,676614202	0,227480975	0,095904823	173	58	24	13,69127517	0,861271676	0,678431373	103,6912752
157	aposematic	cathemeral	polyphagous	polyphagous	A_ful_B	A_ful	B	Apo_P_fuliginosa_35_b1	Apo	Phragmatobia_fuliginosa	Com	Mono	FuliginosaComM	NHML	PALE	4083	1,550289197	11	0,01280767	121,0438149	1,210438149	0,257613733	13,20339444	13,04437215	2,412383145	2,185106847	0,581647293	0,69663614	16,19742487	0,815153923	0,148936214	0,035909862	208	38	9	8,743718593	0,956730769	0,815686275	98,74371859
158	aposematic	cathemeral	polyphagous	polyphagous	A_ful_F	A_ful	F	Apo_P_fuliginosa_36_f1	Apo	Phragmatobia_fuliginosa	Com	Mono	FuliginosaComM	NHML	PALE	6557	0,47316813	3	0,014764368	32,04797712	0,320479771	0,050455895	22,22715172	3,922050105	8,953633519	4,056937151	3,907773046	3,006857002	35,08855828	0,633458677	0,255172454	0,111368869	162	65	28	16,56716418	0,827160494	0,635294118	106,5671642
159	aposematic	cathemeral	polyphagous	polyphagous	A_ful_H	A_ful	H	Apo_P_fuliginosa_36_h1	Apo	Phragmatobia_fuliginosa	Com	Mono	FuliginosaComM	NHML	PALE	4728	1,943085469	30	0,012537524	154,9815965	1,549815965	0,283860603	26,28629072	14,90902886	11,34812546	4,78544934	5,893208036	3,135404105	43,52762421	0,603899046	0,260710886	0,135390069	154	66	35	15,6302521	0,772727273	0,603921569	105,6302521
160	aposematic	cathemeral	polyphagous	polyphagous	A_ful_B	A_ful	B	Apo_P_fuliginosa_36_b1	Apo	Phragmatobia_fuliginosa	Com	Mono	FuliginosaComM	NHML	PALE	3936	0,933941751	8	0,018451429	50,6162296	0,506162296	0,143852348	7,339802497	6,52330151	1,394904183	1,006854041	0,42657348	0,470516893	9,16128016	0,801176513	0,152260837	0,04656265	204	39	12	8,4375	0,941176471	0,8	98,4375
161	aposematic	cathemeral	polyphagous	polyphagous	A_ful_F	A_ful	F	Apo_P_fuliginosa_37_f1	Apo	Phragmatobia_fuliginosa	Com	Mono	FuliginosaComM	NHML	PALE	7774	0,61817325	4	0,01169221	52,87052022	0,528705202	0,064684855	19,1947044	5,631387132	5,971163924	3,188590535	2,71465143	2,000450337	27,88051976	0,688462933	0,214169749	0,097367318	176	55	25	11,9205298	0,857954545	0,690196078	101,9205298
162	aposematic	cathemeral	polyphagous	polyphagous	A_ful_H	A_ful	H	Apo_P_fuliginosa_37_h1	Apo	Phragmatobia_fuliginosa	Com	Mono	FuliginosaComM	NHML	PALE	7230	2,359072942	29	0,011915672	197,9806879	1,979806879	0,262774162	27,2795333	18,78292807	8,649839166	4,145800009	4,737575251	2,618960289	40,66694771	0,67080356	0,212699493	0,116496947	171	54	30	10,21276596	0,824561404	0,670588235	100,212766
163	aposematic	cathemeral	polyphagous	polyphagous	A_ful_B	A_ful	B	Apo_P_fuliginosa_37_b1	Apo	Phragmatobia_fuliginosa	Com	Mono	FuliginosaComM	NHML	PALE	5349	1,046879351	11	0,017469251	59,9269744	0,599269744	0,193778148	6,962684319	7,365106713	0,872681421	0,957191924	0,386884205	0,843876796	8,222249945	0,846810103	0,106136572	0,047053326	216	27	12	4,411764706	0,944444444	0,847058824	94,41176471
164	aposematic	cathemeral	polyphagous	polyphagous	A_ful_F	A_ful	F	Apo_P_fuliginosa_38_f1	Apo	Phragmatobia_fuliginosa	Com	Mono	FuliginosaComM	NHML	PALE	6458	0,696191819	3	0,016066598	43,33162698	0,43331627	0,057214689	26,33178317	5,320082885	10,45992656	3,841497944	4,538033069	2,804076179	41,3297428	0,637114615	0,253084724	0,109800661	162	65	28	16,56716418	0,827160494	0,635294118	106,5671642
165	aposematic	cathemeral	polyphagous	polyphagous	A_ful_H	A_ful	H	Apo_P_fuliginosa_38_h1	Apo	Phragmatobia_fuliginosa	Com	Mono	FuliginosaComM	NHML	PALE	5047	2,04250171	25	0,013909247	146,8448814	1,468448814	0,338917833	34,96566406	16,29325781	14,05877254	5,838266217	8,530164765	4,883929977	57,55460136	0,60752161	0,244268437	0,148209953	155	62	38	12,30769231	0,75483871	0,607843137	102,3076923
166	aposematic	cathemeral	polyphagous	polyphagous	A_ful_B	A_ful	B	Apo_P_fuliginosa_38_b1	Apo	Phragmatobia_fuliginosa	Com	Mono	FuliginosaComM	NHML	PALE	3112	2,013471053	9	0,012658993	159,0546049	1,590546049	0,290044126	15,78658096	16,26524208	2,181744265	1,428671296	0,738159988	0,528127689	18,70648521	0,84390952	0,116630369	0,039460111	215	30	10	5,853658537	0,953488372	0,843137255	95,85365854
167	aposematic	cathemeral	polyphagous	polyphagous	A_ful_F	A_ful	F	Apo_P_fuliginosa_39_f1	Apo	Phragmatobia_fuliginosa	Com	Mono	FuliginosaComM	NHML	PALE	6966	0,90412126	82	0,012659987	71,41565226	0,714156523	0,176674904	21,12208016	6,488311411	3,880694866	1,551904513	1,350352781	0,766432673	26,35312781	0,80150183	0,147257468	0,051240702	204	38	13	7,853403141	0,93627451	0,8	97,85340314
168	aposematic	cathemeral	polyphagous	polyphagous	A_ful_H	A_ful	H	Apo_P_fuliginosa_39_h1	Apo	Phragmatobia_fuliginosa	Com	Mono	FuliginosaComM	NHML	PALE	5578	2,10525705	19	0,013617153	154,6033242	1,546033242	0,3890124	23,56641356	15,79871597	5,786810579	2,90528664	3,237704355	1,959979287	32,5909285	0,723097336	0,177558936	0,099343729	184	45	25	7,547169811	0,864130435	0,721568627	97,54716981
169	aposematic	cathemeral	polyphagous	polyphagous	A_ful_B	A_ful	B	Apo_P_fuliginosa_39_b1	Apo	Phragmatobia_fuliginosa	Com	Mono	FuliginosaComM	NHML	PALE	4822	1,224651138	9	0,014409473	84,98930864	0,849893086	0,2382926	9,838915322	9,181600911	1,252562876	1,401063869	0,43954799	0,892031903	11,53102619	0,85325583	0,108625447	0,038118723	218	28	10	5,192307692	0,95412844	0,854901961	95,19230769
170	aposematic	cathemeral	polyphagous	polyphagous	A_ful_F	A_ful	F	Apo_P_fuliginosa_4_f1	Apo	Phragmatobia_fuliginosa	Com	Mono	FuliginosaComF	NHML	PALE	4831	0,5223215	4	0,01282228	40,73546233	0,407354623	0,044196228	17,35475785	4,330362052	6,56096592	2,950416369	2,972555261	1,995280928	26,88827903	0,645439518	0,244008399	0,110552083	165	62	28	14,89051095	0,83030303	0,647058824	104,8905109
171	aposematic	cathemeral	polyphagous	polyphagous	A_ful_H	A_ful	H	Apo_P_fuliginosa_4_h1	Apo	Phragmatobia_fuliginosa	Com	Mono	FuliginosaComF	NHML	PALE	3391	2,296507248	8	0,026198495	87,657983	0,87657983	0,563761196	32,9799967	13,98189524	9,187600981	3,419778197	5,524364104	2,680068718	47,69196179	0,691521075	0,192644644	0,115834281	176	49	30	7,808219178	0,829545455	0,690196078	97,80821918
172	aposematic	cathemeral	polyphagous	polyphagous	A_ful_B	A_ful	B	Apo_P_fuliginosa_4_b1	Apo	Phragmatobia_fuliginosa	Com	Mono	FuliginosaComF	NHML	PALE	3350	1,152637519	9	0,019425915	59,33504455	0,593350445	0,159868479	8,848862055	7,202301186	1,248240432	1,317681572	0,518258737	0,91095693	10,61536122	0,833590291	0,117588126	0,048821583	213	30	12	5,373134328	0,943661972	0,835294118	95,37313433
173	aposematic	cathemeral	polyphagous	polyphagous	A_ful_F	A_ful	F	Apo_P_fuliginosa_40_f1	Apo	Phragmatobia_fuliginosa	Com	Mono	FuliginosaComM	NHML	PALE	7425	0,751236198	95	0,01192656	62,98850369	0,629885037	0,087362093	24,26721873	6,402667265	6,653728363	3,280673401	2,617404057	2,059090073	33,53835115	0,723566243	0,198391636	0,078042121	185	51	20	11,27272727	0,891891892	0,725490196	101,2727273
174	aposematic	cathemeral	polyphagous	polyphagous	A_ful_H	A_ful	H	Apo_P_fuliginosa_40_h1	Apo	Phragmatobia_fuliginosa	Com	Mono	FuliginosaComM	NHML	PALE	5998	2,250007402	12	0,015696288	143,3464688	1,433464688	0,454735977	29,61719579	16,38997013	9,062534492	4,49555694	4,793064181	3,112541193	43,47279447	0,681281159	0,208464503	0,110254338	174	53	28	10,2739726	0,83908046	0,682352941	100,2739726
175	aposematic	cathemeral	polyphagous	polyphagous	A_ful_B	A_ful	B	Apo_P_fuliginosa_40_b1	Apo	Phragmatobia_fuliginosa	Com	Mono	FuliginosaComM	NHML	PALE	4286	1,010862973	9	0,014580156	69,33142548	0,693314255	0,109782063	8,755354843	7,35718024	1,381119844	1,011439418	0,436422357	0,551293427	10,57289704	0,828094212	0,130628326	0,041277462	211	33	11	6,6	0,947867299	0,82745098	96,6
176	aposematic	cathemeral	polyphagous	polyphagous	A_ful_F	A_ful	F	Apo_P_fuliginosa_41_f1	Apo	Phragmatobia_fuliginosa	Com	Mono	FuliginosaComF	NHML	PALE	6005	0,693153673	4	0,013074936	53,01392669	0,530139267	0,064179495	25,24021923	5,877888236	5,951827082	2,913205311	2,507558837	1,863747005	33,69960515	0,748976705	0,176614149	0,074409146	191	45	19	9,069767442	0,90052356	0,749019608	99,06976744
177	aposematic	cathemeral	polyphagous	polyphagous	A_ful_H	A_ful	H	Apo_P_fuliginosa_41_h1	Apo	Phragmatobia_fuliginosa	Com	Mono	FuliginosaComF	NHML	PALE	4590	2,447277205	11	0,023328308	104,9059044	1,049059044	0,626265366	36,42172238	15,20367612	9,190994741	4,226269909	5,897617231	3,486378802	51,51033435	0,707076023	0,178430112	0,114493864	180	45	29	6,357615894	0,838888889	0,705882353	96,35761589
178	aposematic	cathemeral	polyphagous	polyphagous	A_ful_B	A_ful	B	Apo_P_fuliginosa_41_b1	Apo	Phragmatobia_fuliginosa	Com	Mono	FuliginosaComF	NHML	PALE	3707	1,15469793	10	0,01264936	91,28508622	0,912850862	0,195762116	10,30368964	9,302355248	0,720780372	0,561984831	0,326974174	0,410548328	11,35144418	0,907698569	0,063496799	0,028804632	231	16	7	2,410714286	0,96969697	0,905882353	92,41071429
179	aposematic	cathemeral	polyphagous	polyphagous	A_ful_F	A_ful	F	Apo_P_fuliginosa_42_f1	Apo	Phragmatobia_fuliginosa	Com	Mono	FuliginosaComF	NHML	PALE	5741	0,575394251	4	0,01363004	42,21515452	0,422151545	0,047963204	24,74176105	5,053271478	7,464323082	2,618444816	2,695204475	1,473316441	34,90128861	0,708906807	0,213869556	0,077223638	181	55	20	13,04347826	0,889502762	0,709803922	103,0434783
180	aposematic	cathemeral	polyphagous	polyphagous	A_ful_H	A_ful	H	Apo_P_fuliginosa_42_h1	Apo	Phragmatobia_fuliginosa	Com	Mono	FuliginosaComF	NHML	PALE	4765	2,328227266	12	0,01717055	135,5942199	1,355942199	0,539348953	29,65822777	16,26313892	9,677967637	5,199952147	4,405520159	2,684247835	43,74171556	0,67803074	0,221252585	0,100716675	173	56	26	12,24489796	0,849710983	0,678431373	102,244898
181	aposematic	cathemeral	polyphagous	polyphagous	A_ful_B	A_ful	B	Apo_P_fuliginosa_42_b1	Apo	Phragmatobia_fuliginosa	Com	Mono	FuliginosaComF	NHML	PALE	3577	1,166009537	9	0,015163414	76,89624297	0,76896243	0,167770797	7,82547729	8,421885533	0,984419732	0,659930795	0,329727469	0,279550049	9,139624491	0,856214311	0,107708991	0,036076698	218	27	9	5,167464115	0,958715596	0,854901961	95,16746411
182	aposematic	cathemeral	polyphagous	polyphagous	A_ful_F	A_ful	F	Apo_P_fuliginosa_43_f1	Apo	Phragmatobia_fuliginosa	Com	Mono	FuliginosaComF	NHML	PALE	7305	0,944921202	74	0,012157685	77,72213083	0,777221308	0,165250749	32,61497058	7,346367406	9,729327079	3,8434147	2,981271818	1,792863527	45,32556948	0,719571115	0,214654271	0,065774614	183	55	17	13,73493976	0,907103825	0,717647059	103,7349398
183	aposematic	cathemeral	polyphagous	polyphagous	A_ful_H	A_ful	H	Apo_P_fuliginosa_43_h1	Apo	Phragmatobia_fuliginosa	Com	Mono	FuliginosaComF	NHML	PALE	5710	2,281235234	9	0,015500481	147,1718982	1,471718982	0,368799183	33,83903042	16,25916391	10,00927254	3,806082598	4,865987769	2,47310584	48,71429073	0,694642782	0,205468917	0,099888302	177	52	25	10,65789474	0,858757062	0,694117647	100,6578947
184	aposematic	cathemeral	polyphagous	polyphagous	A_ful_B	A_ful	B	Apo_P_fuliginosa_43_b1	Apo	Phragmatobia_fuliginosa	Com	Mono	FuliginosaComF	NHML	PALE	4128	1,107828218	10	0,013580379	81,57564814	0,815756481	0,142610319	8,360563155	8,474472168	1,07471866	1,222818102	0,372536851	1,022371786	9,807818666	0,852438594	0,109577746	0,03798366	217	28	10	5,217391304	0,953917051	0,850980392	95,2173913
185	aposematic	cathemeral	polyphagous	polyphagous	A_ful_F	A_ful	F	Apo_P_fuliginosa_44_f1	Apo	Phragmatobia_fuliginosa	Com	Mono	FuliginosaComF	NHML	PALE	8195	0,82866631	81	0,0118587	69,87834101	0,69878341	0,113282366	28,65408047	6,596210607	7,067317626	2,80476973	2,596155922	1,634249611	38,31755402	0,747805574	0,18444073	0,067753696	191	47	17	10,34482759	0,910994764	0,749019608	100,3448276
186	aposematic	cathemeral	polyphagous	polyphagous	A_ful_H	A_ful	H	Apo_P_fuliginosa_44_h1	Apo	Phragmatobia_fuliginosa	Com	Mono	FuliginosaComF	NHML	PALE	6165	2,259509563	14	0,014923714	151,4039721	1,514039721	0,433977124	33,79054429	16,8531733	10,72026748	4,63250622	7,139997404	3,953412404	51,65080918	0,654211325	0,20755275	0,138235925	167	53	35	8,181818182	0,790419162	0,654901961	98,18181818
187	aposematic	cathemeral	polyphagous	polyphagous	A_ful_B	A_ful	B	Apo_P_fuliginosa_44_b1	Apo	Phragmatobia_fuliginosa	Com	Mono	FuliginosaComF	NHML	PALE	4331	0,773927256	9	0,024959984	31,00672089	0,310067209	0,191887484	7,717362907	5,150222994	1,028549502	0,890139397	0,413548768	0,665501955	9,159461177	0,84255643	0,112293669	0,045149901	215	29	12	5,024630542	0,944186047	0,843137255	95,02463054
188	aposematic	cathemeral	polyphagous	polyphagous	A_ful_F	A_ful	F	Apo_P_fuliginosa_45_f1	Apo	Phragmatobia_fuliginosa	Com	Mono	FuliginosaComF	NHML	PALE	6437	0,72602486	87	0,011506208	63,09853486	0,630985349	0,07855121	25,62961037	6,305781216	6,623571201	2,656268546	2,27671719	1,572282206	34,52989876	0,742244006	0,191821333	0,065934662	189	49	17	11,1627907	0,91005291	0,741176471	101,1627907
189	aposematic	cathemeral	polyphagous	polyphagous	A_ful_H	A_ful	H	Apo_P_fuliginosa_45_h1	Apo	Phragmatobia_fuliginosa	Com	Mono	FuliginosaComF	NHML	PALE	5210	3,243411833	11	0,02312647	140,2467344	1,402467344	0,910778657	35,24269906	20,11842697	9,920551807	4,954601481	4,456536299	2,382640182	49,61978717	0,710254942	0,199931366	0,089813692	181	51	23	10,63291139	0,872928177	0,709803922	100,6329114
190	aposematic	cathemeral	polyphagous	polyphagous	A_ful_B	A_ful	B	Apo_P_fuliginosa_45_b1	Apo	Phragmatobia_fuliginosa	Com	Mono	FuliginosaComF	NHML	PALE	4284	1,945410618	9	0,014884995	130,6960924	1,306960924	0,324970313	15,031523	14,63117041	2,954067397	2,563808998	1,28512916	1,257148596	19,27071955	0,780018772	0,153293051	0,066688177	199	39	17	7,252747253	0,914572864	0,780392157	97,25274725
191	aposematic	cathemeral	polyphagous	polyphagous	A_ful_F	A_ful	F	Apo_P_fuliginosa_46_f1	Apo	Phragmatobia_fuliginosa	Com	Mono	FuliginosaComF	NHML	PALE	7766	0,949944841	81	0,012869235	73,81517354	0,738151735	0,181859572	27,70593857	6,660236647	4,87009048	2,062547324	1,588261952	1,036180174	34,164291	0,810961907	0,142549145	0,046488948	207	36	12	7,384615385	0,942028986	0,811764706	97,38461538
192	aposematic	cathemeral	polyphagous	polyphagous	A_ful_H	A_ful	H	Apo_P_fuliginosa_46_h1	Apo	Phragmatobia_fuliginosa	Com	Mono	FuliginosaComF	NHML	PALE	5562	2,517235147	11	0,015995058	157,3758069	1,573758069	0,440283537	42,24286639	17,4212432	6,698357849	3,153044058	4,746202313	2,503888363	53,68742655	0,786829787	0,124765858	0,088404355	201	32	23	3,033707865	0,885572139	0,788235294	93,03370787
193	aposematic	cathemeral	polyphagous	polyphagous	A_ful_B	A_ful	B	Apo_P_fuliginosa_46_b1	Apo	Phragmatobia_fuliginosa	Com	Mono	FuliginosaComF	NHML	PALE	5622	1,501900378	100	0,014082213	106,652296	1,06652296	0,237633415	18,55690808	11,69701659	1,112106607	1,414070597	0,416318361	1,200238476	20,08533305	0,923903429	0,05536909	0,020727481	236	14	5	2,337662338	0,978813559	0,925490196	92,33766234
194	aposematic	cathemeral	polyphagous	polyphagous	A_ful_F	A_ful	F	Apo_P_fuliginosa_47_f1	Apo	Phragmatobia_fuliginosa	Com	Mono	FuliginosaComF	NHML	PALE	5787	0,582446702	3	0,015556282	37,44125323	0,374412532	0,076642243	24,90565769	4,88538014	9,765840908	3,95375299	4,52571736	2,920888133	39,19721596	0,635393537	0,249146289	0,115460174	162	64	29	15,78947368	0,820987654	0,635294118	105,7894737
195	aposematic	cathemeral	polyphagous	polyphagous	A_ful_H	A_ful	H	Apo_P_fuliginosa_47_h1	Apo	Phragmatobia_fuliginosa	Com	Mono	FuliginosaComF	NHML	PALE	3694	2,092834739	7	0,021725528	96,33067127	0,963306713	0,420475535	40,56276247	13,27036565	13,24170795	4,452129502	7,778333476	3,883091189	61,5828039	0,658670277	0,215022817	0,126306907	168	55	32	10,14705882	0,80952381	0,658823529	100,1470588
196	aposematic	cathemeral	polyphagous	polyphagous	A_ful_B	A_ful	B	Apo_P_fuliginosa_47_b1	Apo	Phragmatobia_fuliginosa	Com	Mono	FuliginosaComF	NHML	PALE	3403	1,530886215	92	0,012488218	122,586445	1,22586445	0,265843748	13,39811865	12,84383838	2,017277935	1,557030081	0,78747461	0,599860323	16,2028712	0,826897807	0,124501263	0,04860093	211	32	12	6,030150754	0,943127962	0,82745098	96,03015075
197	aposematic	cathemeral	polyphagous	polyphagous	A_ful_F	A_ful	F	Apo_P_fuliginosa_48_f1	Apo	Phragmatobia_fuliginosa	Com	Mono	FuliginosaComF	NHML	PALE	6894	0,602183039	80	0,012337682	48,80844193	0,488084419	0,098328571	21,96929757	4,702951348	7,338842829	2,30967137	2,434059107	1,280262622	31,7421995	0,692116423	0,231201459	0,076682119	176	59	20	15	0,886363636	0,690196078	105
198	aposematic	cathemeral	polyphagous	polyphagous	A_ful_H	A_ful	H	Apo_P_fuliginosa_48_h1	Apo	Phragmatobia_fuliginosa	Com	Mono	FuliginosaComF	NHML	PALE	5004	1,944298471	10	0,029459937	65,99805186	0,659980519	0,545133473	36,09894607	11,27482678	10,68966221	3,334857636	5,829149599	2,464792074	52,61775788	0,686060135	0,203156931	0,110782934	175	52	28	9,795918367	0,84	0,68627451	99,79591837
199	aposematic	cathemeral	polyphagous	polyphagous	A_ful_B	A_ful	B	Apo_P_fuliginosa_48_b1	Apo	Phragmatobia_fuliginosa	Com	Mono	FuliginosaComF	NHML	PALE	3839	1,224768585	98	0,012397851	98,78877818	0,987887782	0,186723892	11,59212087	10,08319964	1,436062255	1,082695273	0,430105241	0,455555961	13,45828837	0,861336936	0,106704673	0,031958391	220	27	8	5,377358491	0,963636364	0,862745098	95,37735849
200	aposematic	cathemeral	polyphagous	polyphagous	A_ful_F	A_ful	F	Apo_P_fuliginosa_49_f1	Apo	Phragmatobia_fuliginosa	Com	Mono	FuliginosaComF	NHML	PALE	5567	0,508984958	8	0,010893924	46,72191112	0,467219111	0,039548299	22,00039978	4,848355613	6,242519785	2,223494852	1,798998807	1,02788189	30,04191837	0,732323399	0,207793647	0,059882954	187	53	15	13,25581395	0,919786096	0,733333333	103,255814
201	aposematic	cathemeral	polyphagous	polyphagous	A_ful_H	A_ful	H	Apo_P_fuliginosa_49_h1	Apo	Phragmatobia_fuliginosa	Com	Mono	FuliginosaComF	NHML	PALE	4197	2,55717403	8	0,018514467	138,1176168	1,381176168	0,568972514	30,83651103	17,75478322	8,552988455	3,41762923	3,681505581	1,858706502	43,07100507	0,715945936	0,198578799	0,085475265	183	51	22	10,80745342	0,879781421	0,717647059	100,8074534
202	aposematic	cathemeral	polyphagous	polyphagous	A_ful_B	A_ful	B	Apo_P_fuliginosa_49_b1	Apo	Phragmatobia_fuliginosa	Com	Mono	FuliginosaComF	NHML	PALE	3691	1,221096871	9	0,015225943	80,19843961	0,801984396	0,128379715	9,509247212	8,429552944	1,622648413	1,303268191	0,463397016	0,450059209	11,59529264	0,820095491	0,139940273	0,039964236	209	36	10	7,83919598	0,95215311	0,819607843	97,83919598
203	aposematic	cathemeral	polyphagous	polyphagous	A_ful_F	A_ful	F	Apo_P_fuliginosa_5_f1	Apo	Phragmatobia_fuliginosa	Com	Mono	FuliginosaComF	NHML	PALE	7365	0,7415531	93	0,012794617	57,9582121	0,579582121	0,123563916	22,25524914	5,496106858	6,285538639	2,817601428	2,154835867	1,506711075	30,69562365	0,725030037	0,204769863	0,070200101	185	52	18	12,21556886	0,902702703	0,725490196	102,2155689
204	aposematic	cathemeral	polyphagous	polyphagous	A_ful_H	A_ful	H	Apo_P_fuliginosa_5_h1	Apo	Phragmatobia_fuliginosa	Com	Mono	FuliginosaComF	NHML	PALE	6125	2,783196195	13	0,02028398	137,2115409	1,372115409	0,703150574	37,44802232	17,71532508	8,383526449	4,215474984	4,401337914	2,393778864	50,23288669	0,745488161	0,166893185	0,087618654	190	43	22	7,5	0,884210526	0,745098039	97,5
205	aposematic	cathemeral	polyphagous	polyphagous	A_ful_B	A_ful	B	Apo_P_fuliginosa_5_b1	Apo	Phragmatobia_fuliginosa	Com	Mono	FuliginosaComF	NHML	PALE	5666	0,973513403	100	0,013367034	72,82942504	0,72829425	0,147805048	8,731728714	7,615217099	0,799177713	0,808398693	0,295825838	0,619203952	9,826732265	0,888568904	0,081326904	0,030104192	227	21	8	3,561643836	0,964757709	0,890196078	93,56164384
206	aposematic	cathemeral	polyphagous	polyphagous	A_ful_F	A_ful	F	Apo_P_fuliginosa_50_f1	Apo	Phragmatobia_fuliginosa	Com	Mono	FuliginosaComF	NHML	PALE	6962	0,351926586	4	0,017960355	19,59463447	0,195946345	0,052295773	13,36892264	2,622735456	3,936490501	1,440268688	1,557406314	0,897820343	18,86281946	0,708744664	0,208690462	0,082564874	181	53	21	12	0,883977901	0,709803922	102
207	aposematic	cathemeral	polyphagous	polyphagous	A_ful_H	A_ful	H	Apo_P_fuliginosa_50_h1	Apo	Phragmatobia_fuliginosa	Com	Mono	FuliginosaComF	NHML	PALE	4713	2,053187789	9	0,020809662	98,66512145	0,986651215	0,437085969	34,35036211	13,20036628	9,797250853	4,006858947	5,534517144	3,340761968	49,68213011	0,691402765	0,197198688	0,111398548	176	50	28	8,918918919	0,840909091	0,690196078	98,91891892
208	aposematic	cathemeral	polyphagous	polyphagous	A_ful_B	A_ful	B	Apo_P_fuliginosa_50_b1	Apo	Phragmatobia_fuliginosa	Com	Mono	FuliginosaComF	NHML	PALE	4351	1,183393429	100	0,01335646	88,60082602	0,88600826	0,196955741	11,14613583	9,233397058	1,463958204	1,187244592	0,509846202	0,756085684	13,11994023	0,849556906	0,111582689	0,038860406	217	28	10	5,217391304	0,953917051	0,850980392	95,2173913
209	aposematic	cathemeral	polyphagous	polyphagous	A_ful_F	A_ful	F	Apo_P_fuliginosa_6_f1	Apo	Phragmatobia_fuliginosa	Com	Mono	FuliginosaComM	NHML	PALE	7627	0,579268829	4	0,020467264	28,30221163	0,283022116	0,09779063	17,6316504	4,168884943	5,470337543	2,194642018	2,365290644	1,330129367	25,46727859	0,692325658	0,214798669	0,092875673	177	55	24	12,15686275	0,86440678	0,694117647	102,1568627
210	aposematic	cathemeral	polyphagous	polyphagous	A_ful_H	A_ful	H	Apo_P_fuliginosa_6_h1	Apo	Phragmatobia_fuliginosa	Com	Mono	FuliginosaComM	NHML	PALE	6142	2,234902624	28	0,01245416	179,4502948	1,794502948	0,273939251	24,51058557	17,46181454	6,554753301	3,711369079	4,4204528	2,912848896	35,48579167	0,690715478	0,184714867	0,124569654	176	47	32	6,25	0,818181818	0,690196078	96,25
211	aposematic	cathemeral	polyphagous	polyphagous	A_ful_B	A_ful	B	Apo_P_fuliginosa_6_b1	Apo	Phragmatobia_fuliginosa	Com	Mono	FuliginosaComM	NHML	PALE	4811	0,719489524	5	0,019000945	37,86598671	0,378659867	0,125545442	5,304441635	5,253729895	0,99269564	0,689690486	0,536927439	0,442196902	6,834064714	0,776176676	0,145256986	0,078566338	198	37	20	5,730337079	0,898989899	0,776470588	95,73033708
212	aposematic	cathemeral	polyphagous	polyphagous	A_ful_F	A_ful	F	Apo_P_fuliginosa_7_f1	Apo	Phragmatobia_fuliginosa	Com	Mono	FuliginosaComM	NHML	PALE	7945	0,885410167	94	0,012246357	72,29988459	0,722998846	0,125886305	23,79452432	7,064515465	5,455542529	2,33453594	1,822409261	1,078145731	31,07247611	0,765774965	0,17557476	0,058650275	195	45	15	10	0,923076923	0,764705882	100
213	aposematic	cathemeral	polyphagous	polyphagous	A_ful_H	A_ful	H	Apo_P_fuliginosa_7_h1	Apo	Phragmatobia_fuliginosa	Com	Mono	FuliginosaComM	NHML	PALE	6280	2,145297191	29	0,012147997	176,5967829	1,765967829	0,257419279	29,57308943	17,31449731	7,546964858	4,0420454	3,601703637	2,367922346	40,72175793	0,7262233	0,185330036	0,088446664	185	47	23	8,888888889	0,875675676	0,725490196	98,88888889
214	aposematic	cathemeral	polyphagous	polyphagous	A_ful_B	A_ful	B	Apo_P_fuliginosa_7_b1	Apo	Phragmatobia_fuliginosa	Com	Mono	FuliginosaComM	NHML	PALE	4995	0,787005493	100	0,013192172	59,65700649	0,596570065	0,113418171	8,274191413	6,449002033	0,901954786	0,833119177	0,274240598	0,454502219	9,450386797	0,875539974	0,095441044	0,029018981	223	24	7	4,722222222	0,968609865	0,874509804	94,72222222
215	aposematic	cathemeral	polyphagous	polyphagous	A_ful_F	A_ful	F	Apo_P_fuliginosa_8_h1	Apo	Phragmatobia_fuliginosa	Com	Mono	FuliginosaComM	NHML	PALE	4025	2,100725624	9	0,017205953	122,0929537	1,220929537	0,51293793	28,30431543	15,42966384	8,377523884	3,236949798	4,130135798	2,444228902	40,81197512	0,693529665	0,205271219	0,101199116	177	52	26	10,33112583	0,853107345	0,694117647	100,3311258
216	aposematic	cathemeral	polyphagous	polyphagous	A_ful_H	A_ful	H	Apo_P_fuliginosa_8_f1	Apo	Phragmatobia_fuliginosa	Com	Mono	FuliginosaComM	NHML	PALE	5595	1,159341102	68	0,012384921	93,60908388	0,936090839	0,199525289	30,2964046	8,569819017	8,066858034	3,24972329	2,271038294	1,389181975	40,63430093	0,745586953	0,198523362	0,055889685	190	51	14	12,61363636	0,926315789	0,745098039	102,6136364
217	aposematic	cathemeral	polyphagous	polyphagous	A_ful_B	A_ful	B	Apo_P_fuliginosa_8_b1	Apo	Phragmatobia_fuliginosa	Com	Mono	FuliginosaComM	NHML	PALE	3739	0,911735309	9	0,016536636	55,13426779	0,551342678	0,140034321	9,864955293	6,322646451	1,412260197	0,701603759	0,327121811	0,225717287	11,6043373	0,85010932	0,121701064	0,028189616	217	31	7	6,857142857	0,967741935	0,850980392	96,85714286
218	aposematic	cathemeral	polyphagous	polyphagous	A_ful_F	A_ful	F	Apo_P_fuliginosa_9_f1	Apo	Phragmatobia_fuliginosa	Com	Mono	FuliginosaComF	NHML	PALE	7412	0,658433439	93	0,011522665	57,14246289	0,571424629	0,065394185	25,06423241	5,726294305	6,30330612	2,433893974	2,060148741	1,329589227	33,42768727	0,749804562	0,188565427	0,061630011	191	48	16	10,97142857	0,916230366	0,749019608	100,9714286
219	aposematic	cathemeral	polyphagous	polyphagous	A_ful_H	A_ful	H	Apo_P_fuliginosa_9_h1	Apo	Phragmatobia_fuliginosa	Com	Mono	FuliginosaComF	NHML	PALE	6147	3,072833259	13	0,018267375	168,2142803	1,682142803	0,679374129	44,61312727	19,9358326	9,053326818	4,539895155	5,283483892	2,988854848	58,94993798	0,756796848	0,153576528	0,089626623	193	39	23	5,647058824	0,880829016	0,756862745	95,64705882
220	aposematic	cathemeral	polyphagous	polyphagous	A_ful_B	A_ful	B	Apo_P_fuliginosa_9_b1	Apo	Phragmatobia_fuliginosa	Com	Mono	FuliginosaComF	NHML	PALE	5429	1,527485962	100	0,014356889	106,3939418	1,063939418	0,24739865	13,17558121	11,1739221	1,033333044	0,982453558	0,394101453	0,48561661	14,6030157	0,902250705	0,07076162	0,026987676	230	18	7	2,959641256	0,969565217	0,901960784	92,95964126
222	camouflaged	nocturnal	polyphagous	polyphagous	C_bet_F	C_bet	F	Camo_B_betularia_1_f1	Camo	Biston_betularia	Com	Poly	BetulariaComM	NHML	PALE	15741	2,316996116	4	0,024259061	95,51054282	0,955105428	0,428598886	20,46476662	15,27748582	16,29039134	14,21376908	12,79319456	12,03725038	49,54835252	0,413026177	0,328777659	0,258196164	105	84	66	27,69230769	0,371428571	0,411764706	117,6923077
223	camouflaged	nocturnal	polyphagous	polyphagous	C_bet_H	C_bet	H	Camo_B_betularia_1_h	Camo	Biston_betularia	Com	Poly	BetulariaComM	NHML	PALE	8928	2,01380228	3	0,016307045	123,4927771	1,234927771	0,287376969	29,91238288	15,78253864	24,47604028	15,39207427	19,2562063	13,41677811	73,64462946	0,406171952	0,332353363	0,261474685	104	85	67	29,18918919	0,355769231	0,407843137	119,1891892
224	camouflaged	nocturnal	polyphagous	polyphagous	C_bet_B	C_bet	B	Camo_B_betularia_1_b1	Camo	Biston_betularia	Com	Poly	BetulariaComM	NHML	PALE	7149	0,917783801	20	0,018558257	49,45420194	0,494542019	0,284167976	5,63673167	7,434658626	3,894185541	5,939022524	2,812616783	4,249591442	12,34353399	0,456654607	0,315483843	0,22786155	116	80	58	22,75862069	0,5	0,454901961	112,7586207
225	camouflaged	nocturnal	polyphagous	polyphagous	C_bet_F	C_bet	F	Camo_B_betularia_10_f1	Camo	Biston_betularia	Com	Poly	BetulariaComM	NHML	PALE	15243	3,068047546	3	0,024200127	126,7781585	1,267781585	0,647601262	39,96873108	20,73152472	31,32388127	19,56915837	22,76965374	15,75476139	94,06226609	0,424917799	0,33301219	0,242070011	108	85	62	30	0,425925926	0,423529412	120
226	camouflaged	nocturnal	polyphagous	polyphagous	C_bet_H	C_bet	H	Camo_B_betularia_10_h1	Camo	Biston_betularia	Com	Poly	BetulariaComM	NHML	PALE	9082	2,521881078	3	0,029298924	86,07418609	0,860741861	0,611539502	50,12270714	16,7009903	40,51558656	16,84592785	30,47018463	14,57427417	121,1084783	0,413866212	0,334539638	0,25159415	106	85	64	30	0,396226415	0,415686275	120
227	camouflaged	nocturnal	polyphagous	polyphagous	C_bet_B	C_bet	B	Camo_B_betularia_10_b1	Camo	Biston_betularia	Com	Poly	BetulariaComM	NHML	PALE	7601	0,489296129	3	0,035470911	13,79429258	0,137942926	0,095704059	2,666999155	3,150564465	1,594456275	2,404191433	1,228220349	2,007016634	5,489675779	0,485820887	0,290446347	0,223732766	124	74	57	15,2238806	0,540322581	0,48627451	105,2238806
228	camouflaged	nocturnal	polyphagous	polyphagous	C_bet_F	C_bet	F	Camo_B_betularia_100_f1	Camo	Biston_betularia	Car	Poly	BetulariaCarM	NHML	PALE	12761	0,604489987	4	0,014512501	41,65305294	0,416530529	0,077577285	12,18241485	4,912210994	5,933054181	3,134936009	3,490633958	2,056118784	21,60610299	0,563841376	0,274600847	0,161557777	144	70	41	16,89320388	0,715277778	0,564705882	106,8932039
229	camouflaged	nocturnal	polyphagous	polyphagous	C_bet_H	C_bet	H	Camo_B_betularia_100_h1	Camo	Biston_betularia	Car	Poly	BetulariaCarM	NHML	PALE	7524	1,02612282	8	0,016790173	61,11448849	0,611144885	0,248910265	19,09610391	8,11039516	11,12735197	6,796713031	6,832922167	5,259585476	37,05637805	0,515325699	0,300281694	0,184392607	131	77	47	21,42857143	0,641221374	0,51372549	111,4285714
230	camouflaged	nocturnal	polyphagous	polyphagous	C_bet_B	C_bet	B	Camo_B_betularia_100_b1	Camo	Biston_betularia	Car	Poly	BetulariaCarM	NHML	PALE	5527	0,391186099	6	0,01629343	24,008825	0,24008825	0,076700069	3,981325189	3,4904816	1,891351997	1,770861717	1,156137941	0,955693441	7,028815127	0,566429066	0,269085466	0,164485467	144	69	42	15,88235294	0,708333333	0,564705882	105,8823529
231	camouflaged	nocturnal	polyphagous	polyphagous	C_bet_F	C_bet	F	Camo_B_betularia_101_f1	Camo	Biston_betularia	Car	Poly	BetulariaCarM	NHML	PALE	11346	0,743788562	3	0,01835524	40,52186543	0,405218654	0,118436731	11,8173814	5,260316412	6,269233018	3,924873197	3,672153803	2,79572447	21,75876822	0,543108933	0,288124445	0,168766622	138	73	43	18,94736842	0,688405797	0,541176471	108,9473684
232	camouflaged	nocturnal	polyphagous	polyphagous	C_bet_H	C_bet	H	Camo_B_betularia_101_h1	Camo	Biston_betularia	Car	Poly	BetulariaCarM	NHML	PALE	7415	0,91308582	4	0,013036271	70,04195004	0,7004195	0,131265309	22,34796545	7,997056243	14,0324369	6,709262734	8,849537376	5,121738775	45,22993973	0,494096733	0,310246642	0,195656625	126	79	50	22,89473684	0,603174603	0,494117647	112,8947368
233	camouflaged	nocturnal	polyphagous	polyphagous	C_bet_B	C_bet	B	Camo_B_betularia_101_b1	Camo	Biston_betularia	Car	Poly	BetulariaCarM	NHML	PALE	6265	0,402034275	4	0,013787231	29,15990035	0,291599003	0,049766723	4,298771769	4,013144981	2,355128601	2,47261272	1,746262417	1,729385066	8,400162787	0,511748627	0,280367019	0,207884354	130	71	53	14,02597403	0,592307692	0,509803922	104,025974
234	camouflaged	nocturnal	polyphagous	polyphagous	C_bet_F	C_bet	F	Camo_B_betularia_102_f1	Camo	Biston_betularia	Car	Poly	BetulariaCarM	NHML	PALE	11327	0,463268274	5	0,013867786	33,40607243	0,334060724	0,063435731	8,422813656	3,863527343	3,409873713	2,049516084	1,913886643	1,212475621	13,74657401	0,612720933	0,248052621	0,139226446	156	63	36	13,5	0,769230769	0,611764706	103,5
235	camouflaged	nocturnal	polyphagous	polyphagous	C_bet_H	C_bet	H	Camo_B_betularia_102_h1	Camo	Biston_betularia	Car	Poly	BetulariaCarM	NHML	PALE	6566	1,282236635	15	0,017480551	73,35218514	0,733521851	0,296947732	18,21998198	9,748685695	9,888203106	8,197811474	5,900460486	6,201869553	34,00864557	0,535745593	0,290755569	0,173498838	137	74	44	19,35483871	0,678832117	0,537254902	109,3548387
236	camouflaged	nocturnal	polyphagous	polyphagous	C_bet_B	C_bet	B	Camo_B_betularia_102_b1	Camo	Biston_betularia	Car	Poly	BetulariaCarM	NHML	PALE	5175	0,457950872	4	0,026234024	17,45637162	0,174563716	0,084272822	2,667532767	3,061662601	1,354955296	1,829747126	0,944432635	1,036453209	4,966920698	0,537059665	0,272795838	0,190144496	137	70	48	14,83146067	0,649635036	0,537254902	104,8314607
237	camouflaged	nocturnal	polyphagous	polyphagous	C_bet_F	C_bet	F	Camo_B_betularia_103_f1	Camo	Biston_betularia	Car	Poly	BetulariaCarM	NHML	PALE	11469	0,535970413	3	0,017430094	30,74971493	0,307497149	0,052345785	10,00659301	3,959411057	4,456310536	2,678682549	2,579800707	1,851648373	17,04270425	0,587148193	0,261479075	0,151372732	150	67	39	15,13513514	0,74	0,588235294	105,1351351
238	camouflaged	nocturnal	polyphagous	polyphagous	C_bet_H	C_bet	H	Camo_B_betularia_103_h1	Camo	Biston_betularia	Car	Poly	BetulariaCarM	NHML	PALE	7564	1,496725909	3	0,016896301	88,58304985	0,885830498	0,287430136	24,22622307	11,89463591	15,64447697	11,29285826	10,36400393	9,220287059	50,23470396	0,482260691	0,311427673	0,206311635	123	79	53	22,28571429	0,569105691	0,482352941	112,2857143
239	camouflaged	nocturnal	polyphagous	polyphagous	C_bet_B	C_bet	B	Camo_B_betularia_103_b1	Camo	Biston_betularia	Car	Poly	BetulariaCarM	NHML	PALE	3854	0,6778953	6	0,021371634	31,71939442	0,317193944	0,132068364	4,159090489	4,881510399	2,100757247	2,042604859	1,37246866	0,79863843	7,632316396	0,544931614	0,275245042	0,179823344	139	70	46	15,48387097	0,669064748	0,545098039	105,483871
240	camouflaged	nocturnal	polyphagous	polyphagous	C_bet_F	C_bet	F	Camo_B_betularia_104_f1	Camo	Biston_betularia	Car	Poly	BetulariaCarM	NHML	PALE	14307	0,455125541	6	0,012849842	35,41876687	0,354187669	0,035923589	8,769058408	3,970370574	4,049634198	2,334476157	2,257349948	1,366645774	15,07604255	0,581655191	0,268613874	0,149730935	148	68	38	16,36363636	0,743243243	0,580392157	106,3636364
241	camouflaged	nocturnal	polyphagous	polyphagous	C_bet_H	C_bet	H	Camo_B_betularia_104_h1	Camo	Biston_betularia	Car	Poly	BetulariaCarM	NHML	PALE	8714	1,532839318	23	0,014054693	109,0624552	1,090624552	0,23404194	18,93047641	10,96858499	11,47828609	9,552238004	7,266214792	7,758279293	37,67497729	0,502468157	0,304666039	0,192865804	128	78	49	22,02531646	0,6171875	0,501960784	112,0253165
242	camouflaged	nocturnal	polyphagous	polyphagous	C_bet_B	C_bet	B	Camo_B_betularia_104_b1	Camo	Biston_betularia	Car	Poly	BetulariaCarM	NHML	PALE	7207	0,718584578	5	0,01506377	47,70283776	0,477028378	0,107725773	4,816557184	6,181349803	2,845042033	4,489606253	2,1102138	3,200580075	9,771813017	0,492903126	0,291147818	0,215949056	126	74	55	16,05633803	0,563492063	0,494117647	106,056338
243	camouflaged	nocturnal	polyphagous	polyphagous	C_bet_F	C_bet	F	Camo_B_betularia_105_f1	Camo	Biston_betularia	Car	Poly	BetulariaCarM	NHML	PALE	14876	0,58454006	4	0,01584461	36,89204475	0,368920447	0,087297394	9,064046258	4,57155495	4,083194846	2,95005236	2,417831458	2,011928573	15,56507256	0,582332413	0,262330601	0,155336986	148	67	40	15	0,72972973	0,580392157	105
244	camouflaged	nocturnal	polyphagous	polyphagous	C_bet_H	C_bet	H	Camo_B_betularia_105_h1	Camo	Biston_betularia	Car	Poly	BetulariaCarM	NHML	PALE	7938	0,96035318	5	0,014963009	64,18182385	0,641818239	0,193877384	19,72927098	8,012016768	10,90099673	6,227257881	6,179417183	4,407393811	36,80968489	0,535980437	0,296144799	0,167874765	137	76	43	21,06382979	0,686131387	0,537254902	111,0638298
245	camouflaged	nocturnal	polyphagous	polyphagous	C_bet_B	C_bet	B	Camo_B_betularia_105_b1	Camo	Biston_betularia	Car	Poly	BetulariaCarM	NHML	PALE	8562	0,177576322	5	0,018273285	9,717810664	0,097178107	0,034049131	2,371195164	1,578212138	1,24401371	0,76507616	0,952946993	0,535889207	4,568155867	0,519070547	0,272322956	0,208606497	132	69	53	12,15189873	0,598484848	0,517647059	102,1518987
246	camouflaged	nocturnal	polyphagous	polyphagous	C_bet_F	C_bet	F	Camo_B_betularia_106_f1	Camo	Biston_betularia	Car	Poly	BetulariaCarM	NHML	PALE	9224	0,265444733	4	0,026690955	9,94511947	0,099451195	0,06807507	5,44511487	1,88826686	2,191911836	0,981394102	1,363482782	0,627071931	9,000509488	0,604978516	0,243531973	0,151489511	154	62	39	12	0,746753247	0,603921569	102
247	camouflaged	nocturnal	polyphagous	polyphagous	C_bet_H	C_bet	H	Camo_B_betularia_106_h1	Camo	Biston_betularia	Car	Poly	BetulariaCarM	NHML	PALE	5705	0,788440584	11	0,012231112	64,46188824	0,644618882	0,112823118	16,96330469	7,477880101	8,902713565	5,494723737	5,189839055	3,642887178	31,05585731	0,546219173	0,286667777	0,167113051	139	73	43	18,75	0,690647482	0,545098039	108,75
248	camouflaged	nocturnal	polyphagous	polyphagous	C_bet_B	C_bet	B	Camo_B_betularia_106_b1	Camo	Biston_betularia	Car	Poly	BetulariaCarM	NHML	PALE	4176	1,035471501	15	0,012654461	81,82659677	0,818265968	0,109884658	10,74175486	8,543287847	6,578584893	6,178718773	4,220519087	3,780609181	21,54085884	0,498668829	0,305400307	0,195930864	127	78	50	21,81818182	0,606299213	0,498039216	111,8181818
249	camouflaged	nocturnal	polyphagous	polyphagous	C_bet_F	C_bet	F	Camo_B_betularia_107_f1	Camo	Biston_betularia	Car	Poly	BetulariaCarM	NHML	PALE	10104	0,681278232	3	0,015460685	44,0652038	0,440652038	0,059444742	9,751989262	5,390147254	4,532792039	3,737786348	2,685730812	2,610434196	16,97051211	0,574643193	0,267098129	0,158258678	147	68	40	15,70093458	0,727891156	0,576470588	105,7009346
250	camouflaged	nocturnal	polyphagous	polyphagous	C_bet_H	C_bet	H	Camo_B_betularia_107_h1	Camo	Biston_betularia	Car	Poly	BetulariaCarM	NHML	PALE	5945	2,115325349	25	0,012927104	163,6349016	1,636349016	0,311867604	28,17558461	17,22350229	19,47180614	16,41252748	13,47379715	13,38818875	61,1211879	0,460979009	0,318577024	0,220443967	118	81	56	24,19354839	0,525423729	0,462745098	114,1935484
251	camouflaged	nocturnal	polyphagous	polyphagous	C_bet_B	C_bet	B	Camo_B_betularia_107_b1	Camo	Biston_betularia	Car	Poly	BetulariaCarM	NHML	PALE	4947	0,149824981	3	0,012328647	12,15258948	0,121525895	0,012406378	1,874913345	1,432878564	0,945926039	0,612310224	0,692558429	0,416957108	3,513397813	0,533646756	0,269233969	0,197119275	136	69	50	13,25581395	0,632352941	0,533333333	103,255814
252	camouflaged	nocturnal	polyphagous	polyphagous	C_bet_F	C_bet	F	Camo_B_betularia_108_f1	Camo	Biston_betularia	Car	Poly	BetulariaCarM	NHML	PALE	14513	0,672618471	4	0,017328861	38,8149274	0,388149274	0,104883406	7,672220859	4,946147085	3,716483455	3,473516745	2,289286997	2,469690906	13,67799131	0,56091722	0,271712664	0,167370116	143	69	43	15,6	0,699300699	0,560784314	105,6
253	camouflaged	nocturnal	polyphagous	polyphagous	C_bet_H	C_bet	H	Camo_B_betularia_108_h1	Camo	Biston_betularia	Car	Poly	BetulariaCarM	NHML	PALE	8594	1,651379444	8	0,013978146	118,1400872	1,181400872	0,307036497	19,3560097	13,20743705	12,0292237	11,30756258	7,940847485	8,745496697	39,32608089	0,492192694	0,305884121	0,201923184	126	78	51	21,6	0,595238095	0,494117647	111,6
254	camouflaged	nocturnal	polyphagous	polyphagous	C_bet_B	C_bet	B	Camo_B_betularia_108_b1	Camo	Biston_betularia	Car	Poly	BetulariaCarM	NHML	PALE	6984	0,303376042	4	0,029499478	10,28411551	0,102841155	0,073084525	2,26237034	2,124714574	1,233009189	1,142096721	0,886371675	0,702376226	4,381751204	0,516316476	0,28139644	0,202287084	132	72	52	15	0,606060606	0,517647059	105
255	camouflaged	nocturnal	polyphagous	polyphagous	C_bet_F	C_bet	F	Camo_B_betularia_109_f1	Camo	Biston_betularia	Car	Poly	BetulariaCarM	NHML	PALE	13022	0,459828164	4	0,018936338	24,28284483	0,242828448	0,069181103	7,281854161	3,370855119	3,215990025	1,882559548	1,930033816	1,183806109	12,427878	0,585929003	0,258772256	0,155298742	149	66	40	14,31192661	0,731543624	0,584313725	104,3119266
256	camouflaged	nocturnal	polyphagous	polyphagous	C_bet_H	C_bet	H	Camo_B_betularia_109_h1	Camo	Biston_betularia	Car	Poly	BetulariaCarM	NHML	PALE	8145	1,428565095	21	0,018031054	79,22804359	0,792280436	0,363717603	16,0490185	9,559480326	8,667244329	7,677834464	5,146722103	5,626290814	29,86298493	0,537421779	0,290233691	0,17234453	137	74	44	19,35483871	0,678832117	0,537254902	109,3548387
257	camouflaged	nocturnal	polyphagous	polyphagous	C_bet_B	C_bet	B	Camo_B_betularia_109_b1	Camo	Biston_betularia	Car	Poly	BetulariaCarM	NHML	PALE	6220	0,527965938	7	0,019239547	27,44170339	0,274417034	0,096438973	3,063684055	3,639268461	1,780343371	1,736044806	1,266425217	0,905342678	6,110452643	0,501384142	0,291360309	0,207255549	128	74	53	16,8	0,5859375	0,501960784	106,8
258	camouflaged	nocturnal	polyphagous	polyphagous	C_bet_F	C_bet	F	Camo_B_betularia_11_f1	Camo	Biston_betularia	Com	Poly	BetulariaComM	NHML	PALE	13534	3,689432984	4	0,024760827	149,0028153	1,490028153	0,81698978	41,88592089	25,0865126	34,98834043	23,1177242	26,51369515	18,32534554	103,3879565	0,405133464	0,338417951	0,256448585	103	86	65	33,15789474	0,368932039	0,403921569	123,1578947
259	camouflaged	nocturnal	polyphagous	polyphagous	C_bet_H	C_bet	H	Camo_B_betularia_11_h1	Camo	Biston_betularia	Com	Poly	BetulariaComM	NHML	PALE	7592	2,508823696	3	0,017215471	145,7307599	1,457307599	0,326458021	49,67808941	18,44689676	42,18622376	18,17822172	32,51972804	15,79679974	124,3840412	0,399392791	0,339161064	0,261446145	102	86	67	32,57142857	0,343137255	0,4	122,5714286
260	camouflaged	nocturnal	polyphagous	polyphagous	C_bet_B	C_bet	B	Camo_B_betularia_11_b1	Camo	Biston_betularia	Com	Poly	BetulariaComM	NHML	PALE	6014	1,261138541	4	0,013050913	96,63221066	0,966322107	0,098829713	8,684957284	10,38065379	6,199678264	8,07531413	4,150417009	5,239575871	19,03505256	0,456261272	0,325697985	0,218040743	116	83	56	27	0,517241379	0,454901961	117
261	camouflaged	nocturnal	polyphagous	polyphagous	C_bet_F	C_bet	F	Camo_B_betularia_110_f1	Camo	Biston_betularia	Car	Poly	BetulariaCarM	NHML	PALE	12934	0,686252794	40	0,011649289	58,9094163	0,589094163	0,065746496	11,30879811	6,158232406	5,336501489	3,605520105	3,028889219	2,079312068	19,67418882	0,57480378	0,271243787	0,153952432	147	69	39	16,66666667	0,734693878	0,576470588	106,6666667
262	camouflaged	nocturnal	polyphagous	polyphagous	C_bet_H	C_bet	H	Camo_B_betularia_110_h1	Camo	Biston_betularia	Car	Poly	BetulariaCarM	NHML	PALE	8229	1,29461442	17	0,014557227	88,93276589	0,889327659	0,24987078	19,48878632	9,861612983	10,77377304	7,500321604	6,085601852	5,064426101	36,34816121	0,5361698	0,296404899	0,167425302	137	76	43	21,06382979	0,686131387	0,537254902	111,0638298
263	camouflaged	nocturnal	polyphagous	polyphagous	C_bet_B	C_bet	B	Camo_B_betularia_110_b1	Camo	Biston_betularia	Car	Poly	BetulariaCarM	NHML	PALE	6063	0,568390505	5	0,01254537	45,30679627	0,453067963	0,065456786	5,017940226	5,416017049	2,671560285	3,229588759	1,805648633	2,077420896	9,495149144	0,528474082	0,281360539	0,190165379	135	72	48	16,55172414	0,644444444	0,529411765	106,5517241
264	camouflaged	nocturnal	polyphagous	polyphagous	C_bet_F	C_bet	F	Camo_B_betularia_111_f1	Camo	Biston_betularia	Car	Poly	BetulariaCarM	NHML	PALE	9346	0,302018309	2	0,013404542	22,53104282	0,225310428	0,017347274	6,202969631	2,62772739	2,667139973	1,319502654	1,605912102	0,777898432	10,47602171	0,592111185	0,254594735	0,153294079	151	65	39	13,92857143	0,741721854	0,592156863	103,9285714
265	camouflaged	nocturnal	polyphagous	polyphagous	C_bet_H	C_bet	H	Camo_B_betularia_111_h1	Camo	Biston_betularia	Car	Poly	BetulariaCarM	NHML	PALE	5853	0,909372636	9	0,01850866	49,13227838	0,491322784	0,278873061	19,68028955	7,158352958	11,210009	5,657966999	6,526200833	3,809091	37,41649939	0,52597891	0,299600689	0,174420401	134	76	44	21,33333333	0,671641791	0,525490196	111,3333333
266	camouflaged	nocturnal	polyphagous	polyphagous	C_bet_B	C_bet	B	Camo_B_betularia_111_b1	Camo	Biston_betularia	Car	Poly	BetulariaCarM	NHML	PALE	5011	0,218302296	2	0,016422426	13,29293847	0,132929385	0,029465139	2,702630583	1,684572035	1,390893187	0,812431922	1,06611459	0,594412751	5,15963836	0,523802328	0,269571836	0,206625836	134	69	53	11,85185185	0,604477612	0,525490196	101,8518519
267	camouflaged	nocturnal	polyphagous	polyphagous	C_bet_F	C_bet	F	Camo_B_betularia_112_f1	Camo	Biston_betularia	Car	Poly	BetulariaCarM	NHML	PALE	11612	0,288846022	3	0,017224229	16,76975075	0,167697507	0,046900736	4,223213132	2,22147838	1,855936676	1,213420094	1,205638514	0,752566722	7,284788322	0,579730384	0,254768786	0,16550083	148	65	42	13,01886792	0,716216216	0,580392157	103,0188679
268	camouflaged	nocturnal	polyphagous	polyphagous	C_bet_H	C_bet	H	Camo_B_betularia_112_h1	Camo	Biston_betularia	Car	Poly	BetulariaCarM	NHML	PALE	6882	1,228849576	17	0,017959546	68,42319664	0,684231966	0,33471773	12,32474964	8,960921069	6,733020174	7,317819215	4,039277484	5,49109995	23,0970473	0,533607153	0,291509996	0,174882851	136	74	45	19,12087912	0,669117647	0,533333333	109,1208791
269	camouflaged	nocturnal	polyphagous	polyphagous	C_bet_B	C_bet	B	Camo_B_betularia_112_b1	Camo	Biston_betularia	Car	Poly	BetulariaCarM	NHML	PALE	5488	0,166462386	4	0,02890431	5,759085268	0,057590853	0,036724002	1,378896974	1,118926547	0,810967003	0,598305529	0,641152356	0,409977064	2,831016333	0,487067827	0,286457903	0,22647427	124	73	58	13,63636364	0,532258065	0,48627451	103,6363636
270	camouflaged	nocturnal	polyphagous	polyphagous	C_bet_F	C_bet	F	Camo_B_betularia_113_f1	Camo	Biston_betularia	Car	Poly	BetulariaCarM	NHML	PALE	11718	0,406251646	4	0,020466794	19,84930584	0,198493058	0,054772817	7,160999052	2,838960304	2,885865022	1,68691717	1,711190755	1,12970182	11,75805483	0,609029228	0,245437282	0,14553349	155	63	37	13,22033898	0,761290323	0,607843137	103,220339
271	camouflaged	nocturnal	polyphagous	polyphagous	C_bet_H	C_bet	H	Camo_B_betularia_113_h1	Camo	Biston_betularia	Car	Poly	BetulariaCarM	NHML	PALE	7426	1,881069297	22	0,015070312	124,8195355	1,248195355	0,358835681	19,40673317	13,56673637	11,36734768	11,59060964	7,287829684	9,043897628	38,06191053	0,509872807	0,298654154	0,191473039	130	76	49	20	0,623076923	0,509803922	110
272	camouflaged	nocturnal	polyphagous	polyphagous	C_bet_B	C_bet	B	Camo_B_betularia_113_b1	Camo	Biston_betularia	Car	Poly	BetulariaCarM	NHML	PALE	5458	1,064649367	5	0,040775288	26,11016175	0,261101618	0,278459433	2,630505467	6,025511124	1,640024409	5,789886538	1,305225896	5,152812754	5,575755772	0,47177559	0,294134908	0,234089503	120	75	60	15	0,5	0,470588235	105
273	camouflaged	nocturnal	polyphagous	polyphagous	C_bet_F	C_bet	F	Camo_B_betularia_114_f1	Camo	Biston_betularia	Car	Poly	BetulariaCarM	NHML	PALE	12093	0,707163463	3	0,016629636	42,52429083	0,425242908	0,077649784	10,70321416	5,388378327	5,110791651	3,809204337	3,110697454	2,735940758	18,92470326	0,565568401	0,270059275	0,164372324	144	69	42	15,88235294	0,708333333	0,564705882	105,8823529
274	camouflaged	nocturnal	polyphagous	polyphagous	C_bet_H	C_bet	H	Camo_B_betularia_114_h1	Camo	Biston_betularia	Car	Poly	BetulariaCarM	NHML	PALE	7159	1,64132796	3	0,012145209	135,1420059	1,351420059	0,170576148	27,88433584	15,21751665	18,56917015	14,16025396	12,64324916	11,6289479	59,09675515	0,471842079	0,314216408	0,213941512	120	80	55	23,07692308	0,541666667	0,470588235	113,0769231
275	camouflaged	nocturnal	polyphagous	polyphagous	C_bet_B	C_bet	B	Camo_B_betularia_114_b1	Camo	Biston_betularia	Car	Poly	BetulariaCarM	NHML	PALE	5333	0,187593211	2	0,016998181	11,03607568	0,110360757	0,022965723	1,75541865	1,575773229	1,009320236	0,840852145	0,776442846	0,539037899	3,541181732	0,495715494	0,285023563	0,219260943	126	73	56	14,57142857	0,555555556	0,494117647	104,5714286
276	camouflaged	nocturnal	polyphagous	polyphagous	C_bet_F	C_bet	F	Camo_B_betularia_115_f1	Camo	Biston_betularia	Car	Poly	BetulariaCarM	NHML	PALE	13384	0,341013443	5	0,019019754	17,9294353	0,179294353	0,05134638	5,256196281	2,315718553	2,135778344	1,302562374	1,306610753	0,902772822	8,698585378	0,604258745	0,245531687	0,150209568	154	63	38	12,93103448	0,753246753	0,603921569	102,9310345
277	camouflaged	nocturnal	polyphagous	polyphagous	C_bet_H	C_bet	H	Camo_B_betularia_115_h1	Camo	Biston_betularia	Car	Poly	BetulariaCarM	NHML	PALE	8561	1,103976425	36	0,013490142	81,83579227	0,818357923	0,23644051	12,95476836	8,803808345	6,61667377	6,697295309	3,916358131	4,624493687	23,48780026	0,551553071	0,281706831	0,166740099	141	72	43	17,75510204	0,695035461	0,552941176	107,755102
278	camouflaged	nocturnal	polyphagous	polyphagous	C_bet_B	C_bet	B	Camo_B_betularia_115_b1	Camo	Biston_betularia	Car	Poly	BetulariaCarM	NHML	PALE	7111	0,717834639	6	0,035583366	20,17332044	0,201733204	0,169961876	2,160656578	3,940087009	1,517239005	3,632025599	1,226311868	2,955976589	4,904207451	0,440572019	0,309374964	0,250053017	112	79	64	18,75	0,428571429	0,439215686	108,75
279	camouflaged	nocturnal	polyphagous	polyphagous	C_bet_F	C_bet	F	Camo_B_betularia_116_f1	Camo	Biston_betularia	Car	Poly	BetulariaCarM	NHML	PALE	10636	0,627742544	4	0,018792519	33,40385369	0,334038537	0,113521586	8,692021796	4,522337283	3,504674331	2,818054861	1,981111608	1,916458849	14,17780774	0,613072342	0,247194376	0,139733282	156	63	36	13,5	0,769230769	0,611764706	103,5
280	camouflaged	nocturnal	polyphagous	polyphagous	C_bet_H	C_bet	H	Camo_B_betularia_116_h1	Camo	Biston_betularia	Car	Poly	BetulariaCarM	NHML	PALE	6698	2,083547089	18	0,014755726	141,2026187	1,412026187	0,38392655	24,02235488	16,18047718	14,28643122	13,95783426	9,089070755	10,79403167	47,39785686	0,506823651	0,301415131	0,191761218	129	77	49	21	0,620155039	0,505882353	111
281	camouflaged	nocturnal	polyphagous	polyphagous	C_bet_B	C_bet	B	Camo_B_betularia_116_b1	Camo	Biston_betularia	Car	Poly	BetulariaCarM	NHML	PALE	5670	0,529033511	3	0,021785276	24,2839938	0,242839938	0,086395064	3,101958836	4,357075502	1,502222971	2,658118268	1,04305955	1,580953901	5,647241357	0,549287456	0,266010053	0,184702492	140	68	47	13,5483871	0,664285714	0,549019608	103,5483871
282	camouflaged	nocturnal	polyphagous	polyphagous	C_bet_F	C_bet	F	Camo_B_betularia_117_f1	Camo	Biston_betularia	Car	Poly	BetulariaCarM	NHML	PALE	11561	0,246406576	3	0,020892944	11,79377022	0,117937702	0,038638353	4,155518912	1,772363156	1,667386772	0,847556221	1,093302607	0,50772129	6,916208291	0,600837733	0,241083944	0,158078323	153	61	40	11,15044248	0,738562092	0,6	101,1504425
283	camouflaged	nocturnal	polyphagous	polyphagous	C_bet_H	C_bet	H	Camo_B_betularia_117_h1	Camo	Biston_betularia	Car	Poly	BetulariaCarM	NHML	PALE	7298	1,089494354	18	0,016956922	64,25071274	0,642507127	0,271674327	11,33997359	8,012291303	5,396590636	6,169583382	3,150137521	4,467879092	19,88670175	0,570228977	0,271366801	0,158404222	145	69	40	16,57142857	0,724137931	0,568627451	106,5714286
284	camouflaged	nocturnal	polyphagous	polyphagous	C_bet_B	C_bet	B	Camo_B_betularia_117_b1	Camo	Biston_betularia	Car	Poly	BetulariaCarM	NHML	PALE	5999	0,112252019	3	0,02372286	4,731808086	0,047318081	0,026083814	1,205022765	0,789124893	0,811870116	0,444209478	0,668202203	0,345518793	2,685095084	0,448782158	0,302361775	0,248856067	114	77	63	16,47058824	0,447368421	0,447058824	106,4705882
285	camouflaged	nocturnal	polyphagous	polyphagous	C_bet_F	C_bet	F	Camo_B_betularia_118_f1	Camo	Biston_betularia	Car	Poly	BetulariaCarM	NHML	PALE	15339	0,624617927	6	0,013796309	45,27427944	0,452742794	0,071320379	7,263246633	4,866332114	3,745400685	3,65704279	2,514364186	2,878823425	13,5230115	0,537102747	0,276964985	0,185932267	137	71	47	16	0,656934307	0,537254902	106
286	camouflaged	nocturnal	polyphagous	polyphagous	C_bet_H	C_bet	H	Camo_B_betularia_118_h1	Camo	Biston_betularia	Car	Poly	BetulariaCarM	NHML	PALE	9644	1,071968427	8	0,016650806	64,37937212	0,643793721	0,246819147	11,76370695	8,45005311	6,421190254	6,476954865	4,076574472	4,682136808	22,26147168	0,52843348	0,288444104	0,183122416	135	74	47	18,40909091	0,651851852	0,529411765	108,4090909
287	camouflaged	nocturnal	polyphagous	polyphagous	C_bet_B	C_bet	B	Camo_B_betularia_118_b1	Camo	Biston_betularia	Car	Poly	BetulariaCarM	NHML	PALE	7033	0,129108897	2	0,021275852	6,068330202	0,060683302	0,023105796	1,089330943	0,970178269	0,638949501	0,481734316	0,500021946	0,366545515	2,22830239	0,488861363	0,286742726	0,224395912	125	73	57	14,11764706	0,544	0,490196078	104,1176471
288	camouflaged	nocturnal	polyphagous	polyphagous	C_bet_F	C_bet	F	Camo_B_betularia_119_f1	Camo	Biston_betularia	Car	Poly	BetulariaCarM	NHML	PALE	11101	0,37320695	3	0,015345914	24,31962998	0,2431963	0,058101856	6,180352858	3,051729427	2,526686897	1,511051165	1,532775263	0,919490265	10,23981502	0,603560987	0,246751225	0,149687788	154	63	38	12,93103448	0,753246753	0,603921569	102,9310345
289	camouflaged	nocturnal	polyphagous	polyphagous	C_bet_H	C_bet	H	Camo_B_betularia_119_h1	Camo	Biston_betularia	Car	Poly	BetulariaCarM	NHML	PALE	6161	1,427087478	18	0,016207997	88,04835404	0,88048354	0,320804009	14,81873288	10,87046557	8,118736916	9,373941241	5,122519671	7,244285213	28,05998946	0,528108996	0,289334995	0,182556008	135	74	47	18,40909091	0,651851852	0,529411765	108,4090909
290	camouflaged	nocturnal	polyphagous	polyphagous	C_bet_B	C_bet	B	Camo_B_betularia_119_b1	Camo	Biston_betularia	Car	Poly	BetulariaCarM	NHML	PALE	5139	0,12635144	4	0,027191759	4,646681456	0,046466815	0,030501661	1,215635487	0,951591354	0,786828124	0,483391304	0,636009893	0,358307209	2,638473504	0,460734393	0,298213388	0,241052219	117	76	61	16,07142857	0,478632479	0,458823529	106,0714286
291	camouflaged	nocturnal	polyphagous	polyphagous	C_bet_F	C_bet	F	Camo_B_betularia_12_f1	Camo	Biston_betularia	Com	Poly	BetulariaComM	NHML	PALE	10666	2,482759691	3	0,026847296	92,47708656	0,924770866	0,57799953	26,19552515	16,78161555	19,69948126	15,89319273	14,36464543	12,91996077	60,25965184	0,434710861	0,326909975	0,238379164	111	83	61	26,4	0,45045045	0,435294118	116,4
292	camouflaged	nocturnal	polyphagous	polyphagous	C_bet_H	C_bet	H	Camo_B_betularia_12_h1	Camo	Biston_betularia	Com	Poly	BetulariaComM	NHML	PALE	6206	2,08313693	4	0,025375337	82,09297445	0,820929744	0,472484514	37,41043408	14,42936322	29,85991207	14,86487312	22,58212477	13,07870704	89,85247092	0,416353982	0,332321546	0,251324472	106	85	64	30	0,396226415	0,415686275	120
293	camouflaged	nocturnal	polyphagous	polyphagous	C_bet_B	C_bet	B	Camo_B_betularia_12_b1	Camo	Biston_betularia	Com	Poly	BetulariaComM	NHML	PALE	4898	0,99533429	20	0,022227797	44,7788089	0,447788089	0,375241418	7,53511032	8,110129193	4,520679847	6,029285548	2,937985916	4,035996186	14,99377608	0,50254921	0,301503759	0,195947032	128	77	50	20,76923077	0,609375	0,501960784	110,7692308
294	camouflaged	nocturnal	polyphagous	polyphagous	C_bet_F	C_bet	F	Camo_B_betularia_120_f1	Camo	Biston_betularia	Car	Poly	BetulariaCarM	NHML	PALE	8501	0,590048565	2	0,027886458	21,15896416	0,211589642	0,104295942	8,856790509	3,873444272	3,903437009	2,611189076	2,307739277	1,770494164	15,0679668	0,587789357	0,259055323	0,15315532	150	66	39	14,59459459	0,74	0,588235294	104,5945946
295	camouflaged	nocturnal	polyphagous	polyphagous	C_bet_H	C_bet	H	Camo_B_betularia_120_h1	Camo	Biston_betularia	Car	Poly	BetulariaCarM	NHML	PALE	5364	1,421372055	12	0,013099083	108,5092796	1,085092796	0,261307148	19,99578106	12,78696902	12,27398118	11,41177749	8,096391945	9,104322854	40,36615418	0,495360072	0,304066152	0,200573775	126	78	51	21,6	0,595238095	0,494117647	111,6
296	camouflaged	nocturnal	polyphagous	polyphagous	C_bet_B	C_bet	B	Camo_B_betularia_120_b1	Camo	Biston_betularia	Car	Poly	BetulariaCarM	NHML	PALE	3962	0,193215009	3	0,013572654	14,23561031	0,142356103	0,025058163	2,774466215	1,704609842	1,263455799	0,662294813	0,870726163	0,405414722	4,908648177	0,565220019	0,257393839	0,177386142	144	66	45	12,72727273	0,6875	0,564705882	102,7272727
297	camouflaged	nocturnal	polyphagous	polyphagous	C_bet_F	C_bet	F	Camo_B_betularia_121_f1	Camo	Biston_betularia	Car	Poly	BetulariaCarM	NHML	PALE	14378	0,437054499	6	0,013922569	31,39180088	0,313918009	0,053131418	7,540272073	3,638300517	3,325150803	2,136276288	1,846210934	1,263257335	12,71163381	0,59317883	0,261583275	0,145237895	151	67	37	15,78947368	0,754966887	0,592156863	105,7894737
298	camouflaged	nocturnal	polyphagous	polyphagous	C_bet_H	C_bet	H	Camo_B_betularia_121_h1	Camo	Biston_betularia	Car	Poly	BetulariaCarM	NHML	PALE	8293	1,367508634	23	0,013913895	98,28366541	0,982836654	0,226167519	19,31970701	10,54137462	11,1284377	8,186937135	6,532443997	5,68115189	36,98058871	0,522428325	0,300926461	0,176645214	133	77	45	21,81818182	0,661654135	0,521568627	111,8181818
299	camouflaged	nocturnal	polyphagous	polyphagous	C_bet_B	C_bet	B	Camo_B_betularia_121_b1	Camo	Biston_betularia	Car	Poly	BetulariaCarM	NHML	PALE	6388	0,502493127	4	0,018848854	26,65908049	0,266590805	0,068814849	3,575271378	3,467149336	1,934858678	2,119201123	1,430758276	1,386334366	6,940888332	0,515102852	0,278762398	0,206134749	131	71	53	13,84615385	0,595419847	0,51372549	103,8461538
300	camouflaged	nocturnal	polyphagous	polyphagous	C_bet_F	C_bet	F	Camo_B_betularia_122_f1	Camo	Biston_betularia	Car	Poly	BetulariaCarF	NHML	PALE	9338	0,441559401	6	0,01546172	28,55823321	0,285582332	0,073300424	9,704470993	3,609348045	4,965281322	2,285559497	2,998672403	1,387137889	17,66842472	0,549255021	0,281025694	0,169719285	140	72	43	17,93814433	0,692857143	0,549019608	107,9381443
301	camouflaged	nocturnal	polyphagous	polyphagous	C_bet_H	C_bet	H	Camo_B_betularia_122_h1	Camo	Biston_betularia	Car	Poly	BetulariaCarF	NHML	PALE	5062	0,805409335	13	0,019169445	42,01526705	0,42015267	0,201243954	16,24845963	6,15855222	9,541078012	4,791778796	5,680622254	3,35482493	31,4701599	0,516313221	0,303178568	0,180508211	132	77	46	21,62790698	0,651515152	0,517647059	111,627907
302	camouflaged	nocturnal	polyphagous	polyphagous	C_bet_B	C_bet	B	Camo_B_betularia_122_b1	Camo	Biston_betularia	Car	Poly	BetulariaCarF	NHML	PALE	4514	0,36368873	3	0,029665638	12,25959578	0,122595958	0,066554414	2,638490832	2,284450432	1,319364431	1,106849956	0,893509221	0,672725994	4,851364484	0,543865719	0,271957392	0,18417689	139	69	47	14,34782609	0,661870504	0,545098039	104,3478261
303	camouflaged	nocturnal	polyphagous	polyphagous	C_bet_F	C_bet	F	Camo_B_betularia_123_f1	Camo	Biston_betularia	Car	Poly	BetulariaCarF	NHML	PALE	14274	0,259945602	3	0,021034208	12,35823118	0,123582312	0,046136346	3,483406326	2,090722162	1,579542221	1,366337245	1,105249939	0,916244775	6,168198486	0,564736419	0,256078371	0,17918521	144	65	46	11,63265306	0,680555556	0,564705882	101,6326531
304	camouflaged	nocturnal	polyphagous	polyphagous	C_bet_H	C_bet	H	Camo_B_betularia_123_h1	Camo	Biston_betularia	Car	Poly	BetulariaCarF	NHML	PALE	8142	0,711999766	20	0,015165866	46,94751651	0,469475165	0,16198965	8,737583239	5,511175057	4,177275262	3,642280782	2,429977338	2,384540734	15,34483584	0,569415231	0,272226781	0,158357989	145	69	40	16,57142857	0,724137931	0,568627451	106,5714286
305	camouflaged	nocturnal	polyphagous	polyphagous	C_bet_B	C_bet	B	Camo_B_betularia_123_b1	Camo	Biston_betularia	Car	Poly	BetulariaCarF	NHML	PALE	6650	0,106088218	8	0,016070829	6,60129077	0,066012908	0,020341201	1,616610048	0,90312108	0,94614261	0,470336915	0,762432315	0,348635092	3,325184973	0,486171464	0,284538339	0,229290196	124	73	58	13,63636364	0,532258065	0,48627451	103,6363636
306	camouflaged	nocturnal	polyphagous	polyphagous	C_bet_F	C_bet	F	Camo_B_betularia_124_f1	Camo	Biston_betularia	Car	Poly	BetulariaCarF	NHML	PALE	13646	0,37999323	4	0,015328599	24,78982062	0,247898206	0,05364612	7,241445549	3,300333714	3,616233624	1,973800809	2,276637183	1,202846772	13,13431636	0,551337835	0,27532713	0,173335035	141	70	44	16,08247423	0,687943262	0,552941176	106,0824742
307	camouflaged	nocturnal	polyphagous	polyphagous	C_bet_H	C_bet	H	Camo_B_betularia_124_h1	Camo	Biston_betularia	Car	Poly	BetulariaCarF	NHML	PALE	8907	0,714469525	18	0,0161423	44,26070183	0,442607018	0,160357137	14,61000995	5,574474078	8,628272889	4,429838117	5,552670546	3,366823143	28,79095338	0,507451412	0,299686946	0,192861642	129	76	49	20,25	0,620155039	0,505882353	110,25
308	camouflaged	nocturnal	polyphagous	polyphagous	C_bet_B	C_bet	B	Camo_B_betularia_124_b1	Camo	Biston_betularia	Car	Poly	BetulariaCarF	NHML	PALE	5031	0,270227368	3	0,021634446	12,49060709	0,124906071	0,061791586	1,993512551	2,055135669	1,14663056	1,438495505	0,910727608	1,266514088	4,050870719	0,492119519	0,283057802	0,224822679	125	72	57	13,23529412	0,544	0,490196078	103,2352941
309	camouflaged	nocturnal	polyphagous	polyphagous	C_bet_F	C_bet	F	Camo_B_betularia_125_f1	Camo	Biston_betularia	Car	Poly	BetulariaCarF	NHML	PALE	15053	0,37610739	5	0,02000278	18,80275569	0,188027557	0,073726818	4,157196411	2,602985717	1,880289919	1,79841507	1,2783922	1,214170846	7,31587853	0,568242952	0,257014918	0,17474213	145	66	45	12,6	0,689655172	0,568627451	102,6
310	camouflaged	nocturnal	polyphagous	polyphagous	C_bet_H	C_bet	H	Camo_B_betularia_125_h1	Camo	Biston_betularia	Car	Poly	BetulariaCarF	NHML	PALE	8883	0,770859912	20	0,014338051	53,76322838	0,537632284	0,154813308	10,55089368	6,134749247	5,492966052	4,280418798	3,33014099	2,989764404	19,37400072	0,544590342	0,283522548	0,17188711	139	72	44	17,68421053	0,683453237	0,545098039	107,6842105
311	camouflaged	nocturnal	polyphagous	polyphagous	C_bet_B	C_bet	B	Camo_B_betularia_125_b1	Camo	Biston_betularia	Car	Poly	BetulariaCarF	NHML	PALE	6395	0,13214842	2	0,029315699	4,507769757	0,045077698	0,030438968	1,550266206	0,906049358	0,864046555	0,498126265	0,696791268	0,382307081	3,111104029	0,498300986	0,277729882	0,223969132	127	71	57	12	0,551181102	0,498039216	102
312	camouflaged	nocturnal	polyphagous	polyphagous	C_bet_F	C_bet	F	Camo_B_betularia_126_f1	Camo	Biston_betularia	Car	Poly	BetulariaCarF	NHML	PALE	13090	0,477338382	5	0,014844458	32,15599905	0,32155999	0,043224323	9,66710645	3,914184181	4,77211892	2,482452353	2,778528212	1,57621314	17,21775358	0,56146154	0,277162691	0,161375768	143	71	41	17,64705882	0,713286713	0,560784314	107,6470588
313	camouflaged	nocturnal	polyphagous	polyphagous	C_bet_H	C_bet	H	Camo_B_betularia_126_h1	Camo	Biston_betularia	Car	Poly	BetulariaCarF	NHML	PALE	7894	0,666637548	9	0,017105982	38,97101939	0,389710194	0,138396438	14,54040544	5,064338104	7,946346972	3,793195197	4,658556085	2,645285829	27,1453085	0,535650772	0,292733714	0,171615515	137	75	44	20	0,678832117	0,537254902	110
314	camouflaged	nocturnal	polyphagous	polyphagous	C_bet_B	C_bet	B	Camo_B_betularia_126_b1	Camo	Biston_betularia	Car	Poly	BetulariaCarF	NHML	PALE	5686	0,216436618	3	0,023156941	9,346511619	0,093465116	0,057088676	2,333071676	1,565685556	1,302307373	0,938982872	1,003260533	0,675206113	4,638639582	0,502964638	0,280752007	0,216283355	128	72	55	13,97260274	0,5703125	0,501960784	103,9726027
315	camouflaged	nocturnal	polyphagous	polyphagous	C_bet_F	C_bet	F	Camo_B_betularia_127_f1	Camo	Biston_betularia	Car	Poly	BetulariaCarF	NHML	PALE	16906	0,544641387	6	0,013892687	39,20345957	0,392034596	0,064878244	9,288855003	4,508787055	4,241923334	2,656553497	2,334234529	1,604625349	15,86501287	0,585493065	0,267375978	0,147130957	149	68	38	16,21621622	0,744966443	0,584313725	106,2162162
316	camouflaged	nocturnal	polyphagous	polyphagous	C_bet_H	C_bet	H	Camo_B_betularia_127_h1	Camo	Biston_betularia	Car	Poly	BetulariaCarF	NHML	PALE	9935	1,120262546	22	0,01307146	85,70293746	0,857029375	0,177045998	16,2322123	8,583058188	8,2162642	5,848629157	4,668655123	3,913566235	29,11713163	0,557479786	0,282179725	0,160340489	142	72	41	18,41584158	0,711267606	0,556862745	108,4158416
317	camouflaged	nocturnal	polyphagous	polyphagous	C_bet_B	C_bet	B	Camo_B_betularia_127_b1	Camo	Biston_betularia	Car	Poly	BetulariaCarF	NHML	PALE	6746	0,229107177	3	0,020919955	10,95160957	0,109516096	0,059014093	2,394028984	1,674520849	1,161434757	0,778077877	0,797887283	0,454981816	4,353351024	0,549927853	0,266790973	0,183281173	140	68	47	13,5483871	0,664285714	0,549019608	103,5483871
318	camouflaged	nocturnal	polyphagous	polyphagous	C_bet_F	C_bet	F	Camo_B_betularia_128_f1	Camo	Biston_betularia	Car	Poly	BetulariaCarF	NHML	PALE	13232	0,401872819	6	0,01636133	24,56235668	0,245623567	0,069395872	6,980939853	3,061840693	2,9762483	1,509064609	1,704511368	0,806173527	11,66169952	0,598621139	0,255215657	0,146163204	153	65	37	14,48275862	0,758169935	0,6	104,4827586
319	camouflaged	nocturnal	polyphagous	polyphagous	C_bet_H	C_bet	H	Camo_B_betularia_128_h1	Camo	Biston_betularia	Car	Poly	BetulariaCarF	NHML	PALE	7486	1,180113608	20	0,014456626	81,63133217	0,816313322	0,206424879	14,31326022	8,811310626	7,38585157	6,040989485	4,229977398	3,99097717	25,92908919	0,552015542	0,284848092	0,163136367	141	73	42	18,78787879	0,70212766	0,552941176	108,7878788
320	camouflaged	nocturnal	polyphagous	polyphagous	C_bet_B	C_bet	B	Camo_B_betularia_128_b1	Camo	Biston_betularia	Car	Poly	BetulariaCarF	NHML	PALE	5696	0,191470712	6	0,016080531	11,90698973	0,119069897	0,028870341	1,926965196	1,438346064	1,012779641	0,701522175	0,752455521	0,498111596	3,692200358	0,521901579	0,27430246	0,203795961	133	70	52	13,33333333	0,609022556	0,521568627	103,3333333
321	camouflaged	nocturnal	polyphagous	polyphagous	C_bet_F	C_bet	F	Camo_B_betularia_129_f1	Camo	Biston_betularia	Car	Poly	BetulariaCarF	NHML	PALE	19881	0,323003037	7	0,018493114	17,46612464	0,174661246	0,062731302	5,844413631	2,608736675	2,246770025	1,558961501	1,297374601	0,972266598	9,388558257	0,622503847	0,239309377	0,138186776	159	61	35	12,58064516	0,779874214	0,623529412	102,5806452
322	camouflaged	nocturnal	polyphagous	polyphagous	C_bet_H	C_bet	H	Camo_B_betularia_129_h1	Camo	Biston_betularia	Car	Poly	BetulariaCarF	NHML	PALE	11613	1,171737088	27	0,014073873	83,2561942	0,832561942	0,195225699	11,24609701	8,363219811	5,4740407	5,569943884	3,137521494	3,551122709	19,8576592	0,566335483	0,275663946	0,158000571	144	70	40	17,30769231	0,722222222	0,564705882	107,3076923
323	camouflaged	nocturnal	polyphagous	polyphagous	C_bet_B	C_bet	B	Camo_B_betularia_129_b1	Camo	Biston_betularia	Car	Poly	BetulariaCarF	NHML	PALE	9000	0,28915041	3	0,026816612	10,78251068	0,107825107	0,060486748	2,249924306	2,030402494	1,239435697	1,201490491	0,941608152	0,677113968	4,430968155	0,507772619	0,279721193	0,212506188	129	71	54	13,6	0,581395349	0,505882353	103,6
324	camouflaged	nocturnal	polyphagous	polyphagous	C_bet_F	C_bet	F	Camo_B_betularia_13_f1	Camo	Biston_betularia	Com	Poly	BetulariaComM	NHML	PALE	14822	3,408228459	5	0,020907637	163,0135668	1,630135668	0,834976093	43,20378926	24,26258766	36,32643432	22,28538983	27,37199877	17,5641301	106,9022223	0,404143041	0,339809908	0,256047051	103	87	65	34,73684211	0,368932039	0,403921569	124,7368421
325	camouflaged	nocturnal	polyphagous	polyphagous	C_bet_H	C_bet	H	Camo_B_betularia_13_h1	Camo	Biston_betularia	Com	Poly	BetulariaComM	NHML	PALE	9178	2,662336105	4	0,019750684	134,7971619	1,347971619	0,414033838	51,32488954	18,60464567	43,72058621	17,84264653	33,1019393	15,05673796	128,147415	0,400514435	0,341174156	0,258311409	102	87	66	35	0,352941176	0,4	125
326	camouflaged	nocturnal	polyphagous	polyphagous	C_bet_B	C_bet	B	Camo_B_betularia_13_b1	Camo	Biston_betularia	Com	Poly	BetulariaComM	NHML	PALE	7085	1,973581721	5	0,025811203	76,4622127	0,764622127	0,448713742	16,21257752	13,15624355	11,08686351	9,912608738	6,915479227	6,274755408	34,21492025	0,473845252	0,32403593	0,202118818	121	83	52	26,95652174	0,570247934	0,474509804	116,9565217
327	camouflaged	nocturnal	polyphagous	polyphagous	C_bet_F	C_bet	F	Camo_B_betularia_130_f1	Camo	Biston_betularia	Car	Poly	BetulariaCarF	NHML	PALE	18779	0,4109658	5	0,017372192	23,65653133	0,236565313	0,063567564	4,324547878	3,053012842	1,826764801	1,952751599	1,175621512	1,343069712	7,326934191	0,590226112	0,249321852	0,160452036	151	64	41	12,54545455	0,728476821	0,592156863	102,5454545
328	camouflaged	nocturnal	polyphagous	polyphagous	C_bet_H	C_bet	H	Camo_B_betularia_130_h1	Camo	Biston_betularia	Car	Poly	BetulariaCarF	NHML	PALE	11748	0,929351732	26	0,012351453	75,242303	0,75242303	0,115231597	9,464718776	7,090946109	4,593031139	4,310386852	2,654673174	2,642696754	16,71242309	0,566328337	0,274827361	0,158844302	144	70	41	16,89320388	0,715277778	0,564705882	106,8932039
329	camouflaged	nocturnal	polyphagous	polyphagous	C_bet_B	C_bet	B	Camo_B_betularia_130_b1	Camo	Biston_betularia	Car	Poly	BetulariaCarF	NHML	PALE	7560	0,283171241	4	0,023505303	12,04712169	0,120471217	0,060602412	2,07792026	1,962654706	1,131269864	1,099045951	0,845700025	0,711861032	4,054890149	0,512447979	0,278989029	0,208562993	131	71	53	13,84615385	0,595419847	0,51372549	103,8461538
330	camouflaged	nocturnal	polyphagous	polyphagous	C_bet_F	C_bet	F	Camo_B_betularia_131_f1	Camo	Biston_betularia	Car	Poly	BetulariaCarF	NHML	PALE	17439	0,370065579	2	0,013888939	26,64462613	0,266446261	0,031239548	5,751568398	3,375988156	2,751504239	2,082292344	1,789699976	1,360775934	10,29277261	0,5587968	0,267323912	0,173879288	142	68	44	14,69387755	0,690140845	0,556862745	104,6938776
331	camouflaged	nocturnal	polyphagous	polyphagous	C_bet_H	C_bet	H	Camo_B_betularia_131_h1	Camo	Biston_betularia	Car	Poly	BetulariaCarF	NHML	PALE	11407	1,021095728	24	0,011421347	89,40238709	0,894023871	0,080829867	15,29094629	8,832633107	8,63544014	6,298306297	5,445868493	4,354538228	29,37225493	0,520591501	0,293999904	0,185408594	133	75	47	19,53488372	0,646616541	0,521568627	109,5348837
332	camouflaged	nocturnal	polyphagous	polyphagous	C_bet_B	C_bet	B	Camo_B_betularia_131_b1	Camo	Biston_betularia	Car	Poly	BetulariaCarF	NHML	PALE	7791	0,295435637	6	0,01694638	17,43355407	0,174335541	0,057546573	2,831620103	2,259959994	1,483157319	1,272506415	1,065896539	0,797873816	5,380673961	0,526257514	0,275645269	0,198097217	134	70	51	13,73493976	0,619402985	0,525490196	103,7349398
333	camouflaged	nocturnal	polyphagous	polyphagous	C_bet_F	C_bet	F	Camo_B_betularia_132_f1	Camo	Biston_betularia	Car	Poly	BetulariaCarF	NHML	PALE	17406	0,374713345	7	0,01898128	19,74120556	0,197412056	0,065901779	3,926603331	2,564194593	1,627654449	1,724194647	1,04742117	1,167921805	6,60167895	0,594788593	0,246551591	0,158659816	152	63	40	12,32142857	0,736842105	0,596078431	102,3214286
334	camouflaged	nocturnal	polyphagous	polyphagous	C_bet_H	C_bet	H	Camo_B_betularia_132_h1	Camo	Biston_betularia	Car	Poly	BetulariaCarF	NHML	PALE	10872	0,704836226	25	0,015601923	45,17624001	0,4517624	0,15364863	7,714217364	4,799384732	3,423137267	2,836317534	1,924978662	1,652895685	13,06233329	0,590569632	0,2620617	0,147368668	151	67	38	15,39823009	0,748344371	0,592156863	105,3982301
335	camouflaged	nocturnal	polyphagous	polyphagous	C_bet_B	C_bet	B	Camo_B_betularia_132_b1	Camo	Biston_betularia	Car	Poly	BetulariaCarF	NHML	PALE	8722	0,106969664	2	0,022120931	4,83567637	0,048356764	0,021414425	1,254831574	0,783518997	0,716422997	0,420829786	0,577407426	0,300583093	2,548661997	0,492349152	0,281097689	0,226553159	126	72	58	12,35294118	0,53968254	0,494117647	102,3529412
336	camouflaged	nocturnal	polyphagous	polyphagous	C_bet_F	C_bet	F	Camo_B_betularia_133_f1	Camo	Biston_betularia	Car	Poly	BetulariaCarF	NHML	PALE	15270	0,512088142	4	0,015074699	33,97004084	0,339700408	0,078461604	9,275422874	4,090522657	4,458188081	2,461077167	2,594850465	1,520102026	16,32846142	0,568052472	0,273031731	0,158915797	145	70	41	16,73076923	0,717241379	0,568627451	106,7307692
337	camouflaged	nocturnal	polyphagous	polyphagous	C_bet_H	C_bet	H	Camo_B_betularia_133_h1	Camo	Biston_betularia	Car	Poly	BetulariaCarF	NHML	PALE	8826	0,777167699	21	0,014773377	52,60596117	0,526059612	0,148976494	14,26089871	6,003638831	7,850959262	4,581319206	4,526572478	3,247716582	26,63843045	0,535350562	0,294723042	0,169926396	137	75	43	20,42553191	0,686131387	0,537254902	110,4255319
338	camouflaged	nocturnal	polyphagous	polyphagous	C_bet_B	C_bet	B	Camo_B_betularia_133_b1	Camo	Biston_betularia	Car	Poly	BetulariaCarF	NHML	PALE	6290	0,140169543	4	0,017398292	8,056511812	0,080565118	0,024374664	1,85960871	1,097703987	1,026599603	0,530816454	0,784918207	0,352804391	3,67112652	0,506549883	0,279641575	0,213808542	129	71	55	12,97297297	0,573643411	0,505882353	102,972973
339	camouflaged	nocturnal	polyphagous	polyphagous	C_bet_F	C_bet	F	Camo_B_betularia_134_f1	Camo	Biston_betularia	Car	Poly	BetulariaCarF	NHML	PALE	14124	0,425061822	5	0,018945038	22,43657817	0,224365782	0,084117127	4,681935802	3,248409015	2,181198144	2,074490303	1,417299039	1,390240963	8,280432985	0,565421616	0,263415953	0,171162431	144	67	44	13,8	0,694444444	0,564705882	103,8
340	camouflaged	nocturnal	polyphagous	polyphagous	C_bet_H	C_bet	H	Camo_B_betularia_134_h1	Camo	Biston_betularia	Car	Poly	BetulariaCarF	NHML	PALE	7879	0,871657229	6	0,015492488	56,26321945	0,562632194	0,226233515	10,58434067	7,213707723	5,738236718	5,557365065	3,579566162	4,132135478	19,90214355	0,53181913	0,288322547	0,179858323	136	74	46	18,66666667	0,661764706	0,533333333	108,6666667
341	camouflaged	nocturnal	polyphagous	polyphagous	C_bet_B	C_bet	B	Camo_B_betularia_134_b1	Camo	Biston_betularia	Car	Poly	BetulariaCarF	NHML	PALE	5289	0,130157784	3	0,028295957	4,599872047	0,04599872	0,027536005	1,296093451	0,891474135	0,765764959	0,560811093	0,602209985	0,432207206	2,664068395	0,486509075	0,287441929	0,226048996	124	73	58	13,63636364	0,532258065	0,48627451	103,6363636
342	camouflaged	nocturnal	polyphagous	polyphagous	C_bet_F	C_bet	F	Camo_B_betularia_135_f1	Camo	Biston_betularia	Car	Poly	BetulariaCarF	NHML	PALE	12509	0,51219913	3	0,017700795	28,93650366	0,289365037	0,074681169	10,35311367	3,95718275	5,156732835	2,586553351	3,001950378	1,697146764	18,51179688	0,559271136	0,278564683	0,162164181	143	71	41	17,64705882	0,713286713	0,560784314	107,6470588
343	camouflaged	nocturnal	polyphagous	polyphagous	C_bet_H	C_bet	H	Camo_B_betularia_135_h1	Camo	Biston_betularia	Car	Poly	BetulariaCarF	NHML	PALE	7683	0,791493096	19	0,013173526	60,08209698	0,60082097	0,133741262	16,28182253	6,665908721	8,819668376	4,779301879	5,165139487	3,3174984	30,26663039	0,537946323	0,291399084	0,170654593	137	74	44	19,35483871	0,678832117	0,537254902	109,3548387
344	camouflaged	nocturnal	polyphagous	polyphagous	C_bet_B	C_bet	B	Camo_B_betularia_135_b1	Camo	Biston_betularia	Car	Poly	BetulariaCarF	NHML	PALE	6075	0,187884865	3	0,020135888	9,330845804	0,093308458	0,041495462	2,414690072	1,444457808	1,303608642	0,815069115	1,022617467	0,563743314	4,740916181	0,509329838	0,274969772	0,21570039	130	70	55	12	0,576923077	0,509803922	102
345	camouflaged	nocturnal	polyphagous	polyphagous	C_bet_F	C_bet	F	Camo_B_betularia_14_f1	Camo	Biston_betularia	Com	Poly	BetulariaComM	NHML	PALE	13907	3,360855818	4	0,030471435	110,2952929	1,102952929	0,851954907	26,39599993	21,04586969	20,314275	19,02865226	14,43839566	14,57337437	61,14867059	0,431669236	0,332211229	0,236119535	110	85	60	30	0,454545455	0,431372549	120
346	camouflaged	nocturnal	polyphagous	polyphagous	C_bet_H	C_bet	H	Camo_B_betularia_14_h1	Camo	Biston_betularia	Com	Poly	BetulariaComM	NHML	PALE	9055	2,483967309	5	0,01835775	135,3089217	1,353089217	0,475066728	37,56738197	18,36112225	30,27385427	17,68392898	22,27454055	14,8007817	90,11577679	0,416879078	0,335943997	0,247176924	106	86	63	32,09302326	0,405660377	0,415686275	122,0930233
347	camouflaged	nocturnal	polyphagous	polyphagous	C_bet_B	C_bet	B	Camo_B_betularia_14_b1	Camo	Biston_betularia	Com	Poly	BetulariaComM	NHML	PALE	7169	1,684117658	4	0,032356855	52,04824863	0,520482486	0,454054377	9,610894815	10,65718466	6,709643431	8,440652435	4,523929709	5,686123498	20,84446796	0,461076523	0,321890846	0,21703263	118	82	55	25,71428571	0,533898305	0,462745098	115,7142857
348	camouflaged	nocturnal	polyphagous	polyphagous	C_bet_F	C_bet	F	Camo_B_betularia_146_f1	Camo	Biston_betularia	Com	Poly	BetulariaComF	NHML	PALE	17598	3,647916357	5	0,032812078	111,1760228	1,111760228	1,032545982	35,51305585	23,40366582	27,86664781	21,22622775	20,61229352	16,668962	83,99199717	0,422814757	0,331777416	0,245407827	108	85	63	29,33333333	0,416666667	0,423529412	119,3333333
349	camouflaged	nocturnal	polyphagous	polyphagous	C_bet_H	C_bet	H	Camo_B_betularia_146_h1	Camo	Biston_betularia	Com	Poly	BetulariaComF	NHML	PALE	10946	3,001817787	5	0,020990893	143,0057206	1,430057206	0,551398025	36,56138488	20,36699066	28,07717576	19,31370001	20,24543983	15,72471943	84,88400047	0,430721746	0,330771118	0,238507136	110	84	61	28,16326531	0,445454545	0,431372549	118,1632653
350	camouflaged	nocturnal	polyphagous	polyphagous	C_bet_B	C_bet	B	Camo_B_betularia_146_b1	Camo	Biston_betularia	Com	Poly	BetulariaComF	NHML	PALE	8199	2,456877164	6	0,022795034	107,781247	1,07781247	0,716250911	18,76542244	16,9927525	11,20147153	12,09280998	6,175824658	7,107511118	36,14271862	0,519203401	0,309923325	0,170873274	132	79	44	23,86363636	0,666666667	0,517647059	113,8636364
351	camouflaged	nocturnal	polyphagous	polyphagous	C_bet_F	C_bet	F	Camo_B_betularia_147_f1	Camo	Biston_betularia	Com	Poly	BetulariaComF	NHML	PALE	23661	3,000910067	3	0,026696087	112,410108	1,12410108	0,639092961	24,17114921	19,58491252	18,00078	17,52424022	13,0677847	13,61827489	55,23971391	0,437568327	0,325866641	0,236565032	112	83	60	26,53846154	0,464285714	0,439215686	116,5384615
352	camouflaged	nocturnal	polyphagous	polyphagous	C_bet_H	C_bet	H	Camo_B_betularia_147_h1	Camo	Biston_betularia	Com	Poly	BetulariaComF	NHML	PALE	13700	2,582871172	3	0,017088233	151,1491069	1,511491069	0,300279258	28,29767887	18,78677504	20,84469703	17,4107193	15,26456574	14,28815032	64,40694164	0,439357593	0,323640535	0,237001872	112	83	60	26,53846154	0,464285714	0,439215686	116,5384615
353	camouflaged	nocturnal	polyphagous	polyphagous	C_bet_B	C_bet	B	Camo_B_betularia_147_b1	Camo	Biston_betularia	Com	Poly	BetulariaComF	NHML	PALE	11409	2,391978533	5	0,028118921	85,0665135	0,850665135	0,606602471	16,75051168	15,79491311	11,89100289	13,19405101	8,31646911	9,617778937	36,95798369	0,45323121	0,321743821	0,225024968	116	82	57	25,42372881	0,50862069	0,454901961	115,4237288
354	camouflaged	nocturnal	polyphagous	polyphagous	C_bet_F	C_bet	F	Camo_B_betularia_148_f1	Camo	Biston_betularia	Com	Poly	BetulariaComF	NHML	PALE	21525	3,066537811	4	0,023897997	128,3177776	1,283177776	0,828242973	36,42149324	21,08774034	27,91888978	19,50771438	20,95459512	16,13748027	85,29497814	0,427006302	0,327321612	0,245672085	109	83	63	26,08695652	0,422018349	0,42745098	116,0869565
355	camouflaged	nocturnal	polyphagous	polyphagous	C_bet_H	C_bet	H	Camo_B_betularia_148_h1	Camo	Biston_betularia	Com	Poly	BetulariaComF	NHML	PALE	11473	2,725654252	4	0,023785978	114,5907992	1,145907992	0,564637272	37,99861505	17,89131941	29,23531412	17,57147015	22,36726499	15,52255223	89,60119415	0,424086034	0,326282639	0,249631327	108	83	64	25,90909091	0,407407407	0,423529412	115,9090909
356	camouflaged	nocturnal	polyphagous	polyphagous	C_bet_B	C_bet	B	Camo_B_betularia_148_b1	Camo	Biston_betularia	Com	Poly	BetulariaComF	NHML	PALE	7630	2,990748979	5	0,03241921	92,25236941	0,922523694	0,801459988	24,62917305	18,93387761	18,73223452	16,36943519	13,77392381	12,50290675	57,13533138	0,4310673	0,327857283	0,241075417	110	84	61	28,16326531	0,445454545	0,431372549	118,1632653
357	camouflaged	nocturnal	polyphagous	polyphagous	C_bet_F	C_bet	F	Camo_B_betularia_149_f1	Camo	Biston_betularia	Com	Poly	BetulariaComF	NHML	PALE	17593	2,894987262	4	0,030039145	96,37382349	0,963738235	0,730984486	44,57687254	18,88025501	38,07671066	18,75738329	27,75142763	14,63886886	110,4050108	0,403757694	0,344882088	0,251360218	103	88	64	36,92307692	0,378640777	0,403921569	126,9230769
358	camouflaged	nocturnal	polyphagous	polyphagous	C_bet_H	C_bet	H	Camo_B_betularia_149_h1	Camo	Biston_betularia	Com	Poly	BetulariaComF	NHML	PALE	9914	2,1800285	4	0,030160855	72,28006292	0,722800629	0,463536957	53,01893688	13,71981131	46,62839124	14,90189068	35,00999184	12,91447936	134,65732	0,393732304	0,346274464	0,259993232	100	88	66	38,82352941	0,34	0,392156863	128,8235294
359	camouflaged	nocturnal	polyphagous	polyphagous	C_bet_B	C_bet	B	Camo_B_betularia_149_b1	Camo	Biston_betularia	Com	Poly	BetulariaComF	NHML	PALE	7102	3,133514115	5	0,022091441	141,8429024	1,418429024	0,693591055	31,85004752	21,53469408	26,28868983	19,28439009	17,78113348	13,29014073	75,91987083	0,419521888	0,346268896	0,234209217	107	88	60	35,74468085	0,439252336	0,419607843	125,7446809
360	camouflaged	nocturnal	polyphagous	polyphagous	C_bet_F	C_bet	F	Camo_B_betularia_15_f1	Camo	Biston_betularia	Ins	Poly	BetulariaInsM	NHML	PALE	15203	0,854241842	2	0,020586523	41,49519729	0,414951973	0,101573668	6,224132532	5,899734896	3,416791965	4,466520352	2,487309155	3,549502691	12,12823365	0,513193653	0,281722142	0,205084205	131	72	52	15,18987342	0,603053435	0,51372549	105,1898734
361	camouflaged	nocturnal	polyphagous	polyphagous	C_bet_H	C_bet	H	Camo_B_betularia_15_h1	Camo	Biston_betularia	Ins	Poly	BetulariaInsM	NHML	PALE	8487	1,186460142	3	0,019029543	62,34832453	0,623483245	0,20234409	10,29399089	8,760695183	6,001939135	7,073976022	4,221051625	5,685594526	20,51698165	0,501730277	0,292535191	0,205734532	128	75	52	18,15789474	0,59375	0,501960784	108,1578947
362	camouflaged	nocturnal	polyphagous	polyphagous	C_bet_B	C_bet	B	Camo_B_betularia_15_b1	Camo	Biston_betularia	Ins	Poly	BetulariaInsM	NHML	PALE	7829	0,187844242	5	0,018594449	10,10216747	0,101021675	0,029796308	1,576473524	1,357376009	0,942408243	0,773294073	0,712435827	0,554125148	3,231317594	0,487873283	0,291648288	0,220478429	124	74	56	15,88235294	0,548387097	0,48627451	105,8823529
363	camouflaged	nocturnal	polyphagous	polyphagous	C_bet_F	C_bet	F	Camo_B_betularia_150_f1	Camo	Biston_betularia	Com	Poly	BetulariaComF	NHML	PALE	15593	1,719146657	3	0,017217495	99,84882574	0,998488257	0,230292165	19,47565989	13,01348177	12,17112334	10,7956936	8,345704319	8,578963632	39,99248755	0,486982958	0,304335241	0,208681801	124	78	53	21,12676056	0,572580645	0,48627451	111,1267606
364	camouflaged	nocturnal	polyphagous	polyphagous	C_bet_H	C_bet	H	Camo_B_betularia_150_h1	Camo	Biston_betularia	Com	Poly	BetulariaComF	NHML	PALE	9132	1,888488164	4	0,016401576	115,140653	1,15140653	0,343414527	33,32781392	14,83041046	24,82631689	14,51535053	18,25756578	12,57808383	76,41169659	0,436161156	0,32490205	0,238936794	111	83	61	26,4	0,45045045	0,435294118	116,4
365	camouflaged	nocturnal	polyphagous	polyphagous	C_bet_B	C_bet	B	Camo_B_betularia_150_b1	Camo	Biston_betularia	Com	Poly	BetulariaComF	NHML	PALE	6613	0,577130016	4	0,019523223	29,56120571	0,295612057	0,122302241	4,933282767	4,30583043	2,624423651	2,693689832	1,776243545	1,794634355	9,333949963	0,528531092	0,281169672	0,190299236	135	72	49	16,04651163	0,637037037	0,529411765	106,0465116
366	camouflaged	nocturnal	polyphagous	polyphagous	C_bet_F	C_bet	F	Camo_B_betularia_151_f1	Camo	Biston_betularia	Com	Poly	BetulariaComF	NHML	PALE	19047	3,547446993	4	0,024319896	145,8660453	1,458660453	0,783858213	35,79845561	23,45128727	28,12635274	21,01820386	20,96897791	16,57727415	84,89378626	0,421685228	0,331312267	0,247002505	108	84	63	28	0,416666667	0,423529412	118
367	camouflaged	nocturnal	polyphagous	polyphagous	C_bet_H	C_bet	H	Camo_B_betularia_151_h1	Camo	Biston_betularia	Com	Poly	BetulariaComF	NHML	PALE	11159	2,858539662	4	0,022167657	128,9509181	1,289509181	0,547742366	44,72930602	19,3734364	35,88373868	18,64406309	27,47269503	15,95963965	108,0857397	0,413831706	0,331993275	0,25417502	106	85	65	29,26829268	0,386792453	0,415686275	119,2682927
368	camouflaged	nocturnal	polyphagous	polyphagous	C_bet_B	C_bet	B	Camo_B_betularia_151_b1	Camo	Biston_betularia	Com	Poly	BetulariaComF	NHML	PALE	7967	2,797298803	4	0,035664954	78,43270364	0,784327036	0,74744337	22,26995053	17,36818848	16,76277834	14,23635122	11,5350799	10,0666574	50,56780877	0,440397776	0,331491096	0,228111128	112	85	58	30	0,482142857	0,439215686	120
369	camouflaged	nocturnal	polyphagous	polyphagous	C_bet_F	C_bet	F	Camo_B_betularia_152_f1	Camo	Biston_betularia	Com	Poly	BetulariaComF	NHML	PALE	16139	3,490996616	4	0,028336801	123,1965657	1,231965657	0,888434776	39,77264869	23,25814053	32,04975651	21,78864377	23,64031933	17,06120447	95,46272452	0,416630144	0,335730587	0,247639269	106	86	63	32,09302326	0,405660377	0,415686275	122,0930233
370	camouflaged	nocturnal	polyphagous	polyphagous	C_bet_H	C_bet	H	Camo_B_betularia_152_h1	Camo	Biston_betularia	Com	Poly	BetulariaComF	NHML	PALE	8493	3,027536494	4	0,020608153	146,909646	1,46909646	0,485496186	50,85335044	20,92054851	41,2073057	21,03908913	31,01290658	17,92965503	123,0735627	0,413194754	0,3348185	0,251986746	105	85	64	30,73170732	0,39047619	0,411764706	120,7317073
371	camouflaged	nocturnal	polyphagous	polyphagous	C_bet_B	C_bet	B	Camo_B_betularia_152_b1	Camo	Biston_betularia	Com	Poly	BetulariaComF	NHML	PALE	7057	3,546971578	4	0,026419182	134,2574363	1,342574363	0,754059563	32,76311654	22,67478267	25,90428149	19,53594546	17,69726086	13,61416887	76,3646589	0,429035067	0,339218192	0,231746741	109	87	59	33,6	0,458715596	0,42745098	123,6
372	camouflaged	nocturnal	polyphagous	polyphagous	C_bet_F	C_bet	F	Camo_B_betularia_153_f1	Camo	Biston_betularia	Com	Poly	BetulariaComF	NHML	PALE	17649	3,326504782	4	0,02727448	121,9640025	1,219640025	0,907035185	43,46207416	22,14471631	33,50723182	21,27724818	24,54615628	17,53469469	101,5154623	0,428132554	0,330070228	0,241797217	109	84	62	28,08510638	0,431192661	0,42745098	118,0851064
373	camouflaged	nocturnal	polyphagous	polyphagous	C_bet_H	C_bet	H	Camo_B_betularia_153_h1	Camo	Biston_betularia	Com	Poly	BetulariaComF	NHML	PALE	10024	3,000962878	5	0,024667741	121,6553588	1,216553588	0,677482795	48,70029386	19,82516789	39,57007928	20,4317981	30,45987495	18,02213328	118,7302481	0,410175963	0,333277155	0,256546882	105	85	65	30	0,380952381	0,411764706	120
374	camouflaged	nocturnal	polyphagous	polyphagous	C_bet_B	C_bet	B	Camo_B_betularia_153_b1	Camo	Biston_betularia	Com	Poly	BetulariaComF	NHML	PALE	7314	2,743642163	5	0,027214128	100,8168319	1,008168319	0,761018701	24,97968893	18,18569899	18,19287201	15,40905888	12,62387668	11,32073255	55,79643762	0,447693258	0,326057949	0,226248793	114	83	58	26,78571429	0,49122807	0,447058824	116,7857143
375	camouflaged	nocturnal	polyphagous	polyphagous	C_bet_F	C_bet	F	Camo_B_betularia_154_f1	Camo	Biston_betularia	Com	Poly	BetulariaComF	NHML	PALE	18555	3,210335611	5	0,025156618	127,6139599	1,276139599	0,682334632	40,73846744	20,83020481	32,66680177	19,78019088	25,84570048	17,13950677	99,2509697	0,410459138	0,329133326	0,260407536	105	84	66	27,69230769	0,371428571	0,411764706	117,6923077
376	camouflaged	nocturnal	polyphagous	polyphagous	C_bet_H	C_bet	H	Camo_B_betularia_154_h1	Camo	Biston_betularia	Com	Poly	BetulariaComF	NHML	PALE	10089	2,693380839	5	0,029053734	92,70343214	0,927034321	0,608107566	47,34059416	17,20045773	38,74227868	17,59562865	30,93885805	16,26765698	117,0217309	0,404545325	0,331069096	0,264385579	103	84	67	28,33333333	0,349514563	0,403921569	118,3333333
377	camouflaged	nocturnal	polyphagous	polyphagous	C_bet_B	C_bet	B	Camo_B_betularia_154_b1	Camo	Biston_betularia	Com	Poly	BetulariaComF	NHML	PALE	8688	3,067622062	4	0,034763078	88,24368319	0,882436832	0,793850217	23,58710879	19,23151459	18,76148307	16,88495672	14,29311547	13,26599349	56,64170734	0,416426515	0,331230889	0,252342596	106	84	64	28,57142857	0,396226415	0,415686275	118,5714286
378	camouflaged	nocturnal	polyphagous	polyphagous	C_bet_F	C_bet	F	Camo_B_betularia_155_f1	Camo	Biston_betularia	Com	Poly	BetulariaComF	NHML	PALE	14354	3,417247987	5	0,031629632	108,0394481	1,080394481	1,027873013	49,99793819	22,45402317	39,80995828	21,14752353	30,81516177	17,54529454	120,6230582	0,414497352	0,330036055	0,255466593	106	84	65	27,80487805	0,386792453	0,415686275	117,804878
379	camouflaged	nocturnal	polyphagous	polyphagous	C_bet_H	C_bet	H	Camo_B_betularia_155_h1	Camo	Biston_betularia	Com	Poly	BetulariaComF	NHML	PALE	8543	2,483197608	5	0,028462904	87,2432986	0,872432986	0,546970464	56,91029518	16,13131803	46,45977118	16,91301128	36,28499593	15,34704933	139,6550623	0,407506139	0,332675167	0,259818694	104	85	66	30	0,365384615	0,407843137	120
380	camouflaged	nocturnal	polyphagous	polyphagous	C_bet_B	C_bet	B	Camo_B_betularia_155_b1	Camo	Biston_betularia	Com	Poly	BetulariaComF	NHML	PALE	6087	2,683783079	4	0,022682295	118,320615	1,18320615	0,658986527	27,70253179	18,7257639	20,37050575	15,8423298	13,99983092	11,29852778	62,07286846	0,446290505	0,328170846	0,225538649	114	84	58	27,85714286	0,49122807	0,447058824	117,8571429
381	camouflaged	nocturnal	polyphagous	polyphagous	C_bet_F	C_bet	F	Camo_B_betularia_156_f1	Camo	Biston_betularia	Com	Poly	BetulariaComF	NHML	PALE	17202	3,727280279	4	0,025462555	146,3828054	1,463828054	0,803819233	39,30728459	23,82424785	32,68826047	22,27458337	26,16403391	18,94010117	98,15957897	0,400442677	0,333011417	0,266545906	102	85	68	30	0,333333333	0,4	120
382	camouflaged	nocturnal	polyphagous	polyphagous	C_bet_H	C_bet	H	Camo_B_betularia_156_h1	Camo	Biston_betularia	Com	Poly	BetulariaComF	NHML	PALE	9780	3,184051237	4	0,025608639	124,3350418	1,243350418	0,630943848	40,44294053	20,26933309	33,84602753	19,72762476	27,93145924	17,76315344	102,2204273	0,395644409	0,331108257	0,273247334	101	84	70	27,09677419	0,306930693	0,396078431	117,0967742
383	camouflaged	nocturnal	polyphagous	polyphagous	C_bet_B	C_bet	B	Camo_B_betularia_156_b1	Camo	Biston_betularia	Com	Poly	BetulariaComF	NHML	PALE	5659	3,207883868	5	0,02115934	151,6060444	1,516060444	0,627471738	35,23846209	21,90173346	29,01676942	19,69190319	23,06077125	16,21714583	87,31600277	0,403573927	0,332319031	0,264107042	103	85	67	30	0,349514563	0,403921569	120
384	camouflaged	nocturnal	polyphagous	polyphagous	C_bet_F	C_bet	F	Camo_B_betularia_157_f1	Camo	Biston_betularia	Com	Poly	BetulariaComM	NHML	PALE	14582	2,938256878	6	0,02058662	142,7265286	1,427265286	0,740103808	44,71427287	21,1667794	34,8812106	20,07991363	26,28647998	17,12099837	105,8819635	0,422303019	0,329434868	0,248262113	108	84	63	28	0,416666667	0,423529412	118
385	camouflaged	nocturnal	polyphagous	polyphagous	C_bet_H	C_bet	H	Camo_B_betularia_157_h1	Camo	Biston_betularia	Com	Poly	BetulariaComM	NHML	PALE	7676	2,310394243	3	0,021436602	107,7780074	1,077780074	0,432380009	53,84021348	16,23537656	44,81061319	16,21935184	34,82572459	14,7065683	133,4765513	0,403368329	0,335718992	0,260912679	103	86	67	31,66666667	0,349514563	0,403921569	121,6666667
386	camouflaged	nocturnal	polyphagous	polyphagous	C_bet_B	C_bet	B	Camo_B_betularia_157_b1	Camo	Biston_betularia	Com	Poly	BetulariaComM	NHML	PALE	6007	1,55131866	3	0,011471431	135,2332259	1,352332259	0,120394393	16,26207096	14,09736321	9,068589241	9,768964274	5,089708083	5,672674374	30,42036828	0,534578372	0,298109121	0,167312507	136	76	43	21,29032258	0,683823529	0,533333333	111,2903226
387	camouflaged	nocturnal	polyphagous	polyphagous	C_bet_F	C_bet	F	Camo_B_betularia_158_f1	Camo	Biston_betularia	Com	Poly	BetulariaComM	NHML	PALE	13769	1,909869422	3	0,028001468	68,20604622	0,682060462	0,432389251	14,75972699	12,61547706	9,5988104	10,89976782	6,810054663	8,616310447	31,16859205	0,473544874	0,307964196	0,21849093	121	79	56	21,23076923	0,537190083	0,474509804	111,2307692
388	camouflaged	nocturnal	polyphagous	polyphagous	C_bet_H	C_bet	H	Camo_B_betularia_158_h1	Camo	Biston_betularia	Com	Poly	BetulariaComM	NHML	PALE	8028	2,361156462	5	0,016486891	143,2141691	1,432141691	0,345822187	29,28214544	17,82449713	21,44056869	16,76334397	15,93460838	14,28477715	66,6573225	0,439293754	0,321653614	0,239052632	112	82	61	24,70588235	0,455357143	0,439215686	114,7058824
389	camouflaged	nocturnal	polyphagous	polyphagous	C_bet_B	C_bet	B	Camo_B_betularia_158_b1	Camo	Biston_betularia	Com	Poly	BetulariaComM	NHML	PALE	6402	0,507292193	4	0,027182512	18,66244708	0,186624471	0,119284602	3,127630899	3,73475842	1,833615452	2,780557706	1,316964298	2,004007332	6,278210649	0,498172341	0,292060199	0,209767459	127	74	53	17,02702703	0,582677165	0,498039216	107,027027
390	camouflaged	nocturnal	polyphagous	polyphagous	C_bet_F	C_bet	F	Camo_B_betularia_159_f1	Camo	Biston_betularia	Com	Poly	BetulariaComM	NHML	PALE	9607	2,799414469	4	0,029002203	96,52420086	0,965242009	0,782988019	37,9851248	19,08307105	30,83617057	18,573174	22,38883837	14,77592124	91,21013373	0,416457287	0,33807834	0,245464374	106	86	63	32,09302326	0,405660377	0,415686275	122,0930233
391	camouflaged	nocturnal	polyphagous	polyphagous	C_bet_H	C_bet	H	Camo_B_betularia_159_h1	Camo	Biston_betularia	Com	Poly	BetulariaComM	NHML	PALE	6375	1,766022204	5	0,021286821	82,9631743	0,829631743	0,297364454	46,46927475	12,04156458	40,43392758	12,90974569	31,07813154	11,49443662	117,9813339	0,393869718	0,342714616	0,263415665	100	87	67	36,36363636	0,33	0,392156863	126,3636364
392	camouflaged	nocturnal	polyphagous	polyphagous	C_bet_B	C_bet	B	Camo_B_betularia_159_b1	Camo	Biston_betularia	Com	Poly	BetulariaComM	NHML	PALE	4135	2,145305202	4	0,028068179	76,43193447	0,764319345	0,585038619	28,27830231	14,29918335	20,25568471	12,15541698	13,08448522	8,151072837	61,61847224	0,458925729	0,328727474	0,212346797	117	84	54	28,57142857	0,538461538	0,458823529	118,5714286
393	camouflaged	nocturnal	polyphagous	polyphagous	C_bet_F	C_bet	F	Camo_B_betularia_16_f1	Camo	Biston_betularia	Car	Poly	BetulariaCarF	NHML	PALE	20919	0,445731535	3	0,016308856	27,33064355	0,273306435	0,052362117	6,823068211	3,58232566	3,07528987	2,203337407	1,90952837	1,409232564	11,80788645	0,577839924	0,26044372	0,161716356	147	66	41	14,1509434	0,721088435	0,576470588	104,1509434
394	camouflaged	nocturnal	polyphagous	polyphagous	C_bet_H	C_bet	H	Camo_B_betularia_16_h1	Camo	Biston_betularia	Car	Poly	BetulariaCarF	NHML	PALE	11170	0,668849596	24	0,01200112	55,73226497	0,55732265	0,091545284	11,87665222	5,99254335	5,838655365	3,972795822	3,39755843	2,600013074	21,11286601	0,562531501	0,276544897	0,160923601	143	71	41	17,64705882	0,713286713	0,560784314	107,6470588
395	camouflaged	nocturnal	polyphagous	polyphagous	C_bet_B	C_bet	B	Camo_B_betularia_16_b1	Camo	Biston_betularia	Car	Poly	BetulariaCarF	NHML	PALE	9398	0,343735299	14	0,018611599	18,4688756	0,184688756	0,084754524	2,38267732	2,6643984	1,167988055	1,588380856	0,827559329	1,083421609	4,378224704	0,544210835	0,266772067	0,189017098	139	68	48	13,18681319	0,654676259	0,545098039	103,1868132
396	camouflaged	nocturnal	polyphagous	polyphagous	C_bet_F	C_bet	F	Camo_B_betularia_160_f1	Camo	Biston_betularia	Com	Poly	BetulariaComM	NHML	PALE	13765	0,401335943	3	0,01898358	21,14121438	0,211412144	0,060577595	7,346997387	2,974603019	3,440787729	1,729863166	2,207705847	1,094129622	12,99549096	0,565349736	0,264767814	0,16988245	144	68	43	14,85148515	0,701388889	0,564705882	104,8514851
397	camouflaged	nocturnal	polyphagous	polyphagous	C_bet_H	C_bet	H	Camo_B_betularia_160_h1	Camo	Biston_betularia	Com	Poly	BetulariaComM	NHML	PALE	8271	2,036614624	19	0,014552949	139,9451508	1,399451508	0,365490559	20,59479872	15,74415329	13,19229344	13,89334163	8,858908209	10,89284818	42,64600037	0,482924507	0,309344213	0,207731279	123	79	53	22,28571429	0,569105691	0,482352941	112,2857143
398	camouflaged	nocturnal	polyphagous	polyphagous	C_bet_B	C_bet	B	Camo_B_betularia_160_b1	Camo	Biston_betularia	Com	Poly	BetulariaComM	NHML	PALE	6724	0,305142281	4	0,02838922	10,74852652	0,107485265	0,077074654	2,283392931	2,037331061	1,517148674	1,485124718	1,13439043	0,956365413	4,934932035	0,462699975	0,30743051	0,229869514	118	78	59	19,3220339	0,5	0,462745098	109,3220339
399	camouflaged	nocturnal	polyphagous	polyphagous	C_bet_F	C_bet	F	Camo_B_betularia_161_f1	Camo	Biston_betularia	Com	Poly	BetulariaComM	NHML	PALE	14086	2,785423882	4	0,024200482	115,0978699	1,150978699	0,618560954	30,25644493	18,41124027	24,08641471	17,41430925	18,74237557	14,94058616	73,08523521	0,413988473	0,329566083	0,256445444	106	84	65	27,80487805	0,386792453	0,415686275	117,804878
400	camouflaged	nocturnal	polyphagous	polyphagous	C_bet_H	C_bet	H	Camo_B_betularia_161_h1	Camo	Biston_betularia	Com	Poly	BetulariaComM	NHML	PALE	9138	1,968938377	4	0,019011582	103,5652019	1,035652019	0,376378107	43,81603281	13,7606908	37,80504712	14,30738968	30,78821711	13,27373122	112,409297	0,389790115	0,336316018	0,273893867	99	86	70	33,10344828	0,292929293	0,388235294	123,1034483
401	camouflaged	nocturnal	polyphagous	polyphagous	C_bet_B	C_bet	B	Camo_B_betularia_161_b1	Camo	Biston_betularia	Com	Poly	BetulariaComM	NHML	PALE	5567	2,189486532	4	0,030934198	70,77883666	0,707788367	0,601387866	18,66938544	14,10325109	13,60887041	11,77617893	9,362247534	9,086549221	41,64050338	0,448346776	0,326818105	0,224835119	114	83	57	27,36842105	0,5	0,447058824	117,3684211
402	camouflaged	nocturnal	polyphagous	polyphagous	C_bet_F	C_bet	F	Camo_B_betularia_162_f1	Camo	Biston_betularia	Com	Poly	BetulariaComM	NHML	PALE	11651	2,983193192	4	0,033977702	87,79855531	0,877985553	0,791481407	30,29252281	19,35230624	22,57513858	17,6387135	16,45988444	13,90992829	69,32754583	0,43694786	0,325630142	0,237421998	111	83	61	26,4	0,45045045	0,435294118	116,4
403	camouflaged	nocturnal	polyphagous	polyphagous	C_bet_H	C_bet	H	Camo_B_betularia_162_h1	Camo	Biston_betularia	Com	Poly	BetulariaComM	NHML	PALE	6699	2,236726707	3	0,019341189	115,6457707	1,156457707	0,380810698	42,31305861	16,54278893	33,79780284	16,43162306	25,3719585	14,03356042	101,4828199	0,416947998	0,33303965	0,250012352	106	85	64	30	0,396226415	0,415686275	120
404	camouflaged	nocturnal	polyphagous	polyphagous	C_bet_B	C_bet	B	Camo_B_betularia_162_b1	Camo	Biston_betularia	Com	Poly	BetulariaComM	NHML	PALE	6129	2,596454774	4	0,026578894	97,6885926	0,976885926	0,485812442	19,70700852	16,46367972	13,26953376	12,4662464	8,350418946	8,00114472	41,32696123	0,476855978	0,321086607	0,202057415	122	82	52	25,71428571	0,573770492	0,478431373	115,7142857
405	camouflaged	nocturnal	polyphagous	polyphagous	C_bet_F	C_bet	F	Camo_B_betularia_163_f1	Camo	Biston_betularia	Com	Poly	BetulariaComM	NHML	PALE	14084	2,009855691	3	0,024267775	82,81994	0,8281994	0,404437514	18,80330818	13,60919081	12,98797821	12,30728057	8,916421427	9,526132871	40,70770782	0,461910267	0,319054521	0,219035212	118	81	56	24,19354839	0,525423729	0,462745098	114,1935484
406	camouflaged	nocturnal	polyphagous	polyphagous	C_bet_H	C_bet	H	Camo_B_betularia_163_h1	Camo	Biston_betularia	Com	Poly	BetulariaComM	NHML	PALE	9113	1,756486484	3	0,012998235	135,1326911	1,351326911	0,135705147	30,49272101	14,4969953	23,0280282	14,4127178	16,52835415	12,27632144	70,04910336	0,435304944	0,328741227	0,235953829	111	84	60	28,23529412	0,459459459	0,435294118	118,2352941
407	camouflaged	nocturnal	polyphagous	polyphagous	C_bet_B	C_bet	B	Camo_B_betularia_163_b1	Camo	Biston_betularia	Com	Poly	BetulariaComM	NHML	PALE	4242	0,541048247	5	0,027732826	19,50930823	0,195093082	0,143034118	3,415115018	3,656425937	1,930516258	2,190917622	1,343763587	1,504849951	6,689394863	0,51052675	0,288593557	0,200879693	130	74	51	17,46835443	0,607692308	0,509803922	107,4683544
408	camouflaged	nocturnal	polyphagous	polyphagous	C_bet_F	C_bet	F	Camo_B_betularia_164_f1	Camo	Biston_betularia	Com	Poly	BetulariaComM	NHML	PALE	14967	3,454419196	4	0,025949675	133,1199397	1,331199397	0,927727283	36,90182128	22,92310128	29,53002826	21,88360356	22,58112468	18,24013665	89,01297421	0,414566771	0,331749709	0,253683521	106	85	65	29,26829268	0,386792453	0,415686275	119,2682927
409	camouflaged	nocturnal	polyphagous	polyphagous	C_bet_H	C_bet	H	Camo_B_betularia_164_h1	Camo	Biston_betularia	Com	Poly	BetulariaComM	NHML	PALE	8953	2,610423966	4	0,022103137	118,1019677	1,181019677	0,56803722	48,2384889	18,04735585	39,77141519	18,3785511	30,78275663	16,40384604	118,7926607	0,406072973	0,334796905	0,259130122	104	85	66	30	0,365384615	0,407843137	120
410	camouflaged	nocturnal	polyphagous	polyphagous	C_bet_B	C_bet	B	Camo_B_betularia_164_b1	Camo	Biston_betularia	Com	Poly	BetulariaComM	NHML	PALE	7085	2,656325712	3	0,021240965	125,0567353	1,250567353	0,571002591	20,84542735	18,47454561	15,28649128	15,37122347	10,53470032	10,94889298	46,66661894	0,446688186	0,327568005	0,225743809	114	84	58	27,85714286	0,49122807	0,447058824	117,8571429
411	camouflaged	nocturnal	polyphagous	polyphagous	C_bet_F	C_bet	F	Camo_B_betularia_165_f1	Camo	Biston_betularia	Com	Poly	BetulariaComM	NHML	PALE	12010	2,812214572	4	0,020247902	138,8891835	1,388891835	0,718315615	43,92428689	20,51283563	36,53201263	20,25981493	28,47659314	17,56317293	108,9328927	0,403223359	0,33536255	0,261414091	103	86	67	31,66666667	0,349514563	0,403921569	121,6666667
412	camouflaged	nocturnal	polyphagous	polyphagous	C_bet_H	C_bet	H	Camo_B_betularia_165_h1	Camo	Biston_betularia	Com	Poly	BetulariaComM	NHML	PALE	7152	2,293316884	4	0,023181448	98,92897537	0,989289754	0,373890326	52,0556103	15,12604584	45,41423376	15,98475745	36,81354371	15,05760278	134,2833878	0,387654878	0,338196962	0,27414816	99	86	70	33,10344828	0,292929293	0,388235294	123,1034483
413	camouflaged	nocturnal	polyphagous	polyphagous	C_bet_B	C_bet	B	Camo_B_betularia_165_b1	Camo	Biston_betularia	Com	Poly	BetulariaComM	NHML	PALE	4861	2,402010158	5	0,0197228	121,7884982	1,217884982	0,548648854	24,87222835	17,00346232	16,84632617	12,72230721	10,21648437	7,92992203	51,93503889	0,478910363	0,324373035	0,196716602	122	83	50	27,5	0,590163934	0,478431373	117,5
414	camouflaged	nocturnal	polyphagous	polyphagous	C_bet_F	C_bet	F	Camo_B_betularia_166_f1	Camo	Biston_betularia	Com	Poly	BetulariaComM	NHML	PALE	13408	1,419234671	3	0,023563627	60,22989116	0,602298912	0,257685689	14,68510761	9,777556684	8,983758847	8,272753082	6,04234099	6,576583195	29,71120744	0,494261555	0,302369362	0,203369082	126	77	52	20,27027027	0,587301587	0,494117647	110,2702703
415	camouflaged	nocturnal	polyphagous	polyphagous	C_bet_H	C_bet	H	Camo_B_betularia_166_h1	Camo	Biston_betularia	Com	Poly	BetulariaComM	NHML	PALE	7999	1,842134477	5	0,014637195	125,8529694	1,258529694	0,238504378	32,00078401	14,7920381	23,74162452	14,26593364	17,5514131	12,28983484	73,29382163	0,436609571	0,323923954	0,239466475	111	83	61	26,4	0,45045045	0,435294118	116,4
416	camouflaged	nocturnal	polyphagous	polyphagous	C_bet_B	C_bet	B	Camo_B_betularia_166_b1	Camo	Biston_betularia	Com	Poly	BetulariaComM	NHML	PALE	6969	0,488288942	4	0,017223284	28,35051373	0,283505137	0,074654338	3,936488395	3,851909712	1,996709294	2,114929715	1,370446301	1,309814164	7,30364399	0,538975941	0,273385353	0,187638705	137	70	48	14,83146067	0,649635036	0,537254902	104,8314607
417	camouflaged	nocturnal	polyphagous	polyphagous	C_bet_F	C_bet	F	Camo_B_betularia_167_f1	Camo	Biston_betularia	Com	Poly	BetulariaComM	NHML	PALE	12642	2,639397801	3	0,025375781	104,0124774	1,040124774	0,629292416	44,2487402	18,05678134	33,02645431	17,10400515	24,2179467	14,31989187	101,4931412	0,43597764	0,325405775	0,238616584	111	83	61	26,4	0,45045045	0,435294118	116,4
418	camouflaged	nocturnal	polyphagous	polyphagous	C_bet_H	C_bet	H	Camo_B_betularia_167_h1	Camo	Biston_betularia	Com	Poly	BetulariaComM	NHML	PALE	8025	1,939170202	3	0,02546555	76,14876617	0,761487662	0,413687982	53,94023573	13,11321487	44,6809946	13,76981015	34,97385272	12,64999021	133,595083	0,403759139	0,334450891	0,26178997	103	85	67	30	0,349514563	0,403921569	120
419	camouflaged	nocturnal	polyphagous	polyphagous	C_bet_B	C_bet	B	Camo_B_betularia_167_b1	Camo	Biston_betularia	Com	Poly	BetulariaComM	NHML	PALE	4637	2,486548118	18	0,019870042	125,140557	1,25140557	0,709530622	22,22083274	17,56211672	15,69618099	14,81211718	10,43242938	11,15847439	48,3494431	0,459588184	0,324640368	0,215771449	117	83	55	27,09677419	0,52991453	0,458823529	117,0967742
420	camouflaged	nocturnal	polyphagous	polyphagous	C_bet_F	C_bet	F	Camo_B_betularia_17_f1	Camo	Biston_betularia	Com	Poly	BetulariaComM	NHML	PALE	18325	3,260894086	5	0,020905369	155,9835703	1,559835703	0,829307516	39,96282101	22,49261595	31,48251187	21,50420188	24,16748268	18,2626286	95,61281556	0,41796511	0,329270838	0,252764052	107	84	64	27,90697674	0,401869159	0,419607843	117,9069767
421	camouflaged	nocturnal	polyphagous	polyphagous	C_bet_H	C_bet	H	Camo_B_betularia_17_h1	Camo	Biston_betularia	Com	Poly	BetulariaComM	NHML	PALE	10712	2,592114313	7	0,019808008	130,8619402	1,308619402	0,545012984	52,22521182	18,01605146	43,0413331	18,70450253	32,92635489	16,81886832	128,1928998	0,40739551	0,335754423	0,256850067	104	86	65	32,30769231	0,375	0,407843137	122,3076923
422	camouflaged	nocturnal	polyphagous	polyphagous	C_bet_B	C_bet	B	Camo_B_betularia_17_b1	Camo	Biston_betularia	Com	Poly	BetulariaComM	NHML	PALE	7446	2,317326471	6	0,01553079	149,2085422	1,492085422	0,256387055	24,00336682	18,13426832	16,57729632	14,85040449	10,18064997	9,978142996	50,7613131	0,472867334	0,326573434	0,200559232	121	83	51	27,42857143	0,578512397	0,474509804	117,4285714
423	camouflaged	nocturnal	polyphagous	polyphagous	C_bet_F	C_bet	F	Camo_B_betularia_18_f1	Camo	Biston_betularia	Com	Poly	BetulariaComM	NHML	PALE	14361	3,227389379	4	0,029616559	108,9724613	1,089724613	0,871734327	33,80616463	20,98712776	26,30250024	19,86239048	18,88056428	15,62207413	78,98922915	0,427984486	0,332988441	0,239027073	109	85	61	30	0,440366972	0,42745098	120
424	camouflaged	nocturnal	polyphagous	polyphagous	C_bet_H	C_bet	H	Camo_B_betularia_18_h1	Camo	Biston_betularia	Com	Poly	BetulariaComM	NHML	PALE	7958	2,327825657	4	0,020882418	111,4729933	1,114729933	0,382142848	42,35172725	16,01458326	35,09639907	16,66100828	26,14397733	14,54436129	103,5921036	0,408831617	0,338794154	0,252374229	104	86	64	33	0,384615385	0,407843137	123
425	camouflaged	nocturnal	polyphagous	polyphagous	C_bet_B	C_bet	B	Camo_B_betularia_18_b1	Camo	Biston_betularia	Com	Poly	BetulariaComM	NHML	PALE	6723	2,043302471	5	0,023143179	88,28962016	0,882896202	0,517168783	14,60530874	14,05681693	10,2914747	11,00506834	6,131593777	6,637405319	31,02837721	0,470708108	0,331679437	0,197612454	120	85	50	30	0,583333333	0,470588235	120
426	camouflaged	nocturnal	polyphagous	polyphagous	C_bet_F	C_bet	F	Camo_B_betularia_19_f1	Camo	Biston_betularia	Com	Poly	BetulariaComM	NHML	PALE	16694	3,11451538	5	0,022780776	136,7168274	1,367168274	0,720154103	42,20721499	21,40036571	34,34598961	20,74538992	25,85286498	16,90180727	102,4060696	0,412155404	0,335390175	0,252454421	105	86	64	32,19512195	0,39047619	0,411764706	122,195122
427	camouflaged	nocturnal	polyphagous	polyphagous	C_bet_H	C_bet	H	Camo_B_betularia_19_h1	Camo	Biston_betularia	Com	Poly	BetulariaComM	NHML	PALE	10372	2,259891427	4	0,020189768	111,932512	1,11932512	0,420220844	51,11441814	16,01835562	42,86351686	17,04374899	32,49859483	15,5092566	126,4765298	0,404141529	0,338904909	0,256953562	103	86	66	32,43243243	0,359223301	0,403921569	122,4324324
428	camouflaged	nocturnal	polyphagous	polyphagous	C_bet_B	C_bet	B	Camo_B_betularia_19_b1	Camo	Biston_betularia	Com	Poly	BetulariaComM	NHML	PALE	7475	1,956195354	5	0,016105029	121,4648746	1,214648746	0,27186179	17,44315249	15,7926241	11,01153709	11,08167308	6,058302805	6,085281393	34,51299238	0,505408291	0,319054835	0,175536874	129	81	45	25,71428571	0,651162791	0,505882353	115,7142857
429	camouflaged	nocturnal	polyphagous	polyphagous	C_bet_F	C_bet	F	Camo_B_betularia_2_f1	Camo	Biston_betularia	Com	Poly	BetulariaComM	NHML	PALE	16347	3,051674713	3	0,022014525	138,6209627	1,386209627	0,673792114	47,94594083	21,70550892	42,06968171	21,45775912	34,29167424	18,76203766	124,3072968	0,385704959	0,338432922	0,275862119	98	86	70	34,28571429	0,285714286	0,384313725	124,2857143
430	camouflaged	nocturnal	polyphagous	polyphagous	C_bet_H	C_bet	H	Camo_B_betularia_2_h1	Camo	Biston_betularia	Com	Poly	BetulariaComM	NHML	PALE	9985	2,322179118	4	0,019995264	116,1364567	1,161364567	0,383365665	55,51661459	16,31535994	50,01803582	17,08866015	42,07800485	16,10966885	147,6126553	0,376096579	0,338846529	0,285056893	96	86	73	33,91304348	0,239583333	0,376470588	123,9130435
431	camouflaged	nocturnal	polyphagous	polyphagous	C_bet_B	C_bet	B	Camo_B_betularia_2_b1	Camo	Biston_betularia	Com	Poly	BetulariaComM	NHML	PALE	7385	2,627525884	21	0,01949038	134,8114267	1,348114267	0,837819023	30,88911903	18,94360368	24,42233187	16,39881903	17,19941835	12,10333313	72,51086925	0,425992949	0,336809255	0,237197796	109	86	60	31,83673469	0,449541284	0,42745098	121,8367347
432	camouflaged	nocturnal	polyphagous	polyphagous	C_bet_F	C_bet	F	Camo_B_betularia_20_f1	Camo	Biston_betularia	Com	Poly	BetulariaComM	NHML	PALE	14988	3,725896392	4	0,028260242	131,8423371	1,318423371	0,965749615	38,13256648	24,19749009	29,99803043	22,38306212	22,17201279	17,74182218	90,3026097	0,422275354	0,332194502	0,245530144	108	85	63	29,33333333	0,416666667	0,423529412	119,3333333
433	camouflaged	nocturnal	polyphagous	polyphagous	C_bet_H	C_bet	H	Camo_B_betularia_20_h1	Camo	Biston_betularia	Com	Poly	BetulariaComM	NHML	PALE	8613	2,684043799	4	0,023659127	113,4464441	1,134464441	0,540960136	49,79654832	17,7458332	41,59130192	18,27418172	32,15906762	16,1538727	123,5469179	0,403057795	0,336643784	0,260298421	103	86	66	32,43243243	0,359223301	0,403921569	122,4324324
434	camouflaged	nocturnal	polyphagous	polyphagous	C_bet_B	C_bet	B	Camo_B_betularia_20_b1	Camo	Biston_betularia	Com	Poly	BetulariaComM	NHML	PALE	6890	2,830142676	5	0,019899456	142,2221128	1,422221128	0,419483141	23,56357292	19,03860974	16,94891066	15,23564343	10,52621076	10,0004641	51,03869434	0,461680559	0,332079629	0,206239813	118	85	53	29,53846154	0,550847458	0,462745098	119,5384615
435	camouflaged	nocturnal	polyphagous	polyphagous	C_bet_F	C_bet	F	Camo_B_betularia_21_f1	Camo	Biston_betularia	Com	Poly	BetulariaComM	NHML	PALE	12789	1,150192377	3	0,025133638	45,76306808	0,457630681	0,214584661	10,49138182	7,723208955	6,357910053	6,256578434	4,447313154	4,957331177	21,29660503	0,492631657	0,298541014	0,208827329	126	76	53	18,90410959	0,579365079	0,494117647	108,9041096
436	camouflaged	nocturnal	polyphagous	polyphagous	C_bet_H	C_bet	H	Camo_B_betularia_21_h1	Camo	Biston_betularia	Com	Poly	BetulariaComM	NHML	PALE	9172	1,67136149	3	0,014790512	113,0022718	1,130022718	0,347369138	22,42137093	14,18280658	16,35875339	12,79795431	11,74214675	10,41314359	50,52227106	0,443791826	0,323792914	0,23241526	113	83	59	26,66666667	0,477876106	0,443137255	116,6666667
437	camouflaged	nocturnal	polyphagous	polyphagous	C_bet_B	C_bet	B	Camo_B_betularia_21_b1	Camo	Biston_betularia	Com	Poly	BetulariaComM	NHML	PALE	6617	0,63247052	4	0,0315304	20,05907054	0,200590705	0,175454356	4,47370887	4,40967404	2,649556287	3,218045842	1,809152289	2,282279992	8,932417446	0,500839655	0,296622533	0,202537812	128	76	52	18,94736842	0,59375	0,501960784	108,9473684
438	camouflaged	nocturnal	polyphagous	polyphagous	C_bet_F	C_bet	F	Camo_B_betularia_22_f1	Camo	Biston_betularia	Com	Poly	BetulariaComM	NHML	PALE	14628	0,911373398	3	0,023290279	39,13106423	0,391310642	0,140864856	8,26563774	6,064959135	4,75876039	5,00952141	3,101934066	3,813545731	16,1263322	0,512555344	0,295092544	0,192352113	131	75	49	19,02439024	0,625954198	0,51372549	109,0243902
439	camouflaged	nocturnal	polyphagous	polyphagous	C_bet_H	C_bet	H	Camo_B_betularia_22_h1	Camo	Biston_betularia	Com	Poly	BetulariaComM	NHML	PALE	9763	2,173865863	3	0,017999589	120,7730854	1,207730854	0,424063418	31,33986082	16,71534432	24,42466077	16,09432133	17,96384028	13,36623488	73,72836187	0,425071981	0,331279038	0,243648982	108	84	62	28,69565217	0,425925926	0,423529412	118,6956522
440	camouflaged	nocturnal	polyphagous	polyphagous	C_bet_B	C_bet	B	Camo_B_betularia_22_b1	Camo	Biston_betularia	Com	Poly	BetulariaComM	NHML	PALE	7377	0,415694456	4	0,024859459	16,721782	0,16721782	0,133184381	2,86547112	3,683776891	1,74734918	2,878734505	1,292556511	2,066253032	5,905376811	0,485230869	0,295891225	0,218877906	124	75	56	16,76470588	0,548387097	0,48627451	106,7647059
441	camouflaged	nocturnal	polyphagous	polyphagous	C_bet_F	C_bet	F	Camo_B_betularia_23_f1	Camo	Biston_betularia	Com	Poly	BetulariaComF	NHML	PALE	17943	3,253441373	4	0,026260439	123,8913568	1,238913568	0,719713643	25,46630158	20,88692183	19,37384218	18,6282073	14,45358122	14,79848923	59,29372497	0,429494042	0,32674355	0,243762409	110	83	62	26,25	0,436363636	0,431372549	116,25
442	camouflaged	nocturnal	polyphagous	polyphagous	C_bet_H	C_bet	H	Camo_B_betularia_23_h1	Camo	Biston_betularia	Com	Poly	BetulariaComF	NHML	PALE	10010	2,802487382	4	0,022142038	126,568629	1,26568629	0,507499681	28,05495209	18,99008148	21,22360475	17,55059425	15,8502118	14,57485603	65,12876863	0,430761285	0,325871427	0,243367288	110	83	62	26,25	0,436363636	0,431372549	116,25
443	camouflaged	nocturnal	polyphagous	polyphagous	C_bet_B	C_bet	B	Camo_B_betularia_23_b1	Camo	Biston_betularia	Com	Poly	BetulariaComF	NHML	PALE	7438	2,081655866	5	0,024626993	84,52740679	0,845274068	0,466908366	16,36984571	13,86588851	11,77228591	11,60016312	8,045132391	8,552931814	36,18726401	0,452364835	0,325315722	0,222319443	115	83	57	26,89655172	0,504347826	0,450980392	116,8965517
444	camouflaged	nocturnal	polyphagous	polyphagous	C_bet_F	C_bet	F	Camo_B_betularia_24_f1	Camo	Biston_betularia	Com	Poly	BetulariaComM	NHML	PALE	12681	2,321847745	4	0,024061126	96,49788589	0,964978859	0,449614652	35,36750457	15,35076787	28,63762348	14,97012627	21,2934688	12,61649408	85,29859684	0,414631728	0,335733817	0,249634456	106	86	64	31,42857143	0,396226415	0,415686275	121,4285714
445	camouflaged	nocturnal	polyphagous	polyphagous	C_bet_H	C_bet	H	Camo_B_betularia_24_h1	Camo	Biston_betularia	Com	Poly	BetulariaComM	NHML	PALE	7700	1,385287726	4	0,018426831	75,1777528	0,751777528	0,215940629	45,96490463	10,11309804	40,01590859	10,99502616	31,129493	10,44100543	117,1103062	0,392492396	0,341694168	0,265813437	100	87	68	35,625	0,32	0,392156863	125,625
446	camouflaged	nocturnal	polyphagous	polyphagous	C_bet_B	C_bet	B	Camo_B_betularia_24_b1	Camo	Biston_betularia	Com	Poly	BetulariaComM	NHML	PALE	5489	2,015740359	4	0,018781381	107,326527	1,07326527	0,324196313	19,89184346	14,79765115	13,99064513	11,59833516	9,044823426	8,243087103	42,92731202	0,463384324	0,325914772	0,210700903	118	83	54	27,1875	0,542372881	0,462745098	117,1875
447	camouflaged	nocturnal	polyphagous	polyphagous	C_bet_F	C_bet	F	Camo_B_betularia_25_f1	Camo	Biston_betularia	Com	Poly	BetulariaComM	NHML	PALE	12186	3,31833198	4	0,026940414	123,1730151	1,231730151	0,8074147	42,10400493	22,05426511	35,94479234	21,18149313	27,31591686	17,03111698	105,3647141	0,399602517	0,341146395	0,259251089	102	87	66	35	0,352941176	0,4	125
448	camouflaged	nocturnal	polyphagous	polyphagous	C_bet_H	C_bet	H	Camo_B_betularia_25_h1	Camo	Biston_betularia	Com	Poly	BetulariaComM	NHML	PALE	8421	2,135080016	4	0,020494845	104,1764414	1,041764414	0,37740708	52,82116143	14,94669808	46,55103857	15,68849986	36,38121513	13,92582594	135,7534151	0,389096373	0,342908784	0,267994843	99	87	68	36,77419355	0,313131313	0,388235294	126,7741935
449	camouflaged	nocturnal	polyphagous	polyphagous	C_bet_B	C_bet	B	Camo_B_betularia_25_b1	Camo	Biston_betularia	Com	Poly	BetulariaComM	NHML	PALE	6291	2,877290537	4	0,018040243	159,4928949	1,594928949	0,288898161	24,03210703	19,77702057	18,72209868	16,74117808	12,87364145	12,16568046	55,62784717	0,432015767	0,336559828	0,231424405	110	86	59	31,76470588	0,463636364	0,431372549	121,7647059
450	camouflaged	nocturnal	polyphagous	polyphagous	C_bet_F	C_bet	F	Camo_B_betularia_26_f1	Camo	Biston_betularia	Com	Poly	BetulariaComF	NHML	PALE	15394	2,658943336	4	0,021506676	123,6333944	1,236333944	0,587593764	33,45528037	18,72288823	27,30757991	17,88547349	20,24955071	14,45062632	81,012411	0,412964877	0,337078968	0,249956154	105	86	64	32,19512195	0,39047619	0,411764706	122,195122
451	camouflaged	nocturnal	polyphagous	polyphagous	C_bet_H	C_bet	H	Camo_B_betularia_26_h1	Camo	Biston_betularia	Com	Poly	BetulariaComF	NHML	PALE	9457	2,224336477	4	0,019588338	113,5541222	1,135541222	0,367200145	43,1207938	15,6687813	36,29982039	16,02566863	27,70561515	13,98780335	107,1262293	0,402523211	0,338850911	0,258625878	103	86	66	32,43243243	0,359223301	0,403921569	122,4324324
452	camouflaged	nocturnal	polyphagous	polyphagous	C_bet_B	C_bet	B	Camo_B_betularia_26_b1	Camo	Biston_betularia	Com	Poly	BetulariaComF	NHML	PALE	6729	1,993236635	4	0,026398223	75,50647125	0,755064713	0,419663319	13,65529186	12,5280969	9,472340994	9,721329033	6,255993553	6,561938095	29,38362641	0,464724526	0,322368004	0,21290747	119	82	54	25,84615385	0,546218487	0,466666667	115,8461538
453	camouflaged	nocturnal	polyphagous	polyphagous	C_bet_F	C_bet	F	Camo_B_betularia_27_f1	Camo	Biston_betularia	Com	Poly	BetulariaComF	NHML	PALE	16355	3,154791161	5	0,023446081	134,5551591	1,345551591	0,841628934	32,84879201	21,74385006	27,0470087	20,27610515	20,50063037	16,09535144	80,39643107	0,408585202	0,336420514	0,254994284	104	86	65	32,30769231	0,375	0,407843137	122,3076923
454	camouflaged	nocturnal	polyphagous	polyphagous	C_bet_H	C_bet	H	Camo_B_betularia_27_h1	Camo	Biston_betularia	Com	Poly	BetulariaComF	NHML	PALE	10690	2,655174488	4	0,02521668	105,294373	1,05294373	0,54362235	38,37644979	17,46550679	31,23893194	17,03168088	23,67360727	14,24858266	93,288989	0,411371698	0,334861941	0,253766361	105	85	65	30	0,380952381	0,411764706	120
455	camouflaged	nocturnal	polyphagous	polyphagous	C_bet_B	C_bet	B	Camo_B_betularia_27_b1	Camo	Biston_betularia	Com	Poly	BetulariaComF	NHML	PALE	6822	2,946701381	4	0,0359037	82,07235935	0,820723593	0,745196456	26,99997231	17,96506276	20,78865476	14,92366978	13,71788827	10,10410189	61,50651534	0,438977435	0,3379911	0,223031466	112	86	57	31,63636364	0,491071429	0,439215686	121,6363636
456	camouflaged	nocturnal	polyphagous	polyphagous	C_bet_F	C_bet	F	Camo_B_betularia_28_f1	Camo	Biston_betularia	Com	Poly	BetulariaComF	NHML	PALE	17428	2,908424734	4	0,027901456	104,2391749	1,042391749	0,726345121	36,41203502	19,10495186	30,20784601	18,54606442	22,64408664	15,21324683	89,26396766	0,407914145	0,338410299	0,253675556	104	86	65	32,30769231	0,375	0,407843137	122,3076923
457	camouflaged	nocturnal	polyphagous	polyphagous	C_bet_H	C_bet	H	Camo_B_betularia_28_h1	Camo	Biston_betularia	Com	Poly	BetulariaComF	NHML	PALE	10934	2,2747962	4	0,023731573	95,85526253	0,958552625	0,458594535	43,92121876	15,03185747	36,66277761	15,69258826	28,13527971	14,0734581	108,7192761	0,40398741	0,337224262	0,258788328	103	86	66	32,43243243	0,359223301	0,403921569	122,4324324
458	camouflaged	nocturnal	polyphagous	polyphagous	C_bet_B	C_bet	B	Camo_B_betularia_28_b1	Camo	Biston_betularia	Com	Poly	BetulariaComF	NHML	PALE	6821	2,665166292	5	0,024259487	109,8607849	1,098607849	0,592366	21,79727016	17,22234961	15,94268574	14,10958086	10,47490686	9,626200829	48,21486276	0,452086118	0,330659154	0,217254727	115	84	55	29	0,52173913	0,450980392	119
459	camouflaged	nocturnal	polyphagous	polyphagous	C_bet_F	C_bet	F	Camo_B_betularia_29_f1	Camo	Biston_betularia	Com	Poly	BetulariaComF	NHML	PALE	16012	3,106143579	4	0,024719666	125,6547536	1,256547536	0,762816229	40,08332621	21,12444388	32,50752381	19,87087529	23,77225727	15,72733708	96,36310729	0,415961329	0,33734408	0,24669459	106	86	63	32,09302326	0,405660377	0,415686275	122,0930233
460	camouflaged	nocturnal	polyphagous	polyphagous	C_bet_H	C_bet	H	Camo_B_betularia_29_h1	Camo	Biston_betularia	Com	Poly	BetulariaComF	NHML	PALE	9225	2,385494607	4	0,021332514	111,8243519	1,118243519	0,41890772	42,67707919	16,32130333	34,65153565	16,15930246	25,75938246	13,77655359	103,0879973	0,413986888	0,336135501	0,249877611	106	86	64	31,42857143	0,396226415	0,415686275	121,4285714
461	camouflaged	nocturnal	polyphagous	polyphagous	C_bet_B	C_bet	B	Camo_B_betularia_29_b1	Camo	Biston_betularia	Com	Poly	BetulariaComF	NHML	PALE	7382	2,743388432	4	0,023273411	117,8765099	1,178765099	0,49844521	27,70819055	18,07830869	21,23274307	15,05223642	14,37384979	10,54619496	63,3147834	0,437625923	0,33535206	0,227022016	112	86	58	31,11111111	0,482142857	0,439215686	121,1111111
462	camouflaged	nocturnal	polyphagous	polyphagous	C_bet_F	C_bet	F	Camo_B_betularia_3_f1	Camo	Biston_betularia	Com	Poly	BetulariaComM	NHML	PALE	14462	2,69396547	3	0,029738367	90,58888407	0,905888841	0,588445881	25,02226223	17,37522683	19,15047483	15,87731946	14,40700057	13,06741763	58,57973763	0,427148759	0,32691295	0,245938291	109	83	63	26,08695652	0,422018349	0,42745098	116,0869565
463	camouflaged	nocturnal	polyphagous	polyphagous	C_bet_H	C_bet	H	Camo_B_betularia_3_h1	Camo	Biston_betularia	Com	Poly	BetulariaComM	NHML	PALE	8167	2,157466646	3	0,016936453	127,3859766	1,273859766	0,251532038	36,08886067	15,76504772	29,10722299	15,28420314	22,69062895	13,38545246	87,88671261	0,410629316	0,331190258	0,258180427	105	84	66	27,69230769	0,371428571	0,411764706	117,6923077
464	camouflaged	nocturnal	polyphagous	polyphagous	C_bet_B	C_bet	B	Camo_B_betularia_3_b1	Camo	Biston_betularia	Com	Poly	BetulariaComM	NHML	PALE	7735	1,023443832	3	0,025894518	39,52357081	0,395235708	0,234908094	6,053972868	6,984346493	4,08366871	5,674263077	2,99821037	4,249809609	13,13585195	0,460874018	0,310879624	0,228246358	118	79	58	21	0,508474576	0,462745098	111
465	camouflaged	nocturnal	polyphagous	polyphagous	C_bet_F	C_bet	F	Camo_B_betularia_30_f1	Camo	Biston_betularia	Com	Poly	BetulariaComF	NHML	PALE	15692	2,583893788	3	0,028775236	89,79574607	0,897957461	0,656214236	32,14681436	16,9250397	25,67373843	15,99962795	19,12230645	13,12506121	76,94285925	0,417801141	0,333672789	0,24852607	107	85	63	30	0,411214953	0,419607843	120
466	camouflaged	nocturnal	polyphagous	polyphagous	C_bet_H	C_bet	H	Camo_B_betularia_30_h1	Camo	Biston_betularia	Com	Poly	BetulariaComF	NHML	PALE	9550	2,004471651	4	0,023212769	86,35211137	0,863521114	0,376712861	41,94214863	13,24273154	34,60110061	13,68318061	25,71312022	11,96045649	102,2563695	0,410166612	0,338375994	0,251457394	105	86	64	32,19512195	0,39047619	0,411764706	122,195122
467	camouflaged	nocturnal	polyphagous	polyphagous	C_bet_B	C_bet	B	Camo_B_betularia_30_b1	Camo	Biston_betularia	Com	Poly	BetulariaComF	NHML	PALE	7266	2,181750632	4	0,025530571	85,45639867	0,854563987	0,421515494	19,49593077	13,9356281	13,44777931	10,84560325	8,387060915	7,176439004	41,33077099	0,471704986	0,32536967	0,202925344	120	83	52	27,35294118	0,566666667	0,470588235	117,3529412
468	camouflaged	nocturnal	polyphagous	polyphagous	C_bet_F	C_bet	F	Camo_B_betularia_31_f1	Camo	Biston_betularia	Ins	Poly	BetulariaInsF	NHML	PALE	20465	2,009319994	4	0,021983418	91,40161956	0,914016196	0,353183556	12,55328686	13,1958667	7,496796454	10,80417415	4,849170292	7,496050947	24,89925361	0,504163179	0,301085188	0,194751633	129	77	50	20,50632911	0,612403101	0,505882353	110,5063291
469	camouflaged	nocturnal	polyphagous	polyphagous	C_bet_H	C_bet	H	Camo_B_betularia_31_h1	Camo	Biston_betularia	Ins	Poly	BetulariaInsF	NHML	PALE	13008	2,134883007	4	0,016391535	130,2430207	1,302430207	0,256552353	19,15202207	15,60686991	12,01266205	13,52386232	8,043517866	10,42943046	39,20820199	0,488469787	0,306381355	0,205148858	125	78	52	21,36986301	0,584	0,490196078	111,369863
470	camouflaged	nocturnal	polyphagous	polyphagous	C_bet_B	C_bet	B	Camo_B_betularia_31_b1	Camo	Biston_betularia	Ins	Poly	BetulariaInsF	NHML	PALE	8970	1,306441567	4	0,029682284	44,01418616	0,440141862	0,323168805	7,014896177	8,422628457	4,256645539	6,097193557	2,603440087	3,643295741	13,8749818	0,505578766	0,306785666	0,187635568	129	78	48	22,22222222	0,627906977	0,505882353	112,2222222
471	camouflaged	nocturnal	polyphagous	polyphagous	C_bet_F	C_bet	F	Camo_B_betularia_32_f1	Camo	Biston_betularia	Ins	Poly	BetulariaInsM	NHML	PALE	15604	1,637702594	4	0,023113785	70,8539335	0,708539335	0,303818907	14,55654314	10,71071111	8,290464096	9,200878068	5,139077525	6,731475141	27,98608476	0,520135034	0,296235224	0,183629742	133	76	47	20,23255814	0,646616541	0,521568627	110,2325581
472	camouflaged	nocturnal	polyphagous	polyphagous	C_bet_H	C_bet	H	Camo_B_betularia_32_h1	Camo	Biston_betularia	Ins	Poly	BetulariaInsM	NHML	PALE	9449	2,067159163	5	0,019219348	107,5561531	1,075561531	0,333512272	27,44207008	14,73514676	19,11912472	13,52582806	12,79954787	10,47107152	59,36074267	0,46229324	0,322083651	0,215623109	118	82	55	25,71428571	0,533898305	0,462745098	115,7142857
473	camouflaged	nocturnal	polyphagous	polyphagous	C_bet_B	C_bet	B	Camo_B_betularia_32_b1	Camo	Biston_betularia	Ins	Poly	BetulariaInsM	NHML	PALE	8335	1,590726865	4	0,025250265	62,99842385	0,629984238	0,41017736	10,2692034	10,96929476	6,194182594	8,555913858	3,70707482	5,300982017	20,17046081	0,509120912	0,307091774	0,183787314	130	78	47	22,40963855	0,638461538	0,509803922	112,4096386
474	camouflaged	nocturnal	polyphagous	polyphagous	C_bet_F	C_bet	F	Camo_B_betularia_33_f1	Camo	Biston_betularia	Ins	Poly	BetulariaInsF	NHML	PALE	14784	2,919113558	4	0,025431633	114,7827791	1,147827791	0,623148824	24,41062641	19,0212807	16,92365984	16,08237341	11,50523777	11,48657665	52,83952402	0,461976652	0,320284108	0,217739239	118	82	56	25,16129032	0,525423729	0,462745098	115,1612903
475	camouflaged	nocturnal	polyphagous	polyphagous	C_bet_H	C_bet	H	Camo_B_betularia_33_h1	Camo	Biston_betularia	Ins	Poly	BetulariaInsF	NHML	PALE	8663	2,478668434	4	0,018087983	137,0339897	1,370339897	0,380061753	33,33795747	18,15461455	24,87482545	17,62116221	18,36201796	14,84345691	76,57480087	0,435364599	0,324843488	0,239791913	111	83	61	26,4	0,45045045	0,435294118	116,4
476	camouflaged	nocturnal	polyphagous	polyphagous	C_bet_B	C_bet	B	Camo_B_betularia_33_b1	Camo	Biston_betularia	Ins	Poly	BetulariaInsF	NHML	PALE	6390	1,421137443	5	0,016635395	85,42853473	0,854285347	0,295515261	8,310654465	11,3599039	5,498060705	8,640973679	3,872072038	5,994581096	17,68078721	0,470038713	0,310962439	0,218998848	120	79	56	21,5625	0,533333333	0,470588235	111,5625
477	camouflaged	nocturnal	polyphagous	polyphagous	C_bet_F	C_bet	F	Camo_B_betularia_34_f1	Camo	Biston_betularia	Car	Poly	BetulariaCarM	NHML	PALE	12856	0,448773015	100	0,012482567	35,9519799	0,359519799	0,050536523	10,72611337	3,876250026	4,476032676	2,15440672	2,565405051	1,33578849	17,76755109	0,603691151	0,251921756	0,144387093	154	64	37	13,84615385	0,75974026	0,603921569	103,8461538
478	camouflaged	nocturnal	polyphagous	polyphagous	C_bet_H	C_bet	H	Camo_B_betularia_34_h1	Camo	Biston_betularia	Car	Poly	BetulariaCarM	NHML	PALE	9241	1,312179681	22	0,015820744	82,94045511	0,829404551	0,288252686	23,23683651	9,470146212	13,45821856	8,211231711	8,327202871	6,326060873	45,02225794	0,516118861	0,29892367	0,184957469	132	76	47	20,47058824	0,643939394	0,517647059	110,4705882
479	camouflaged	nocturnal	polyphagous	polyphagous	C_bet_B	C_bet	B	Camo_B_betularia_34_b1	Camo	Biston_betularia	Car	Poly	BetulariaCarM	NHML	PALE	6828	0,302996747	4	0,019796488	15,30558074	0,153055807	0,058987903	2,588104202	2,276154797	1,261972895	1,077610453	0,914794167	0,621137348	4,764871264	0,54316351	0,264849316	0,191987174	139	68	49	12,66666667	0,647482014	0,545098039	102,6666667
480	camouflaged	nocturnal	polyphagous	polyphagous	C_bet_F	C_bet	F	Camo_B_betularia_35_f1	Camo	Biston_betularia	Ins	Poly	BetulariaInsM	NHML	PALE	11958	1,774012694	3	0,024195238	73,32073699	0,73320737	0,318422973	20,56840645	11,74038659	13,0644975	10,6815756	8,821870084	8,797712664	42,45477403	0,484478057	0,307727406	0,207794536	124	78	53	21,12676056	0,572580645	0,48627451	111,1267606
481	camouflaged	nocturnal	polyphagous	polyphagous	C_bet_H	C_bet	H	Camo_B_betularia_35_h1	Camo	Biston_betularia	Ins	Poly	BetulariaInsM	NHML	PALE	6800	2,097030306	4	0,020080669	104,4302995	1,044302995	0,374468082	36,07492618	15,3259679	27,58747539	15,72270505	20,56038298	13,91021579	84,22278455	0,428327398	0,327553589	0,244119012	109	84	62	28,08510638	0,431192661	0,42745098	118,0851064
482	camouflaged	nocturnal	polyphagous	polyphagous	C_bet_B	C_bet	B	Camo_B_betularia_35_b1	Camo	Biston_betularia	Ins	Poly	BetulariaInsM	NHML	PALE	5927	0,788252714	5	0,020635224	38,19937805	0,38199378	0,24239916	7,51989921	6,197251809	3,875663005	4,475824966	2,365062997	2,998375001	13,76062521	0,546479473	0,281648758	0,171871769	139	72	44	17,68421053	0,683453237	0,545098039	107,6842105
483	camouflaged	nocturnal	polyphagous	polyphagous	C_bet_F	C_bet	F	Camo_B_betularia_36_f1	Camo	Biston_betularia	Car	Poly	BetulariaCarF	NHML	PALE	19691	0,413118626	5	0,025207378	16,38879805	0,16388798	0,092395847	5,839062722	2,818409094	2,527840049	1,685343848	1,503246144	1,045771882	9,870148915	0,591588108	0,256109616	0,152302276	151	65	39	13,92857143	0,741721854	0,592156863	103,9285714
484	camouflaged	nocturnal	polyphagous	polyphagous	C_bet_H	C_bet	H	Camo_B_betularia_36_h1	Camo	Biston_betularia	Car	Poly	BetulariaCarF	NHML	PALE	12094	0,760950307	16	0,012052406	63,13679801	0,63136798	0,095606066	11,0503706	6,350818585	5,532904773	4,369183918	3,228353977	2,938960607	19,81162935	0,557771923	0,279275605	0,162952472	142	71	42	17,4	0,704225352	0,556862745	107,4
485	camouflaged	nocturnal	polyphagous	polyphagous	C_bet_B	C_bet	B	Camo_B_betularia_36_b1	Camo	Biston_betularia	Car	Poly	BetulariaCarF	NHML	PALE	9210	0,291871298	2	0,019730753	14,79270954	0,147927095	0,055338731	2,047703951	2,354889378	1,118291011	1,697825034	0,845208277	1,228807921	4,011203239	0,510496185	0,27879191	0,210711905	130	71	54	13,42105263	0,584615385	0,509803922	103,4210526
486	camouflaged	nocturnal	polyphagous	polyphagous	C_bet_F	C_bet	F	Camo_B_betularia_37_f1	Camo	Biston_betularia	Car	Poly	BetulariaCarM	NHML	PALE	14487	0,436467015	3	0,018520814	23,56629775	0,235662977	0,06379306	7,094046321	3,282233694	3,048959394	1,88499728	1,855163761	1,264502917	11,99816948	0,59126072	0,254118714	0,154620566	151	65	39	13,92857143	0,741721854	0,592156863	103,9285714
487	camouflaged	nocturnal	polyphagous	polyphagous	C_bet_H	C_bet	H	Camo_B_betularia_37_h1	Camo	Biston_betularia	Car	Poly	BetulariaCarM	NHML	PALE	9109	1,842048643	15	0,013427721	137,1825238	1,371825238	0,223608769	21,6202834	14,49163721	13,46260516	13,31717741	9,001286913	10,80622945	44,08417547	0,490431843	0,305384075	0,204184082	125	78	52	21,36986301	0,584	0,490196078	111,369863
488	camouflaged	nocturnal	polyphagous	polyphagous	C_bet_B	C_bet	B	Camo_B_betularia_37_b1	Camo	Biston_betularia	Car	Poly	BetulariaCarM	NHML	PALE	7331	0,36944118	4	0,027894779	13,24409767	0,132440977	0,0718009	2,171898042	2,60123447	1,097437859	1,742462985	0,79385066	1,220110331	4,063186561	0,534530721	0,270092904	0,195376375	136	69	50	13,25581395	0,632352941	0,533333333	103,255814
489	camouflaged	nocturnal	polyphagous	polyphagous	C_bet_F	C_bet	F	Camo_B_betularia_38_f1	Camo	Biston_betularia	Ins	Poly	BetulariaInsM	NHML	PALE	15188	3,100832226	4	0,032221453	96,23502023	0,962350202	0,666849964	20,10426185	18,84680284	14,07030766	17,01081121	9,992560812	12,94348739	44,16713032	0,455186056	0,318569659	0,226244285	116	81	58	23,79310345	0,5	0,454901961	113,7931034
490	camouflaged	nocturnal	polyphagous	polyphagous	C_bet_H	C_bet	H	Camo_B_betularia_38_h1	Camo	Biston_betularia	Ins	Poly	BetulariaInsM	NHML	PALE	9567	2,783735815	5	0,01569397	177,3761443	1,773761443	0,465658374	31,94495683	21,67646535	23,52822223	19,9686556	16,65811234	15,54333245	72,1312914	0,442872382	0,326186067	0,230941551	113	83	59	26,66666667	0,477876106	0,443137255	116,6666667
491	camouflaged	nocturnal	polyphagous	polyphagous	C_bet_B	C_bet	B	Camo_B_betularia_38_b1	Camo	Biston_betularia	Ins	Poly	BetulariaInsM	NHML	PALE	7396	1,0751057	5	0,027150356	39,5982179	0,395982179	0,297399009	7,369133184	7,810192767	4,289979403	6,075547976	2,71915292	3,93856641	14,37826551	0,512518925	0,298365571	0,189115503	131	76	48	20,24096386	0,633587786	0,51372549	110,2409639
492	camouflaged	nocturnal	polyphagous	polyphagous	C_bet_F	C_bet	F	Camo_B_betularia_39_f1	Camo	Biston_betularia	Ins	Poly	BetulariaInsM	NHML	PALE	14717	2,698597815	3	0,023642437	114,1421194	1,141421194	0,47149256	23,08982939	17,73999873	16,46460561	16,4470744	11,83437708	13,02987299	51,38881208	0,449316271	0,320392804	0,230290925	115	82	59	24,64285714	0,486956522	0,450980392	114,6428571
493	camouflaged	nocturnal	polyphagous	polyphagous	C_bet_H	C_bet	H	Camo_B_betularia_39_h1	Camo	Biston_betularia	Ins	Poly	BetulariaInsM	NHML	PALE	9077	2,730236514	4	0,017040672	160,218825	1,60218825	0,408435475	39,97779858	20,90440658	31,25100868	20,65353837	22,89936731	17,16416459	94,12817456	0,424716603	0,332004831	0,243278566	108	85	62	30	0,425925926	0,423529412	120
494	camouflaged	nocturnal	polyphagous	polyphagous	C_bet_B	C_bet	B	Camo_B_betularia_39_b1	Camo	Biston_betularia	Ins	Poly	BetulariaInsM	NHML	PALE	7355	1,01865992	5	0,020423697	49,87637305	0,49876373	0,194375761	6,06124111	7,646098572	3,689065548	5,604481735	2,428882237	3,57340849	12,1791889	0,497671985	0,302899116	0,199428899	127	77	51	20,52631579	0,598425197	0,498039216	110,5263158
495	camouflaged	nocturnal	polyphagous	polyphagous	C_bet_F	C_bet	F	Camo_B_betularia_4_f1	Camo	Biston_betularia	Com	Poly	BetulariaComF	NHML	PALE	17322	3,749070012	4	0,024870029	150,7465058	1,507465058	0,814230546	39,06227003	23,78548149	32,50471152	22,21806599	25,98992987	18,84542642	97,55691142	0,400404948	0,333187173	0,266407879	102	85	68	30	0,333333333	0,4	120
496	camouflaged	nocturnal	polyphagous	polyphagous	C_bet_H	C_bet	H	Camo_B_betularia_4_h1	Camo	Biston_betularia	Com	Poly	BetulariaComF	NHML	PALE	10331	3,185341816	4	0,026389582	120,7045206	1,207045206	0,65111412	40,36544636	20,33337038	33,73152656	19,72449948	27,69731699	17,65261932	101,7942899	0,396539397	0,331369535	0,272091067	101	84	69	28,125	0,316831683	0,396078431	118,125
497	camouflaged	nocturnal	polyphagous	polyphagous	C_bet_B	C_bet	B	Camo_B_betularia_4_b1	Camo	Biston_betularia	Com	Poly	BetulariaComF	NHML	PALE	6143	3,215664648	5	0,021383947	150,3775089	1,503775089	0,618434068	35,28052008	21,81445499	29,07254629	19,59927009	23,03187935	16,07292659	87,38494572	0,40373682	0,332695135	0,263568046	103	85	67	30	0,349514563	0,403921569	120
498	camouflaged	nocturnal	polyphagous	polyphagous	C_bet_F	C_bet	F	Camo_B_betularia_40_f1	Camo	Biston_betularia	Car	Poly	BetulariaCarM	NHML	PALE	12156	0,31219236	5	0,013181198	23,68467234	0,236846723	0,023343062	5,531883828	2,621797902	2,420008948	1,351186382	1,489726141	0,816179794	9,441618917	0,585904163	0,256312924	0,157782914	149	65	40	13,76146789	0,731543624	0,584313725	103,7614679
499	camouflaged	nocturnal	polyphagous	polyphagous	C_bet_H	C_bet	H	Camo_B_betularia_40_h1	Camo	Biston_betularia	Car	Poly	BetulariaCarM	NHML	PALE	7574	0,845645697	11	0,018059517	46,82548859	0,468254886	0,199923943	12,04400613	6,209591307	6,391578675	4,522309059	3,61768081	2,99272044	22,05326562	0,546132547	0,28982459	0,164042862	139	74	42	19,79381443	0,697841727	0,545098039	109,7938144
500	camouflaged	nocturnal	polyphagous	polyphagous	C_bet_B	C_bet	B	Camo_B_betularia_40_b1	Camo	Biston_betularia	Car	Poly	BetulariaCarM	NHML	PALE	6439	0,373184579	5	0,017856452	20,89914491	0,208991449	0,053928219	2,003310137	2,851046481	1,051738983	1,48633633	0,748834842	0,806261695	3,803883962	0,526648593	0,276490817	0,19686059	134	71	50	15	0,626865672	0,525490196	105
501	camouflaged	nocturnal	polyphagous	polyphagous	C_bet_F	C_bet	F	Camo_B_betularia_41_f1	Camo	Biston_betularia	Car	Poly	BetulariaCarF	NHML	PALE	19279	0,178509214	2	0,024486853	7,290002192	0,072900022	0,037539524	2,846054328	1,518091174	1,313126766	1,016146076	0,924196025	0,770097849	5,083377119	0,559874717	0,258317795	0,181807488	143	66	46	12,37113402	0,678321678	0,560784314	102,371134
502	camouflaged	nocturnal	polyphagous	polyphagous	C_bet_H	C_bet	H	Camo_B_betularia_41_h1	Camo	Biston_betularia	Car	Poly	BetulariaCarF	NHML	PALE	10346	0,295597645	9	0,018476184	15,99884713	0,159988471	0,071686668	5,369394004	2,362967056	2,430528304	1,300110865	1,465744165	0,714349462	9,265666473	0,579493555	0,26231554	0,158190905	148	67	40	15	0,72972973	0,580392157	105
503	camouflaged	nocturnal	polyphagous	polyphagous	C_bet_B	C_bet	B	Camo_B_betularia_41_b1	Camo	Biston_betularia	Car	Poly	BetulariaCarF	NHML	PALE	8912	0,227296842	3	0,023484315	9,678665971	0,09678666	0,054148617	1,557472377	1,725498611	0,927884246	1,082338423	0,720706384	0,716995568	3,206063007	0,485789697	0,289415474	0,224794829	124	74	57	15,2238806	0,540322581	0,48627451	105,2238806
504	camouflaged	nocturnal	polyphagous	polyphagous	C_bet_F	C_bet	F	Camo_B_betularia_42_f1	Camo	Biston_betularia	Ins	Poly	BetulariaInsM	NHML	PALE	14940	1,570478113	3	0,026910035	58,36031383	0,583603138	0,282896244	10,68765149	10,05011662	6,368324487	8,499299013	4,430147446	6,524428068	21,48612343	0,497421116	0,296392437	0,206186447	127	76	53	18,64864865	0,582677165	0,498039216	108,6486486
505	camouflaged	nocturnal	polyphagous	polyphagous	C_bet_H	C_bet	H	Camo_B_betularia_42_h1	Camo	Biston_betularia	Ins	Poly	BetulariaInsM	NHML	PALE	8866	2,251950436	4	0,016456417	136,8433046	1,368433046	0,40000965	26,20280031	17,72926641	18,09652518	15,71636908	12,64774019	12,25603226	56,94706568	0,460125557	0,31777801	0,222096434	117	81	57	24	0,512820513	0,458823529	114
506	camouflaged	nocturnal	polyphagous	polyphagous	C_bet_B	C_bet	B	Camo_B_betularia_42_b1	Camo	Biston_betularia	Ins	Poly	BetulariaInsM	NHML	PALE	6876	0,510731316	3	0,020996665	24,32440212	0,243244021	0,087830638	2,565597168	4,294316171	1,36043169	2,695790213	0,923358578	1,521713252	4,849387436	0,529055928	0,280536812	0,190407261	135	72	49	16,04651163	0,637037037	0,529411765	106,0465116
507	camouflaged	nocturnal	polyphagous	polyphagous	C_bet_F	C_bet	F	Camo_B_betularia_43_f1	Camo	Biston_betularia	Car	Poly	BetulariaCarF	NHML	PALE	18097	0,518910153	7	0,015237645	34,05448592	0,340544859	0,056484869	9,267563884	4,015217459	4,261821167	2,189986732	2,330982177	1,182067802	15,86036723	0,58432215	0,268708858	0,146968992	149	69	37	17,14285714	0,751677852	0,584313725	107,1428571
508	camouflaged	nocturnal	polyphagous	polyphagous	C_bet_H	C_bet	H	Camo_B_betularia_43_h1	Camo	Biston_betularia	Car	Poly	BetulariaCarF	NHML	PALE	10156	1,070089768	10	0,015658988	68,33709765	0,683370977	0,161166177	16,21817607	7,608978392	8,893701256	5,306435831	5,196775519	3,566076471	30,30865285	0,535100526	0,293437696	0,171461778	136	75	44	20,2173913	0,676470588	0,533333333	110,2173913
509	camouflaged	nocturnal	polyphagous	polyphagous	C_bet_B	C_bet	B	Camo_B_betularia_43_b1	Camo	Biston_betularia	Car	Poly	BetulariaCarF	NHML	PALE	7283	0,462729161	8	0,02833927	16,32819641	0,163281964	0,145671966	2,240582436	2,941644935	1,215921573	1,808758776	0,865369658	1,023308055	4,321873667	0,518428489	0,281341304	0,200230207	132	72	51	15,55555556	0,613636364	0,517647059	105,5555556
510	camouflaged	nocturnal	polyphagous	polyphagous	C_bet_F	C_bet	F	Camo_B_betularia_44_f1	Camo	Biston_betularia	Ins	Poly	BetulariaInsF	NHML	PALE	15330	1,367208464	3	0,028442	48,07005397	0,48070054	0,27584803	12,56267765	8,796833002	7,542478435	7,598950333	5,091464545	5,963500159	25,19662063	0,498585816	0,299344843	0,202069342	127	76	52	19,2	0,590551181	0,498039216	109,2
511	camouflaged	nocturnal	polyphagous	polyphagous	C_bet_H	C_bet	H	Camo_B_betularia_44_h1	Camo	Biston_betularia	Ins	Poly	BetulariaInsF	NHML	PALE	8677	1,422340816	3	0,019239143	73,92953065	0,739295307	0,212430544	16,50890446	10,36446511	10,12025132	8,779023424	6,974736171	7,078601945	33,60389195	0,491279536	0,301163072	0,207557392	125	77	53	20	0,576	0,490196078	110
512	camouflaged	nocturnal	polyphagous	polyphagous	C_bet_B	C_bet	B	Camo_B_betularia_44_b1	Camo	Biston_betularia	Ins	Poly	BetulariaInsF	NHML	PALE	6875	0,654207247	4	0,0286875	22,80461008	0,228046101	0,137377862	4,671780706	4,166711973	2,530447631	2,934620021	1,731121205	2,16771108	8,933349542	0,522959578	0,283258549	0,193781873	133	72	49	16,42857143	0,631578947	0,521568627	106,4285714
513	camouflaged	nocturnal	polyphagous	polyphagous	C_bet_F	C_bet	F	Camo_B_betularia_45_f1	Camo	Biston_betularia	Ins	Poly	BetulariaInsF	NHML	PALE	15156	1,304213595	3	0,019412407	67,18453725	0,671845373	0,187839861	10,73340542	9,426557676	6,246731587	7,858685489	4,173970018	6,004023392	21,15410702	0,50739109	0,295296397	0,197312513	129	75	50	18,98734177	0,612403101	0,505882353	108,9873418
514	camouflaged	nocturnal	polyphagous	polyphagous	C_bet_H	C_bet	H	Camo_B_betularia_45_h1	Camo	Biston_betularia	Ins	Poly	BetulariaInsF	NHML	PALE	9392	1,37914008	2	0,014081797	97,93779199	0,97937792	0,180256004	17,16509896	11,61393131	10,96588293	9,861754114	7,522002314	7,712678227	35,6529842	0,48144915	0,307572653	0,210978197	123	78	54	20,86956522	0,56097561	0,482352941	110,8695652
515	camouflaged	nocturnal	polyphagous	polyphagous	C_bet_B	C_bet	B	Camo_B_betularia_45_b1	Camo	Biston_betularia	Ins	Poly	BetulariaInsF	NHML	PALE	6330	0,800881456	5	0,023800933	33,64916225	0,336491622	0,141181334	3,665302371	4,967832959	2,032547866	3,550938475	1,400187691	2,312834936	7,098037928	0,516382472	0,286353481	0,197264048	132	73	50	16,82926829	0,621212121	0,517647059	106,8292683
516	camouflaged	nocturnal	polyphagous	polyphagous	C_bet_F	C_bet	F	Camo_B_betularia_46_f1	Camo	Biston_betularia	Car	Poly	BetulariaCarM	NHML	PALE	12809	0,325366826	4	0,022935421	14,18621584	0,141862158	0,062046677	5,429897821	2,342733484	2,522571373	1,463928061	1,606920346	1,030092702	9,55938954	0,568017215	0,263884149	0,168098636	145	67	43	14,11764706	0,703448276	0,568627451	104,1176471
517	camouflaged	nocturnal	polyphagous	polyphagous	C_bet_H	C_bet	H	Camo_B_betularia_46_h1	Camo	Biston_betularia	Car	Poly	BetulariaCarM	NHML	PALE	7035	1,175239899	13	0,017668149	66,51743029	0,665174303	0,268385424	12,99231706	8,557518786	7,067240567	6,579103838	4,200897908	4,642893423	24,26045553	0,535534753	0,291307002	0,173158245	137	74	44	19,35483871	0,678832117	0,537254902	109,3548387
518	camouflaged	nocturnal	polyphagous	polyphagous	C_bet_B	C_bet	B	Camo_B_betularia_46_b1	Camo	Biston_betularia	Car	Poly	BetulariaCarM	NHML	PALE	5375	0,168688806	3	0,0151448	11,13839802	0,11138398	0,022251214	1,816695333	1,502241678	1,077197695	0,981726894	0,826792212	0,845086236	3,72068524	0,488269019	0,289515943	0,222215038	125	74	57	15	0,544	0,490196078	105
519	camouflaged	nocturnal	polyphagous	polyphagous	C_bet_F	C_bet	F	Camo_B_betularia_47_f1	Camo	Biston_betularia	Car	Poly	BetulariaCarF	NHML	PALE	14598	0,255359898	2	0,028886923	8,839982556	0,088399826	0,048282184	3,950959673	1,931756342	1,844825338	1,392194791	1,320485321	1,152119608	7,116270332	0,555200897	0,25924048	0,185558623	142	66	47	12	0,669014085	0,556862745	102
520	camouflaged	nocturnal	polyphagous	polyphagous	C_bet_H	C_bet	H	Camo_B_betularia_47_h1	Camo	Biston_betularia	Car	Poly	BetulariaCarF	NHML	PALE	9388	0,89310969	23	0,013608061	65,63093155	0,656309315	0,148306244	11,96716307	7,558206389	6,52670974	5,720263525	4,020240779	4,167133809	22,51411359	0,531540495	0,289894146	0,178565359	136	74	46	18,66666667	0,661764706	0,533333333	108,6666667
521	camouflaged	nocturnal	polyphagous	polyphagous	C_bet_B	C_bet	B	Camo_B_betularia_47_b1	Camo	Biston_betularia	Car	Poly	BetulariaCarF	NHML	PALE	6384	0,135171443	4	0,022238616	6,078230812	0,060782308	0,030818407	1,35265326	1,00225025	0,833593028	0,584842454	0,685716535	0,43958031	2,871962823	0,470985644	0,290252026	0,23876233	120	74	61	13,22033898	0,491666667	0,470588235	103,220339
522	camouflaged	nocturnal	polyphagous	polyphagous	C_bet_F	C_bet	F	Camo_B_betularia_48_f1	Camo	Biston_betularia	Car	Poly	BetulariaCarM	NHML	PALE	14777	0,380578758	5	0,017889821	21,27348029	0,212734803	0,050396902	5,848957289	2,798552924	2,599499321	1,670300717	1,651241814	1,167093731	10,09969842	0,579121974	0,257383856	0,16349417	148	66	42	13,58490566	0,716216216	0,580392157	103,5849057
523	camouflaged	nocturnal	polyphagous	polyphagous	C_bet_H	C_bet	H	Camo_B_betularia_48_h1	Camo	Biston_betularia	Car	Poly	BetulariaCarM	NHML	PALE	9983	1,580892345	44	0,011045383	143,1269885	1,431269885	0,143351096	18,19043066	13,72632361	11,06277306	11,73051896	7,331217375	9,138749414	36,5844211	0,497217944	0,302390272	0,200391783	127	77	51	20,52631579	0,598425197	0,498039216	110,5263158
524	camouflaged	nocturnal	polyphagous	polyphagous	C_bet_B	C_bet	B	Camo_B_betularia_48_b1	Camo	Biston_betularia	Car	Poly	BetulariaCarM	NHML	PALE	7499	0,426966976	5	0,020374072	20,95638915	0,209563892	0,115908285	1,987660915	3,72946911	1,181741479	2,705173905	0,876455816	1,937535556	4,04585821	0,49128289	0,292086726	0,216630384	125	74	55	16,28571429	0,56	0,490196078	106,2857143
525	camouflaged	nocturnal	polyphagous	polyphagous	C_bet_F	C_bet	F	Camo_B_betularia_49_f1	Camo	Biston_betularia	Car	Poly	BetulariaCarM	NHML	PALE	10782	0,369008616	5	0,014214462	25,96008233	0,259600823	0,050503239	6,631027698	3,09099367	2,863127623	1,50871263	1,709070351	0,882936556	11,20322567	0,591885578	0,255562791	0,152551631	151	65	39	13,92857143	0,741721854	0,592156863	103,9285714
526	camouflaged	nocturnal	polyphagous	polyphagous	C_bet_H	C_bet	H	Camo_B_betularia_49_h1	Camo	Biston_betularia	Car	Poly	BetulariaCarM	NHML	PALE	5761	0,609138778	8	0,012919165	47,15001092	0,471500109	0,109538832	11,64122348	5,546324118	5,583096128	3,67507815	3,274649748	2,394224309	20,49896936	0,567893111	0,272359846	0,159747043	145	69	41	16,15384615	0,717241379	0,568627451	106,1538462
527	camouflaged	nocturnal	polyphagous	polyphagous	C_bet_B	C_bet	B	Camo_B_betularia_49_b1	Camo	Biston_betularia	Car	Poly	BetulariaCarM	NHML	PALE	5489	0,122035172	2	0,016126498	7,567369636	0,075673696	0,01136626	1,398608189	0,942998962	0,78494975	0,456887257	0,620199223	0,334381444	2,803757162	0,498833568	0,279963529	0,221202903	127	71	56	12,67605634	0,559055118	0,498039216	102,6760563
528	camouflaged	nocturnal	polyphagous	polyphagous	C_bet_F	C_bet	F	Camo_B_betularia_5_f1	Camo	Biston_betularia	Com	Poly	BetulariaComF	NHML	PALE	17115	3,681470054	5	0,025988023	141,6602581	1,416602581	1,062457895	33,9400527	24,81880232	27,74584963	22,32897862	21,07800358	17,5074945	82,76390591	0,410082781	0,33524094	0,254676279	105	85	65	30	0,380952381	0,411764706	120
529	camouflaged	nocturnal	polyphagous	polyphagous	C_bet_H	C_bet	H	Camo_B_betularia_5_h1	Camo	Biston_betularia	Com	Poly	BetulariaComF	NHML	PALE	9141	3,43395598	5	0,033718071	101,8431922	1,018431922	0,853971877	35,83636343	21,17621148	29,08563798	19,81183951	22,65570019	16,50789679	87,5777016	0,409195067	0,332112369	0,258692564	104	85	66	30	0,365384615	0,407843137	120
530	camouflaged	nocturnal	polyphagous	polyphagous	C_bet_B	C_bet	B	Camo_B_betularia_5_b1	Camo	Biston_betularia	Com	Poly	BetulariaComF	NHML	PALE	7345	2,85711478	5	0,024724178	115,5595469	1,155595469	0,660246258	25,91206101	19,02133896	20,05200693	16,31320026	14,28793759	12,10530366	60,25200554	0,430061386	0,332802315	0,237136299	110	85	60	30	0,454545455	0,431372549	120
531	camouflaged	nocturnal	polyphagous	polyphagous	C_bet_F	C_bet	F	Camo_B_betularia_50_f1	Camo	Biston_betularia	Ins	Poly	BetulariaInsF	NHML	PALE	19849	1,413067013	3	0,016415911	86,0791087	0,860791087	0,162215134	15,3905279	10,63792911	8,79523415	7,881888762	5,273863019	5,060731364	29,45962507	0,522427827	0,298552141	0,179020032	133	76	46	20,68965517	0,654135338	0,521568627	110,6896552
532	camouflaged	nocturnal	polyphagous	polyphagous	C_bet_H	C_bet	H	Camo_B_betularia_50_h1	Camo	Biston_betularia	Ins	Poly	BetulariaInsF	NHML	PALE	10799	1,28518293	3	0,016750423	76,72540353	0,767254035	0,136016873	21,6697456	9,549611577	12,60716338	7,704601014	7,292903115	5,294727503	41,56981209	0,521285628	0,303276891	0,175437481	133	77	45	21,81818182	0,661654135	0,521568627	111,8181818
533	camouflaged	nocturnal	polyphagous	polyphagous	C_bet_B	C_bet	B	Camo_B_betularia_50_b1	Camo	Biston_betularia	Ins	Poly	BetulariaInsF	NHML	PALE	7495	0,706523966	6	0,022249653	31,75438189	0,317543819	0,128929854	4,352156164	4,877176039	2,3878898	3,495947193	1,55985986	2,210430128	8,299905824	0,524362114	0,287700831	0,187937055	134	73	48	17,44186047	0,641791045	0,525490196	107,4418605
534	camouflaged	nocturnal	polyphagous	polyphagous	C_bet_F	C_bet	F	Camo_B_betularia_51_f1	Camo	Biston_betularia	Ins	Poly	BetulariaInsF	NHML	PALE	19383	1,26439141	3	0,023785286	53,15855385	0,531585538	0,211033896	11,06267699	8,341165786	5,554311628	6,175501587	3,554146142	4,381609682	20,17113476	0,548440984	0,275359403	0,176199613	140	70	45	15,78947368	0,678571429	0,549019608	105,7894737
535	camouflaged	nocturnal	polyphagous	polyphagous	C_bet_H	C_bet	H	Camo_B_betularia_51_h1	Camo	Biston_betularia	Ins	Poly	BetulariaInsF	NHML	PALE	11094	1,679890718	3	0,017285209	97,18660137	0,971866014	0,202449916	20,33415859	12,62841452	11,98789349	10,27007443	7,811885831	7,643022974	40,13393791	0,506657449	0,298697165	0,194645386	129	76	50	19,74683544	0,612403101	0,505882353	109,7468354
536	camouflaged	nocturnal	polyphagous	polyphagous	C_bet_B	C_bet	B	Camo_B_betularia_51_b1	Camo	Biston_betularia	Ins	Poly	BetulariaInsF	NHML	PALE	7558	0,386771037	3	0,021548458	17,94889643	0,179488964	0,091988507	3,106694103	2,77419893	1,596245402	1,768785738	1,116045678	1,200086556	5,818985183	0,53388933	0,274316801	0,191793868	136	70	49	14,48275862	0,639705882	0,533333333	104,4827586
537	camouflaged	nocturnal	polyphagous	polyphagous	C_bet_F	C_bet	F	Camo_B_betularia_52_f1	Camo	Biston_betularia	Car	Poly	BetulariaCarF	NHML	PALE	18559	0,600002581	6	0,022396977	26,78944473	0,267894447	0,142739007	5,174526845	4,019360752	2,428934067	2,268380552	1,618264448	1,370750288	9,22172536	0,561123504	0,263392584	0,175483913	143	67	45	13,46938776	0,685314685	0,560784314	103,4693878
538	camouflaged	nocturnal	polyphagous	polyphagous	C_bet_H	C_bet	H	Camo_B_betularia_52_h1	Camo	Biston_betularia	Car	Poly	BetulariaCarF	NHML	PALE	11153	0,440312895	10	0,014141714	31,1357521	0,311357521	0,069381328	7,964665485	3,627357023	3,786542844	2,099694149	2,240593118	1,224647749	13,99180145	0,56923803	0,270625827	0,160136143	145	69	41	16,15384615	0,717241379	0,568627451	106,1538462
539	camouflaged	nocturnal	polyphagous	polyphagous	C_bet_B	C_bet	B	Camo_B_betularia_52_b1	Camo	Biston_betularia	Car	Poly	BetulariaCarF	NHML	PALE	8779	0,14026992	5	0,021925091	6,397689338	0,063976893	0,02958552	1,429012514	0,983990159	0,877855986	0,509760704	0,732534238	0,373833419	3,039402738	0,470162278	0,288825161	0,241012561	120	74	61	13,22033898	0,491666667	0,470588235	103,220339
540	camouflaged	nocturnal	polyphagous	polyphagous	C_bet_F	C_bet	F	Camo_B_betularia_53_f1	Camo	Biston_betularia	Ins	Poly	BetulariaInsM	NHML	PALE	11386	1,88061291	2	0,02822083	66,63917852	0,666391785	0,412812497	17,01640561	12,6247434	11,1472773	11,36407976	7,591746	8,788152875	35,75542891	0,475911103	0,311764609	0,212324288	121	79	54	22,3880597	0,553719008	0,474509804	112,3880597
541	camouflaged	nocturnal	polyphagous	polyphagous	C_bet_H	C_bet	H	Camo_B_betularia_53_h1	Camo	Biston_betularia	Ins	Poly	BetulariaInsM	NHML	PALE	6689	2,126828178	5	0,021206002	100,2936886	1,002936886	0,438417403	34,75099224	15,60198135	26,9499205	15,91523807	19,69437757	13,63877474	81,3952903	0,426941069	0,331099261	0,24195967	109	84	62	28,08510638	0,431192661	0,42745098	118,0851064
542	camouflaged	nocturnal	polyphagous	polyphagous	C_bet_B	C_bet	B	Camo_B_betularia_53_b1	Camo	Biston_betularia	Ins	Poly	BetulariaInsM	NHML	PALE	5347	0,355247969	3	0,02376157	14,95052597	0,14950526	0,081367373	3,399003289	2,706697165	1,759647765	1,494923189	1,198031391	0,97531594	6,356682445	0,534713401	0,276818573	0,188468026	136	71	48	15,68181818	0,647058824	0,533333333	105,6818182
543	camouflaged	nocturnal	polyphagous	polyphagous	C_bet_F	C_bet	F	Camo_B_betularia_54_f1	Camo	Biston_betularia	Ins	Poly	BetulariaInsF	NHML	PALE	14223	1,473977084	3	0,024188581	60,93689883	0,609368988	0,227638339	11,39101712	10,07034826	6,726291066	8,589710619	4,604914422	6,585820566	22,72222261	0,501316148	0,296022585	0,202661267	128	75	52	18,15789474	0,59375	0,501960784	108,1578947
544	camouflaged	nocturnal	polyphagous	polyphagous	C_bet_H	C_bet	H	Camo_B_betularia_54_h1	Camo	Biston_betularia	Ins	Poly	BetulariaInsF	NHML	PALE	7258	1,665616781	3	0,017678486	94,21715962	0,942171596	0,236678366	18,88532996	13,24406053	12,05112091	11,71994952	8,413143477	9,603579119	39,34959435	0,479937094	0,306257818	0,213805088	122	78	55	20,59701493	0,549180328	0,478431373	110,5970149
545	camouflaged	nocturnal	polyphagous	polyphagous	C_bet_B	C_bet	B	Camo_B_betularia_54_b1	Camo	Biston_betularia	Ins	Poly	BetulariaInsF	NHML	PALE	5239	0,242531363	10	0,024054255	10,08268023	0,100826802	0,073210338	2,028629958	1,884090301	1,094167812	1,123065489	0,801576286	0,756223976	3,924374056	0,516930835	0,278813333	0,204255832	132	71	52	14,25	0,606060606	0,517647059	104,25
546	camouflaged	nocturnal	polyphagous	polyphagous	C_bet_F	C_bet	F	Camo_B_betularia_55_f1	Camo	Biston_betularia	Ins	Poly	BetulariaInsM	NHML	PALE	10856	1,428258212	3	0,019000591	75,16914831	0,751691483	0,158784871	11,92954704	9,927013635	6,81159492	8,224370391	4,476076251	6,074486439	23,21721821	0,513823272	0,293385489	0,192791238	131	75	49	19,02439024	0,625954198	0,51372549	109,0243902
547	camouflaged	nocturnal	polyphagous	polyphagous	C_bet_H	C_bet	H	Camo_B_betularia_55_h1	Camo	Biston_betularia	Ins	Poly	BetulariaInsM	NHML	PALE	6202	2,069348747	3	0,014082127	146,9485926	1,469485926	0,20163113	31,41440984	17,13129272	23,17619706	16,87939765	15,88653518	13,46162795	70,47714207	0,445738986	0,328847005	0,22541401	114	84	57	28,42105263	0,5	0,447058824	118,4210526
548	camouflaged	nocturnal	polyphagous	polyphagous	C_bet_B	C_bet	B	Camo_B_betularia_55_b1	Camo	Biston_betularia	Ins	Poly	BetulariaInsM	NHML	PALE	5356	0,172954593	3	0,013436097	12,87238367	0,128723837	0,010946775	2,043629104	1,4488508	1,012390699	0,656833232	0,767068552	0,471730431	3,823088355	0,534549274	0,264809653	0,200641074	136	68	51	12	0,625	0,533333333	102
549	camouflaged	nocturnal	polyphagous	polyphagous	C_bet_F	C_bet	F	Camo_B_betularia_56_f1	Camo	Biston_betularia	Ins	Poly	BetulariaInsM	NHML	PALE	12386	1,589301965	3	0,019428796	81,80136037	0,818013604	0,215160412	20,74717897	11,49391059	13,23538207	10,43707394	9,001688309	8,403522998	42,98424935	0,482669333	0,30791237	0,209418297	123	79	53	22,28571429	0,569105691	0,482352941	112,2857143
550	camouflaged	nocturnal	polyphagous	polyphagous	C_bet_H	C_bet	H	Camo_B_betularia_56_h1	Camo	Biston_betularia	Ins	Poly	BetulariaInsM	NHML	PALE	7634	1,726846631	3	0,015940451	108,3311056	1,083311056	0,170942808	38,92909716	13,63662243	29,93158383	14,04072363	22,22695557	12,38671863	91,08763656	0,427380692	0,328602047	0,244017261	109	84	62	28,08510638	0,431192661	0,42745098	118,0851064
551	camouflaged	nocturnal	polyphagous	polyphagous	C_bet_B	C_bet	B	Camo_B_betularia_56_b1	Camo	Biston_betularia	Ins	Poly	BetulariaInsM	NHML	PALE	5077	0,364456154	3	0,014660437	24,85984163	0,248598416	0,050687728	3,827556741	3,144898455	1,66788268	1,391155625	1,068499674	0,742469949	6,563939095	0,583118869	0,25409783	0,162783301	149	65	42	12,89719626	0,718120805	0,584313725	102,8971963
552	camouflaged	nocturnal	polyphagous	polyphagous	C_bet_F	C_bet	F	Camo_B_betularia_57_f1	Camo	Biston_betularia	Ins	Poly	BetulariaInsM	NHML	PALE	13864	0,762625173	3	0,019028132	40,07882597	0,40078826	0,116516248	12,12945591	5,762985049	6,143870173	4,388041547	3,859105406	3,310095952	22,13243149	0,548039917	0,277595807	0,174364277	140	71	44	16,875	0,685714286	0,549019608	106,875
553	camouflaged	nocturnal	polyphagous	polyphagous	C_bet_H	C_bet	H	Camo_B_betularia_57_h1	Camo	Biston_betularia	Ins	Poly	BetulariaInsM	NHML	PALE	7418	1,764903823	3	0,016951321	104,1160031	1,041160031	0,460966017	26,30674202	14,5849419	16,40985009	13,1397996	11,16888111	10,93179528	53,88547323	0,48819729	0,304531984	0,207270725	124	78	53	21,12676056	0,572580645	0,48627451	111,1267606
554	camouflaged	nocturnal	polyphagous	polyphagous	C_bet_B	C_bet	B	Camo_B_betularia_57_b1	Camo	Biston_betularia	Ins	Poly	BetulariaInsM	NHML	PALE	5518	0,245410735	3	0,020610394	11,90713458	0,119071346	0,063777025	2,687287297	2,056823683	1,449675427	1,089577986	1,032313038	0,657409922	5,169275762	0,519857601	0,280440722	0,199701677	133	72	51	15,36585366	0,616541353	0,521568627	105,3658537
555	camouflaged	nocturnal	polyphagous	polyphagous	C_bet_F	C_bet	F	Camo_B_betularia_58_f1	Camo	Biston_betularia	Ins	Poly	BetulariaInsM	NHML	PALE	11757	1,422303408	3	0,016758132	84,87243046	0,848724305	0,123864093	16,81833031	10,58149405	9,077883574	8,520605617	5,497051038	6,087679842	31,39326492	0,535730525	0,289166597	0,175102878	137	74	45	18,91304348	0,671532847	0,537254902	108,9130435
556	camouflaged	nocturnal	polyphagous	polyphagous	C_bet_H	C_bet	H	Camo_B_betularia_58_h1	Camo	Biston_betularia	Ins	Poly	BetulariaInsM	NHML	PALE	6725	1,911239396	3	0,013305482	143,6430033	1,436430033	0,219798872	39,82609681	16,957968	28,873009	16,30298041	19,74872821	13,14781388	88,44783402	0,450277808	0,326441109	0,223281084	115	83	57	26,89655172	0,504347826	0,450980392	116,8965517
557	camouflaged	nocturnal	polyphagous	polyphagous	C_bet_B	C_bet	B	Camo_B_betularia_58_b1	Camo	Biston_betularia	Ins	Poly	BetulariaInsM	NHML	PALE	5222	0,424843761	10	0,015230446	27,89437427	0,278943743	0,072472724	3,360907559	3,772855393	1,517622803	1,658665737	0,979956795	0,834615983	5,858487157	0,573681817	0,259046877	0,167271305	146	66	43	13,39805825	0,705479452	0,57254902	103,3980583
558	camouflaged	nocturnal	polyphagous	polyphagous	C_bet_F	C_bet	F	Camo_B_betularia_59_f1	Camo	Biston_betularia	Ins	Poly	BetulariaInsM	NHML	PALE	12297	1,863622162	3	0,018517567	100,6407668	1,006407668	0,232649393	21,82376373	13,7676471	14,28128246	12,5937011	9,758095577	9,99012517	45,86314177	0,475845371	0,311389101	0,212765528	121	79	54	22,3880597	0,553719008	0,474509804	112,3880597
559	camouflaged	nocturnal	polyphagous	polyphagous	C_bet_H	C_bet	H	Camo_B_betularia_59_h1	Camo	Biston_betularia	Ins	Poly	BetulariaInsM	NHML	PALE	7076	1,89851122	3	0,015555743	122,0456758	1,220456758	0,204395908	40,58883754	15,20460712	31,88790301	15,97490854	23,95122255	14,2549042	96,4279631	0,420923934	0,330691451	0,248384616	107	84	63	28,63636364	0,411214953	0,419607843	118,6363636
560	camouflaged	nocturnal	polyphagous	polyphagous	C_bet_B	C_bet	B	Camo_B_betularia_59_b1	Camo	Biston_betularia	Ins	Poly	BetulariaInsM	NHML	PALE	5457	0,425677958	3	0,020435668	20,83014635	0,208301463	0,104152317	3,566568354	3,444503897	1,697376319	1,820175093	1,114111163	1,02181228	6,378055836	0,559193655	0,266127541	0,174678804	143	68	45	14,08163265	0,685314685	0,560784314	104,0816327
561	camouflaged	nocturnal	polyphagous	polyphagous	C_bet_F	C_bet	F	Camo_B_betularia_6_f1	Camo	Biston_betularia	Com	Poly	BetulariaComM	NHML	PALE	14968	0,593888488	4	0,020005583	29,68613698	0,29686137	0,12701163	8,168054003	4,303715116	4,584087184	3,017628696	2,938432181	2,165589317	15,69057337	0,520570779	0,292155492	0,187273729	133	74	48	18,35294118	0,639097744	0,521568627	108,3529412
562	camouflaged	nocturnal	polyphagous	polyphagous	C_bet_H	C_bet	H	Camo_B_betularia_6_h1	Camo	Biston_betularia	Com	Poly	BetulariaComM	NHML	PALE	8781	1,052298677	8	0,014292974	73,62349388	0,736234939	0,211111064	13,87779044	8,857444137	8,700066653	7,42132274	5,722585329	5,841805355	28,30044242	0,490373621	0,307418044	0,202208335	125	78	52	21,36986301	0,584	0,490196078	111,369863
563	camouflaged	nocturnal	polyphagous	polyphagous	C_bet_B	C_bet	B	Camo_B_betularia_6_b1	Camo	Biston_betularia	Com	Poly	BetulariaComM	NHML	PALE	8145	0,359783455	9	0,026327024	13,66593687	0,136659369	0,101990089	2,010917371	2,996148586	1,358750831	2,481788588	1,128293979	1,984625256	4,497962181	0,447072983	0,302081426	0,25084559	114	77	64	15,6	0,438596491	0,447058824	105,6
564	camouflaged	nocturnal	polyphagous	polyphagous	C_bet_F	C_bet	F	Camo_B_betularia_60_f1	Camo	Biston_betularia	Ins	Poly	BetulariaInsM	NHML	PALE	15479	1,02300771	2	0,023983215	42,65515264	0,426551526	0,153876278	11,29877114	6,926400731	5,626187461	5,446177019	3,395041879	4,062810059	20,32000048	0,556041874	0,276879298	0,167078829	142	71	43	16,96969697	0,697183099	0,556862745	106,969697
565	camouflaged	nocturnal	polyphagous	polyphagous	C_bet_H	C_bet	H	Camo_B_betularia_60_h1	Camo	Biston_betularia	Ins	Poly	BetulariaInsM	NHML	PALE	9027	1,948621735	3	0,017750862	109,7761742	1,097761742	0,410089182	27,52330184	15,505351	19,07546202	15,01380293	13,39235779	12,77058871	59,99112165	0,458789586	0,317971418	0,223238996	117	81	57	24	0,512820513	0,458823529	114
566	camouflaged	nocturnal	polyphagous	polyphagous	C_bet_B	C_bet	B	Camo_B_betularia_60_b1	Camo	Biston_betularia	Ins	Poly	BetulariaInsM	NHML	PALE	7302	0,436664007	4	0,014713646	29,67748406	0,296774841	0,052078661	3,807445254	3,62153783	1,688234239	2,06931345	1,079247834	1,279334409	6,574927327	0,579085527	0,256768502	0,164145972	148	65	42	13,01886792	0,716216216	0,580392157	103,0188679
567	camouflaged	nocturnal	polyphagous	polyphagous	C_bet_F	C_bet	F	Camo_B_betularia_61_f1	Camo	Biston_betularia	Ins	Poly	BetulariaInsM	NHML	PALE	15152	2,437598984	3	0,022891707	106,483932	1,06483932	0,436280846	16,77167099	16,28484523	11,81230799	14,29655075	8,563335014	11,03578475	37,147314	0,451490813	0,317985521	0,230523666	115	81	59	23,57142857	0,486956522	0,450980392	113,5714286
568	camouflaged	nocturnal	polyphagous	polyphagous	C_bet_H	C_bet	H	Camo_B_betularia_61_h1	Camo	Biston_betularia	Ins	Poly	BetulariaInsM	NHML	PALE	9046	2,599407643	4	0,027511298	94,48509694	0,944850969	0,585543499	31,00034848	17,03379266	22,59661982	15,98395808	16,36480188	13,22327128	69,96177019	0,443104118	0,32298525	0,233910632	113	82	60	24,90566038	0,469026549	0,443137255	114,9056604
569	camouflaged	nocturnal	polyphagous	polyphagous	C_bet_B	C_bet	B	Camo_B_betularia_61_b1	Camo	Biston_betularia	Ins	Poly	BetulariaInsM	NHML	PALE	6939	0,066373286	3	0,018586518	3,571044648	0,035710446	0,012946803	1,018447886	0,54601053	0,676110918	0,286738639	0,550223968	0,22600773	2,244782772	0,45369552	0,301192136	0,245112344	116	77	63	15,8490566	0,456896552	0,454901961	105,8490566
570	camouflaged	nocturnal	polyphagous	polyphagous	C_bet_F	C_bet	F	Camo_B_betularia_62_f1	Camo	Biston_betularia	Ins	Poly	BetulariaInsM	NHML	PALE	15000	1,479406317	3	0,019699119	75,10012745	0,751001275	0,246656528	13,91239777	10,46320289	7,625106429	8,340398258	4,877848757	6,124462889	26,41535296	0,526678474	0,288661917	0,184659609	134	74	47	18,62068966	0,649253731	0,525490196	108,6206897
571	camouflaged	nocturnal	polyphagous	polyphagous	C_bet_H	C_bet	H	Camo_B_betularia_62_h1	Camo	Biston_betularia	Ins	Poly	BetulariaInsM	NHML	PALE	8789	1,720733151	6	0,022594385	76,15755574	0,761575557	0,481906669	23,23626572	12,69786506	14,60700813	11,09766579	9,643761579	8,67365287	47,48703542	0,489318095	0,307599916	0,203081988	125	78	52	21,36986301	0,584	0,490196078	111,369863
572	camouflaged	nocturnal	polyphagous	polyphagous	C_bet_B	C_bet	B	Camo_B_betularia_62_b1	Camo	Biston_betularia	Ins	Poly	BetulariaInsM	NHML	PALE	7013	0,179255981	16	0,020783643	8,624858402	0,086248584	0,057924096	2,081982736	1,437165347	1,064289312	0,562316529	0,763452663	0,326070606	3,909724711	0,532513895	0,272215921	0,195270184	136	69	50	13,25581395	0,632352941	0,533333333	103,255814
573	camouflaged	nocturnal	polyphagous	polyphagous	C_bet_F	C_bet	F	Camo_B_betularia_63_f1	Camo	Biston_betularia	Ins	Poly	BetulariaInsM	NHML	PALE	14096	1,33476747	3	0,024684468	54,07317153	0,540731715	0,253234701	11,44642755	8,953579355	6,637269192	7,479226317	4,428316308	5,7838161	22,51201305	0,50845864	0,294832327	0,196709033	130	75	50	18,75	0,615384615	0,509803922	108,75
574	camouflaged	nocturnal	polyphagous	polyphagous	C_bet_H	C_bet	H	Camo_B_betularia_63_h1	Camo	Biston_betularia	Ins	Poly	BetulariaInsM	NHML	PALE	8602	1,907786535	3	0,017881153	106,6925908	1,066925908	0,341341002	24,1028696	14,35400817	17,10967629	13,59686869	12,4352879	11,51109027	53,64783379	0,449279456	0,318925762	0,231794781	115	81	59	23,57142857	0,486956522	0,450980392	113,5714286
575	camouflaged	nocturnal	polyphagous	polyphagous	C_bet_B	C_bet	B	Camo_B_betularia_63_b1	Camo	Biston_betularia	Ins	Poly	BetulariaInsM	NHML	PALE	6464	0,132845067	4	0,016011613	8,296794819	0,082967948	0,021393377	1,870381059	1,137664252	1,018533912	0,572330768	0,77918012	0,440986183	3,668095091	0,509905281	0,277673803	0,212420916	130	71	54	13,42105263	0,584615385	0,509803922	103,4210526
576	camouflaged	nocturnal	polyphagous	polyphagous	C_bet_F	C_bet	F	Camo_B_betularia_64_f1	Camo	Biston_betularia	Ins	Poly	BetulariaInsM	NHML	PALE	11589	1,216945334	3	0,019273364	63,14130325	0,631413033	0,155329924	13,59385213	8,771804991	8,224576028	7,623256372	5,241527814	5,709601912	27,05995597	0,502360467	0,303939003	0,19370053	128	78	49	22,02531646	0,6171875	0,501960784	112,0253165
577	camouflaged	nocturnal	polyphagous	polyphagous	C_bet_H	C_bet	H	Camo_B_betularia_64_h1	Camo	Biston_betularia	Ins	Poly	BetulariaInsM	NHML	PALE	6997	1,509297351	3	0,011916838	126,6525007	1,266525007	0,096928991	30,24606832	13,71303781	22,33555136	13,46958992	14,99312156	10,79388079	67,57474124	0,44759429	0,330531067	0,221874643	114	84	57	28,42105263	0,5	0,447058824	118,4210526
578	camouflaged	nocturnal	polyphagous	polyphagous	C_bet_B	C_bet	B	Camo_B_betularia_64_b1	Camo	Biston_betularia	Ins	Poly	BetulariaInsM	NHML	PALE	5815	0,273699616	4	0,016370409	16,71916816	0,167191682	0,036963403	2,811848985	2,067908078	1,354759823	0,898264242	0,891473532	0,490219684	5,05808234	0,555912062	0,267840603	0,176247335	142	68	45	14,22680412	0,683098592	0,556862745	104,2268041
579	camouflaged	nocturnal	polyphagous	polyphagous	C_bet_F	C_bet	F	Camo_B_betularia_65_f1	Camo	Biston_betularia	Ins	Poly	BetulariaInsM	NHML	PALE	14086	2,418865588	3	0,030323263	79,76930332	0,797693033	0,444239205	18,69524752	14,85434739	11,85991309	12,33992264	7,746287543	8,483081151	38,30144815	0,488108111	0,309646597	0,202245291	124	79	52	22,5	0,580645161	0,48627451	112,5
580	camouflaged	nocturnal	polyphagous	polyphagous	C_bet_H	C_bet	H	Camo_B_betularia_65_h1	Camo	Biston_betularia	Ins	Poly	BetulariaInsM	NHML	PALE	7941	2,395024613	3	0,023672052	101,1752005	1,011752005	0,392695657	33,561644	16,02896979	23,45110086	14,56731793	15,83204749	11,03306163	72,84479235	0,460728117	0,321932428	0,217339455	117	82	55	26,12903226	0,52991453	0,458823529	116,1290323
581	camouflaged	nocturnal	polyphagous	polyphagous	C_bet_B	C_bet	B	Camo_B_betularia_65_b1	Camo	Biston_betularia	Ins	Poly	BetulariaInsM	NHML	PALE	6357	1,221907656	23	0,015467197	78,99993934	0,789999393	0,306102295	9,573870473	9,820499071	6,242040697	7,641501835	4,275426385	5,581118689	20,09133756	0,476517327	0,310683183	0,21279949	122	79	54	22,05882353	0,557377049	0,478431373	112,0588235
582	camouflaged	nocturnal	polyphagous	polyphagous	C_bet_F	C_bet	F	Camo_B_betularia_66_f1	Camo	Biston_betularia	Ins	Poly	BetulariaInsM	NHML	PALE	13474	1,699506881	3	0,027131367	62,63992729	0,626399273	0,307166022	11,50232181	11,14436573	7,7427703	9,743302087	5,783338709	7,86046302	25,02843082	0,459570234	0,309358999	0,231070767	117	79	59	20,68965517	0,495726496	0,458823529	110,6896552
583	camouflaged	nocturnal	polyphagous	polyphagous	C_bet_H	C_bet	H	Camo_B_betularia_66_h1	Camo	Biston_betularia	Ins	Poly	BetulariaInsM	NHML	PALE	8945	2,629150652	3	0,01485503	176,9872277	1,769872277	0,347793036	45,65451471	21,60458922	37,64942651	21,12044283	29,91041	18,59190784	113,2143512	0,40325731	0,332549947	0,264192743	103	85	67	30	0,349514563	0,403921569	120
584	camouflaged	nocturnal	polyphagous	polyphagous	C_bet_B	C_bet	B	Camo_B_betularia_66_b1	Camo	Biston_betularia	Ins	Poly	BetulariaInsM	NHML	PALE	6188	0,527260258	3	0,017797552	29,62543641	0,296254364	0,137863008	3,40123696	4,474815578	2,201919228	3,326699088	1,667625333	2,468217665	7,270781521	0,467795236	0,302844917	0,229359846	119	77	58	18,68852459	0,512605042	0,466666667	108,6885246
585	camouflaged	nocturnal	polyphagous	polyphagous	C_bet_F	C_bet	F	Camo_B_betularia_67_f1	Camo	Biston_betularia	Ins	Poly	BetulariaInsM	NHML	PALE	11001	1,200898692	3	0,012338515	97,3292739	0,973292739	0,091280763	21,30368527	10,44252222	13,25227256	9,335557448	8,712039957	7,430563365	43,26799778	0,492365868	0,306283471	0,201350661	126	78	51	21,6	0,595238095	0,494117647	111,6
586	camouflaged	nocturnal	polyphagous	polyphagous	C_bet_H	C_bet	H	Camo_B_betularia_67_h1	Camo	Biston_betularia	Ins	Poly	BetulariaInsM	NHML	PALE	7249	1,500821632	3	0,017485559	85,83206421	0,858320642	0,256687368	42,83919146	11,78753936	33,57275577	12,82722639	25,25530748	11,99683786	101,6672547	0,421366659	0,330221917	0,248411424	107	84	63	28,63636364	0,411214953	0,419607843	118,6363636
587	camouflaged	nocturnal	polyphagous	polyphagous	C_bet_B	C_bet	B	Camo_B_betularia_67_b1	Camo	Biston_betularia	Ins	Poly	BetulariaInsM	NHML	PALE	5037	0,377298036	3	0,015812685	23,86046648	0,238604665	0,066480681	4,151289204	3,21311207	1,884489553	1,581583294	1,220663124	0,894926156	7,256441881	0,572083298	0,259698842	0,16821786	146	66	43	13,39805825	0,705479452	0,57254902	103,3980583
588	camouflaged	nocturnal	polyphagous	polyphagous	C_bet_F	C_bet	F	Camo_B_betularia_68_f1	Camo	Biston_betularia	Ins	Poly	BetulariaInsM	NHML	PALE	13685	2,028484766	3	0,026178875	77,48556021	0,774855602	0,418795295	16,85618989	13,50757166	10,98576836	11,78626863	7,751456184	9,277736812	35,59341443	0,473576086	0,308646095	0,21777782	121	79	56	21,23076923	0,537190083	0,474509804	111,2307692
589	camouflaged	nocturnal	polyphagous	polyphagous	C_bet_H	C_bet	H	Camo_B_betularia_68_h1	Camo	Biston_betularia	Ins	Poly	BetulariaInsM	NHML	PALE	8492	2,43705459	3	0,018814414	129,5312523	1,295312523	0,32020142	33,44548846	17,22223104	24,75603707	16,60004001	18,25073184	14,03937739	76,45225737	0,437468946	0,323810413	0,23872064	112	83	61	25,88235294	0,455357143	0,439215686	115,8823529
590	camouflaged	nocturnal	polyphagous	polyphagous	C_bet_B	C_bet	B	Camo_B_betularia_68_b1	Camo	Biston_betularia	Ins	Poly	BetulariaInsM	NHML	PALE	6488	0,330646469	3	0,016402008	20,1589017	0,201589017	0,039978173	3,235659801	2,618407729	1,545948682	1,415070784	1,030567162	0,924943292	5,812175645	0,55670372	0,265984508	0,177311772	142	68	45	14,22680412	0,683098592	0,556862745	104,2268041
591	camouflaged	nocturnal	polyphagous	polyphagous	C_bet_F	C_bet	F	Camo_B_betularia_69_f1	Camo	Biston_betularia	Ins	Poly	BetulariaInsM	NHML	PALE	14710	0,850460813	2	0,020891913	40,70765641	0,407076564	0,104155157	6,099812283	5,849562676	3,355722164	4,436784945	2,436577761	3,506783903	11,89211221	0,512929257	0,2821805	0,204890243	131	72	52	15,18987342	0,603053435	0,51372549	105,1898734
592	camouflaged	nocturnal	polyphagous	polyphagous	C_bet_H	C_bet	H	Camo_B_betularia_69_h1	Camo	Biston_betularia	Ins	Poly	BetulariaInsM	NHML	PALE	8132	1,184449056	3	0,019501954	60,73489176	0,607348918	0,199146344	10,23094539	8,716151341	5,972902852	7,05183497	4,188603557	5,650220709	20,3924518	0,501702566	0,292897731	0,205399704	128	75	52	18,15789474	0,59375	0,501960784	108,1578947
593	camouflaged	nocturnal	polyphagous	polyphagous	C_bet_B	C_bet	B	Camo_B_betularia_69_b1	Camo	Biston_betularia	Ins	Poly	BetulariaInsM	NHML	PALE	7228	0,178988239	4	0,017518458	10,21712282	0,102171228	0,022089838	1,513627264	1,318095451	0,907970669	0,753725402	0,686528576	0,538722561	3,108126509	0,486990237	0,292127964	0,220881799	124	74	56	15,88235294	0,548387097	0,48627451	105,8823529
594	camouflaged	nocturnal	polyphagous	polyphagous	C_bet_F	C_bet	F	Camo_B_betularia_7_f1	Camo	Biston_betularia	Com	Poly	BetulariaComM	NHML	PALE	15714	2,897135501	3	0,022401844	129,3257607	1,293257607	0,528695914	29,38568188	19,55052833	23,30233105	18,19487805	18,34456965	15,45808406	71,03258258	0,413692996	0,3280513	0,258255704	105	84	66	27,69230769	0,371428571	0,411764706	117,6923077
595	camouflaged	nocturnal	polyphagous	polyphagous	C_bet_H	C_bet	H	Camo_B_betularia_7_h1	Camo	Biston_betularia	Com	Poly	BetulariaComM	NHML	PALE	8440	2,509704617	4	0,028957629	86,66816603	0,86668166	0,526660379	43,96865051	16,5293673	36,41913108	16,34014374	28,97466242	14,53262615	109,362444	0,402045244	0,333013142	0,264941614	103	85	68	29,14285714	0,339805825	0,403921569	119,1428571
596	camouflaged	nocturnal	polyphagous	polyphagous	C_bet_B	C_bet	B	Camo_B_betularia_7_b1	Camo	Biston_betularia	Com	Poly	BetulariaComM	NHML	PALE	6484	1,540609604	5	0,020332419	75,77109106	0,757710911	0,295276184	10,23485491	11,33937289	7,480224015	9,339895416	5,3947738	6,743133293	23,10985273	0,442878413	0,323681163	0,233440423	113	83	60	26,03773585	0,469026549	0,443137255	116,0377358
597	camouflaged	nocturnal	polyphagous	polyphagous	C_bet_F	C_bet	F	Camo_B_betularia_70_f1	Camo	Biston_betularia	Ins	Poly	BetulariaInsM	NHML	PALE	9444	1,432613487	3	0,015614222	91,75055404	0,91750554	0,108810466	16,59201725	11,09402427	9,526362681	8,869854336	6,139631571	6,543940957	32,2580115	0,51435338	0,295317728	0,190328891	131	75	49	19,02439024	0,625954198	0,51372549	109,0243902
598	camouflaged	nocturnal	polyphagous	polyphagous	C_bet_H	C_bet	H	Camo_B_betularia_70_h1	Camo	Biston_betularia	Ins	Poly	BetulariaInsM	NHML	PALE	5555	1,984001983	3	0,015086912	131,5048411	1,315048411	0,273025469	40,75687981	16,50450068	30,62402806	16,29042087	21,51481351	13,44914616	92,89572137	0,438737966	0,329660264	0,23160177	112	84	59	28,30188679	0,473214286	0,439215686	118,3018868
599	camouflaged	nocturnal	polyphagous	polyphagous	C_bet_B	C_bet	B	Camo_B_betularia_70_b1	Camo	Biston_betularia	Ins	Poly	BetulariaInsM	NHML	PALE	4289	0,348740681	3	0,020883887	16,69903127	0,166990313	0,051971292	3,053179739	2,470139157	1,486042517	1,140603302	1,010435312	0,60653953	5,549657568	0,55015642	0,26777193	0,18207165	140	68	46	14,04255319	0,671428571	0,549019608	104,0425532
600	camouflaged	nocturnal	polyphagous	polyphagous	C_bet_F	C_bet	F	Camo_B_betularia_71_f1	Camo	Biston_betularia	Ins	Poly	BetulariaInsM	NHML	PALE	14041	2,6070498	3	0,033927494	76,84180223	0,768418022	0,565985307	19,62352407	16,15349124	14,16369488	15,07425678	9,8539298	11,47630923	43,64114875	0,449656451	0,324549085	0,225794464	115	83	58	26,31578947	0,495652174	0,450980392	116,3157895
601	camouflaged	nocturnal	polyphagous	polyphagous	C_bet_H	C_bet	H	Camo_B_betularia_71_h1	Camo	Biston_betularia	Ins	Poly	BetulariaInsM	NHML	PALE	8367	2,375914091	3	0,018099677	131,2683136	1,312683136	0,374180849	38,35517351	18,05127372	31,57360157	18,7030686	23,35844733	16,00397726	93,28722241	0,411151415	0,338455801	0,250392784	105	86	64	32,19512195	0,39047619	0,411764706	122,195122
602	camouflaged	nocturnal	polyphagous	polyphagous	C_bet_B	C_bet	B	Camo_B_betularia_71_b1	Camo	Biston_betularia	Ins	Poly	BetulariaInsM	NHML	PALE	6729	0,851431534	5	0,02553161	33,34813364	0,333481336	0,241605778	7,024979429	6,178140313	4,123936366	4,508770313	2,518584134	2,737610802	13,66749993	0,513991547	0,301733045	0,184275409	131	77	47	21,42857143	0,641221374	0,51372549	111,4285714
603	camouflaged	nocturnal	polyphagous	polyphagous	C_bet_F	C_bet	F	Camo_B_betularia_72_f1	Camo	Biston_betularia	Ins	Poly	BetulariaInsM	NHML	PALE	14196	2,984178077	3	0,021990819	135,7010892	1,357010892	0,505902233	26,05763392	20,60546981	19,69097928	18,97005814	15,32225651	15,72755465	61,07086972	0,426678612	0,322428342	0,250893046	109	82	64	24	0,412844037	0,42745098	114
604	camouflaged	nocturnal	polyphagous	polyphagous	C_bet_H	C_bet	H	Camo_B_betularia_72_h1	Camo	Biston_betularia	Ins	Poly	BetulariaInsM	NHML	PALE	8743	2,619984215	3	0,021275197	123,1473559	1,231473559	0,457273938	40,8450084	18,35353461	32,88548002	18,31925951	24,91923345	15,46145693	98,64972187	0,414040786	0,333356034	0,25260318	106	85	64	30	0,396226415	0,415686275	120
605	camouflaged	nocturnal	polyphagous	polyphagous	C_bet_B	C_bet	B	Camo_B_betularia_72_b1	Camo	Biston_betularia	Ins	Poly	BetulariaInsM	NHML	PALE	7930	0,706935114	3	0,024794025	28,5123175	0,285123175	0,152043187	3,624648785	4,607362487	2,257586347	3,359686019	1,708415401	2,463582235	7,590650533	0,477514907	0,297416715	0,225068378	122	76	57	17,53846154	0,532786885	0,478431373	107,5384615
606	camouflaged	nocturnal	polyphagous	polyphagous	C_bet_F	C_bet	F	Camo_B_betularia_73_f1	Camo	Biston_betularia	Ins	Poly	BetulariaInsM	NHML	PALE	11262	2,494065682	4	0,02588391	96,355831	0,96355831	0,595622265	23,11743054	16,82823515	15,74736679	14,95526854	10,66133825	11,4050786	49,52613558	0,466772347	0,317960741	0,215266912	119	81	55	24,375	0,537815126	0,466666667	114,375
607	camouflaged	nocturnal	polyphagous	polyphagous	C_bet_H	C_bet	H	Camo_B_betularia_73_h1	Camo	Biston_betularia	Ins	Poly	BetulariaInsM	NHML	PALE	6709	2,215715987	3	0,025823758	85,80145556	0,858014556	0,403867673	41,23210996	14,4023603	32,50898323	15,21017571	23,86821231	13,48384814	97,6093055	0,422419868	0,33305209	0,244528042	108	85	62	30	0,425925926	0,423529412	120
608	camouflaged	nocturnal	polyphagous	polyphagous	C_bet_B	C_bet	B	Camo_B_betularia_73_b1	Camo	Biston_betularia	Ins	Poly	BetulariaInsM	NHML	PALE	4334	1,007846669	6	0,028142193	35,81265552	0,358126555	0,247590117	4,876446265	6,441161222	2,838855346	4,521662378	1,751908367	2,585554243	9,467209978	0,515088001	0,299861876	0,185050123	131	76	47	20,71428571	0,641221374	0,51372549	110,7142857
609	camouflaged	nocturnal	polyphagous	polyphagous	C_bet_F	C_bet	F	Camo_B_betularia_74_f1	Camo	Biston_betularia	Ins	Poly	BetulariaInsM	NHML	PALE	15918	2,343350642	3	0,028378272	82,57552298	0,82575523	0,542406076	16,21991729	14,93161115	9,825425591	12,67591688	6,480195719	9,319083851	32,5255386	0,498682512	0,302083409	0,199234079	127	77	51	20,52631579	0,598425197	0,498039216	110,5263158
610	camouflaged	nocturnal	polyphagous	polyphagous	C_bet_H	C_bet	H	Camo_B_betularia_74_h1	Camo	Biston_betularia	Ins	Poly	BetulariaInsM	NHML	PALE	9081	2,591547454	4	0,018465861	140,3426304	1,403426304	0,475793762	31,7062642	19,06626332	22,27491882	17,80029272	15,25314528	14,24933031	69,2343283	0,457955829	0,321732288	0,220311884	117	82	56	25,57377049	0,521367521	0,458823529	115,5737705
611	camouflaged	nocturnal	polyphagous	polyphagous	C_bet_B	C_bet	B	Camo_B_betularia_74_b1	Camo	Biston_betularia	Ins	Poly	BetulariaInsM	NHML	PALE	6548	0,582681294	3	0,021816583	26,70818367	0,267081837	0,132737261	3,918121038	4,05918228	2,053106603	2,582255348	1,339676536	1,581084211	7,310904177	0,535928381	0,280828001	0,183243619	137	72	47	16,66666667	0,656934307	0,537254902	106,6666667
612	camouflaged	nocturnal	polyphagous	polyphagous	C_bet_F	C_bet	F	Camo_B_betularia_75_f1	Camo	Biston_betularia	Ins	Poly	BetulariaInsM	NHML	PALE	13203	2,13984696	3	0,02585665	82,75808854	0,827580885	0,384190877	18,39207944	13,96165653	13,11747436	12,93554157	9,652777594	10,60010356	41,1623314	0,446818215	0,318676662	0,234505123	114	81	60	23,33333333	0,473684211	0,447058824	113,3333333
613	camouflaged	nocturnal	polyphagous	polyphagous	C_bet_H	C_bet	H	Camo_B_betularia_75_h1	Camo	Biston_betularia	Ins	Poly	BetulariaInsM	NHML	PALE	8065	2,376497024	3	0,020180814	117,7602137	1,177602137	0,396698375	26,72324785	17,02115487	20,24868784	16,2986142	15,1807964	13,65300178	62,15273209	0,429960952	0,325789184	0,244249865	110	83	62	26,25	0,436363636	0,431372549	116,25
614	camouflaged	nocturnal	polyphagous	polyphagous	C_bet_B	C_bet	B	Camo_B_betularia_75_b1	Camo	Biston_betularia	Ins	Poly	BetulariaInsM	NHML	PALE	6180	0,870138634	4	0,023863922	36,4625154	0,364625154	0,224279681	5,798397793	6,104443065	3,525342366	4,789075345	2,44816534	3,456811427	11,7719055	0,49256238	0,299470835	0,207966785	126	76	53	18,90410959	0,579365079	0,494117647	108,9041096
615	camouflaged	nocturnal	polyphagous	polyphagous	C_bet_F	C_bet	F	Camo_B_betularia_76_f1	Camo	Biston_betularia	Ins	Poly	BetulariaInsM	NHML	PALE	11359	1,226493127	3	0,013393298	91,57513728	0,915751373	0,064881448	15,39648915	10,31140792	8,852973655	8,707305803	5,567357157	6,414167916	29,81681996	0,516369256	0,296912067	0,186718676	132	76	48	20	0,636363636	0,517647059	110
616	camouflaged	nocturnal	polyphagous	polyphagous	C_bet_H	C_bet	H	Camo_B_betularia_76_h1	Camo	Biston_betularia	Ins	Poly	BetulariaInsM	NHML	PALE	6975	1,590907695	3	0,013611289	116,8814869	1,168814869	0,170622753	33,18863779	13,58908385	24,87898567	13,71113411	17,90050363	11,69221259	75,96812708	0,43687582	0,327492418	0,235631762	111	84	60	28,23529412	0,459459459	0,435294118	118,2352941
617	camouflaged	nocturnal	polyphagous	polyphagous	C_bet_B	C_bet	B	Camo_B_betularia_76_b1	Camo	Biston_betularia	Ins	Poly	BetulariaInsM	NHML	PALE	5481	0,366024553	19	0,013402742	27,30967699	0,27309677	0,055596672	3,405519546	3,158605453	1,434371277	1,266529034	0,883346618	0,600891316	5,723237441	0,595033769	0,25062236	0,15434387	152	64	39	13,27433628	0,743421053	0,596078431	103,2743363
618	camouflaged	nocturnal	polyphagous	polyphagous	C_bet_F	C_bet	F	Camo_B_betularia_77_f1	Camo	Biston_betularia	Ins	Poly	BetulariaInsM	NHML	PALE	11336	0,850272383	3	0,01511133	56,26721182	0,562672118	0,063488005	10,3733994	6,738432537	5,610362773	5,110697254	3,414819413	3,476150911	19,39858159	0,534750407	0,289215103	0,17603449	136	74	45	19,12087912	0,669117647	0,533333333	109,1208791
619	camouflaged	nocturnal	polyphagous	polyphagous	C_bet_H	C_bet	H	Camo_B_betularia_77_h1	Camo	Biston_betularia	Ins	Poly	BetulariaInsM	NHML	PALE	7409	1,594183746	27	0,011631749	137,0545167	1,370545167	0,143846052	31,61618196	14,76500458	22,98013251	14,16554022	15,28161743	11,27311011	69,8779319	0,452448736	0,328861085	0,218690179	115	84	56	28,47457627	0,513043478	0,450980392	118,4745763
620	camouflaged	nocturnal	polyphagous	polyphagous	C_bet_B	C_bet	B	Camo_B_betularia_77_b1	Camo	Biston_betularia	Ins	Poly	BetulariaInsM	NHML	PALE	5034	0,38941637	3	0,016675926	23,35200847	0,233520085	0,069179716	2,89885593	3,431454348	1,432387763	1,791575546	0,922366587	0,935772187	5,25361028	0,551783588	0,272648272	0,17556814	141	70	45	15,625	0,680851064	0,552941176	105,625
621	camouflaged	nocturnal	polyphagous	polyphagous	C_bet_F	C_bet	F	Camo_B_betularia_78_f1	Camo	Biston_betularia	Ins	Poly	BetulariaInsF	NHML	PALE	16894	1,683077481	3	0,026583788	63,31217589	0,633121759	0,364215852	15,59997886	11,43740449	8,843764094	9,861501542	5,873302601	7,89903895	30,31704555	0,514561316	0,291709299	0,193729385	131	74	49	18,29268293	0,625954198	0,51372549	108,2926829
622	camouflaged	nocturnal	polyphagous	polyphagous	C_bet_H	C_bet	H	Camo_B_betularia_78_h1	Camo	Biston_betularia	Ins	Poly	BetulariaInsF	NHML	PALE	9434	1,788766625	4	0,021650777	82,61904826	0,826190483	0,345906132	22,63737557	12,55098212	14,14130989	11,6205922	9,631263706	9,965683047	46,40994916	0,487769885	0,304704274	0,20752584	124	78	53	21,12676056	0,572580645	0,48627451	111,1267606
623	camouflaged	nocturnal	polyphagous	polyphagous	C_bet_B	C_bet	B	Camo_B_betularia_78_b1	Camo	Biston_betularia	Ins	Poly	BetulariaInsF	NHML	PALE	6129	0,501413399	4	0,02940159	17,05395512	0,170539551	0,113966619	3,287015819	3,254426778	1,756830258	2,441281802	1,267115222	1,83129465	6,310961299	0,520842335	0,2783776	0,200780065	133	71	51	14,63414634	0,616541353	0,521568627	104,6341463
624	camouflaged	nocturnal	polyphagous	polyphagous	C_bet_F	C_bet	F	Camo_B_betularia_79_f1	Camo	Biston_betularia	Ins	Poly	BetulariaInsF	NHML	PALE	14664	1,435756163	3	0,02715013	52,88211089	0,528821109	0,263709568	15,82359286	9,181675903	9,541404093	7,950070894	6,414124562	6,362967642	31,77912151	0,497924175	0,300241279	0,201834546	127	77	51	20,52631579	0,598425197	0,498039216	110,5263158
625	camouflaged	nocturnal	polyphagous	polyphagous	C_bet_H	C_bet	H	Camo_B_betularia_79_h1	Camo	Biston_betularia	Ins	Poly	BetulariaInsF	NHML	PALE	8487	1,900468351	3	0,02467283	77,02676859	0,770267686	0,427351201	28,81762874	12,95477928	20,14649968	12,20675026	14,30609652	10,27322703	63,27022494	0,455469042	0,318419916	0,226111042	116	81	58	23,79310345	0,5	0,454901961	113,7931034
626	camouflaged	nocturnal	polyphagous	polyphagous	C_bet_B	C_bet	B	Camo_B_betularia_79_b1	Camo	Biston_betularia	Ins	Poly	BetulariaInsF	NHML	PALE	5899	0,481796066	4	0,026301854	18,31795061	0,183179506	0,117815395	4,696720577	3,346470415	2,294947998	2,169646898	1,553120963	1,594519915	8,544789538	0,549659012	0,268578645	0,181762343	140	68	46	14,04255319	0,671428571	0,549019608	104,0425532
627	camouflaged	nocturnal	polyphagous	polyphagous	C_bet_F	C_bet	F	Camo_B_betularia_8_f1	Camo	Biston_betularia	Com	Poly	BetulariaComM	NHML	PALE	12002	1,839119042	3	0,034789558	52,86410992	0,528641099	0,41249856	14,1769969	11,42123157	9,24069215	9,997009307	6,47281414	7,910382667	29,89050319	0,474297699	0,309151442	0,216550859	121	79	55	21,81818182	0,545454545	0,474509804	111,8181818
628	camouflaged	nocturnal	polyphagous	polyphagous	C_bet_H	C_bet	H	Camo_B_betularia_8_h1	Camo	Biston_betularia	Com	Poly	BetulariaComM	NHML	PALE	7009	2,062318103	3	0,014228829	144,9394066	1,449394066	0,261726234	35,6404188	17,03730417	27,95987293	17,01912045	21,28746266	15,11648459	84,88775439	0,419853477	0,329374633	0,250771891	107	84	64	27,90697674	0,401869159	0,419607843	117,9069767
629	camouflaged	nocturnal	polyphagous	polyphagous	C_bet_B	C_bet	B	Camo_B_betularia_8_b1	Camo	Biston_betularia	Com	Poly	BetulariaComM	NHML	PALE	5384	0,693157214	4	0,022771508	30,4396705	0,304396705	0,17464705	3,865569571	5,625079682	2,575677315	4,572307035	1,937271311	3,252297368	8,378518197	0,461366733	0,30741442	0,231218846	118	78	59	19,3220339	0,5	0,462745098	109,3220339
630	camouflaged	nocturnal	polyphagous	polyphagous	C_bet_F	C_bet	F	Camo_B_betularia_80_f1	Camo	Biston_betularia	Ins	Poly	BetulariaInsF	NHML	PALE	18629	1,006011949	3	0,024790994	40,57973487	0,405797349	0,176704798	9,793185371	6,699135197	4,67668876	5,283435763	2,947150162	3,956481326	17,41702429	0,56227661	0,268512501	0,169210889	143	68	43	15	0,699300699	0,560784314	105
631	camouflaged	nocturnal	polyphagous	polyphagous	C_bet_H	C_bet	H	Camo_B_betularia_80_h1	Camo	Biston_betularia	Ins	Poly	BetulariaInsF	NHML	PALE	10878	1,559221313	4	0,017572195	88,73230255	0,887323026	0,314287746	21,21029947	12,27739777	13,36024958	11,26621182	9,169912789	9,461509595	43,74046183	0,484912563	0,305443725	0,209643712	124	78	53	21,12676056	0,572580645	0,48627451	111,1267606
632	camouflaged	nocturnal	polyphagous	polyphagous	C_bet_B	C_bet	B	Camo_B_betularia_80_b1	Camo	Biston_betularia	Ins	Poly	BetulariaInsF	NHML	PALE	6906	0,571225702	4	0,022290406	25,62652788	0,256265279	0,122639633	4,201801344	3,886415253	2,211201405	2,526292936	1,497897109	1,732518001	7,910899858	0,531140758	0,27951326	0,189345983	135	71	48	15,86206897	0,644444444	0,529411765	105,862069
633	camouflaged	nocturnal	polyphagous	polyphagous	C_bet_F	C_bet	F	Camo_B_betularia_81_f1	Camo	Biston_betularia	Ins	Poly	BetulariaInsF	NHML	PALE	14038	1,871932903	3	0,021388218	87,52168559	0,875216856	0,253087817	12,6821131	12,92719385	7,699852746	10,72022118	5,34662589	8,13007734	25,72859173	0,492919054	0,299272219	0,207808727	126	76	53	18,90410959	0,579365079	0,494117647	108,9041096
634	camouflaged	nocturnal	polyphagous	polyphagous	C_bet_H	C_bet	H	Camo_B_betularia_81_h1	Camo	Biston_betularia	Ins	Poly	BetulariaInsF	NHML	PALE	7852	2,040705691	3	0,019725283	103,4563475	1,034563475	0,280946325	22,0318318	14,45966909	15,73557634	13,43663916	11,2354607	10,68595893	49,00286885	0,449602897	0,32111541	0,229281692	115	82	58	25,26315789	0,495652174	0,450980392	115,2631579
635	camouflaged	nocturnal	polyphagous	polyphagous	C_bet_B	C_bet	B	Camo_B_betularia_81_b1	Camo	Biston_betularia	Ins	Poly	BetulariaInsF	NHML	PALE	6399	0,394007793	3	0,023870766	16,50587119	0,165058712	0,089144338	2,641195315	2,840959901	1,412141057	1,659754441	1,004674705	1,000687305	5,058011077	0,522180611	0,279189	0,198630388	133	71	51	14,63414634	0,616541353	0,521568627	104,6341463
636	camouflaged	nocturnal	polyphagous	polyphagous	C_bet_F	C_bet	F	Camo_B_betularia_82_f1	Camo	Biston_betularia	Ins	Poly	BetulariaInsF	NHML	PALE	13782	0,960410964	3	0,023044997	41,6754649	0,416754649	0,168055749	9,890291923	6,735892268	4,936683066	5,182652617	3,049099514	3,727780579	17,8760745	0,553269786	0,276161473	0,170568741	141	70	43	16,53061224	0,695035461	0,552941176	106,5306122
637	camouflaged	nocturnal	polyphagous	polyphagous	C_bet_H	C_bet	H	Camo_B_betularia_82_h1	Camo	Biston_betularia	Ins	Poly	BetulariaInsF	NHML	PALE	7538	1,500068011	3	0,015695232	95,57475651	0,955747565	0,227765564	21,20766382	12,35709667	13,53204319	10,74849593	9,08609653	8,482966379	43,82580353	0,483908157	0,308768855	0,207322988	123	79	53	22,28571429	0,569105691	0,482352941	112,2857143
638	camouflaged	nocturnal	polyphagous	polyphagous	C_bet_B	C_bet	B	Camo_B_betularia_82_b1	Camo	Biston_betularia	Ins	Poly	BetulariaInsF	NHML	PALE	5868	0,249718853	3	0,028492445	8,764388453	0,087643885	0,057212192	2,175682358	1,680494346	1,111699468	0,914840309	0,81658277	0,605566266	4,103964596	0,5301416	0,270884273	0,198974126	135	69	51	12,85714286	0,622222222	0,529411765	102,8571429
639	camouflaged	nocturnal	polyphagous	polyphagous	C_bet_F	C_bet	F	Camo_B_betularia_83_f1	Camo	Biston_betularia	Ins	Poly	BetulariaInsF	NHML	PALE	15894	1,876103899	3	0,029305219	64,01944573	0,640194457	0,349684577	17,59552938	12,01406125	11,24867024	10,59255335	7,709802374	8,175073353	36,55400199	0,481357127	0,307727462	0,210915412	123	78	54	20,86956522	0,56097561	0,482352941	110,8695652
640	camouflaged	nocturnal	polyphagous	polyphagous	C_bet_H	C_bet	H	Camo_B_betularia_83_h1	Camo	Biston_betularia	Ins	Poly	BetulariaInsF	NHML	PALE	8979	2,234758729	3	0,023635101	94,55253691	0,945525369	0,407116559	29,53835437	15,31597627	21,75733626	14,48883116	15,72781395	11,76180669	67,02350458	0,440716351	0,32462248	0,234661169	112	83	60	26,53846154	0,464285714	0,439215686	116,5384615
641	camouflaged	nocturnal	polyphagous	polyphagous	C_bet_B	C_bet	B	Camo_B_betularia_83_b1	Camo	Biston_betularia	Ins	Poly	BetulariaInsF	NHML	PALE	6181	0,467471784	4	0,022737735	20,55929454	0,205592945	0,132479786	3,521958756	3,406880654	1,950640336	2,368012381	1,404886538	1,73662712	6,87748563	0,512099762	0,283626959	0,204273279	131	72	52	15,18987342	0,603053435	0,51372549	105,1898734
642	camouflaged	nocturnal	polyphagous	polyphagous	C_bet_F	C_bet	F	Camo_B_betularia_84_f1	Camo	Biston_betularia	Ins	Poly	BetulariaInsF	NHML	PALE	14801	1,697066519	4	0,022198444	76,44979749	0,764497975	0,259596324	16,37997492	11,43597305	9,983700853	9,52784571	6,709528134	7,23337251	33,07320391	0,495264232	0,301866758	0,20286901	126	77	52	20,27027027	0,587301587	0,494117647	110,2702703
643	camouflaged	nocturnal	polyphagous	polyphagous	C_bet_H	C_bet	H	Camo_B_betularia_84_h1	Camo	Biston_betularia	Ins	Poly	BetulariaInsF	NHML	PALE	8797	2,123323936	3	0,027791304	76,40245796	0,76402458	0,406015302	31,25443717	13,7247769	21,69123084	12,58135977	14,93105426	10,2061612	67,87672227	0,460458846	0,319568036	0,219973118	117	81	56	24,59016393	0,521367521	0,458823529	114,5901639
644	camouflaged	nocturnal	polyphagous	polyphagous	C_bet_B	C_bet	B	Camo_B_betularia_84_b1	Camo	Biston_betularia	Ins	Poly	BetulariaInsF	NHML	PALE	6168	0,699760444	3	0,027412598	25,52696568	0,255269657	0,169372856	5,26958505	4,838210162	2,745199981	3,263667971	1,850953816	2,234272047	9,865738847	0,534129793	0,278255894	0,187614313	136	71	48	15,68181818	0,647058824	0,533333333	105,6818182
645	camouflaged	nocturnal	polyphagous	polyphagous	C_bet_F	C_bet	F	Camo_B_betularia_85_f1	Camo	Biston_betularia	Ins	Poly	BetulariaInsF	NHML	PALE	9036	0,653104676	3	0,020502836	31,85435799	0,31854358	0,075543944	10,1452104	4,554019298	4,580038737	3,267505523	2,519766017	2,219396613	17,24501516	0,588298144	0,26558624	0,146115616	150	68	37	16,46017699	0,753333333	0,588235294	106,460177
646	camouflaged	nocturnal	polyphagous	polyphagous	C_bet_H	C_bet	H	Camo_B_betularia_85_h1	Camo	Biston_betularia	Ins	Poly	BetulariaInsF	NHML	PALE	5620	1,926765056	18	0,013978074	137,8419549	1,378419549	0,306489598	30,82708313	15,795549	22,14062042	15,73421221	15,80573752	13,76792577	68,77344107	0,448241104	0,321935621	0,229823276	114	82	59	25,09090909	0,48245614	0,447058824	115,0909091
647	camouflaged	nocturnal	polyphagous	polyphagous	C_bet_B	C_bet	B	Camo_B_betularia_85_b1	Camo	Biston_betularia	Ins	Poly	BetulariaInsF	NHML	PALE	4633	0,378292944	3	0,020332242	18,60556998	0,1860557	0,079166559	3,611766075	2,938115355	1,619310919	1,749841257	1,050150178	1,090928028	6,281227172	0,575009624	0,25780168	0,167188696	147	66	43	13,26923077	0,707482993	0,576470588	103,2692308
648	camouflaged	nocturnal	polyphagous	polyphagous	C_bet_F	C_bet	F	Camo_B_betularia_86_f1	Camo	Biston_betularia	Ins	Poly	BetulariaInsF	NHML	PALE	13790	2,711650582	4	0,021787614	124,4583524	1,244583524	0,438187914	24,93137012	18,5089453	17,4636063	16,53520148	12,17186091	12,60839763	54,56683733	0,456896007	0,320040654	0,223063339	117	82	57	25	0,512820513	0,458823529	115
649	camouflaged	nocturnal	polyphagous	polyphagous	C_bet_H	C_bet	H	Camo_B_betularia_86_h1	Camo	Biston_betularia	Ins	Poly	BetulariaInsF	NHML	PALE	8517	2,314217271	3	0,020446353	113,1848459	1,131848459	0,356584372	35,19635003	15,93640886	26,26976871	15,66858313	18,61422739	12,98290089	80,08034612	0,439512961	0,328042647	0,232444392	112	84	59	28,30188679	0,473214286	0,439215686	118,3018868
650	camouflaged	nocturnal	polyphagous	polyphagous	C_bet_B	C_bet	B	Camo_B_betularia_86_b1	Camo	Biston_betularia	Ins	Poly	BetulariaInsF	NHML	PALE	5371	1,675801413	17	0,016827555	99,58674407	0,995867441	0,345736297	8,90164096	12,45012709	6,018246635	10,23550948	4,091722101	7,042729171	19,0116097	0,468221319	0,316556395	0,215222286	119	81	55	24,375	0,537815126	0,466666667	114,375
651	camouflaged	nocturnal	polyphagous	polyphagous	C_bet_F	C_bet	F	Camo_B_betularia_87_f1	Camo	Biston_betularia	Ins	Poly	BetulariaInsF	NHML	PALE	15404	2,174075865	3	0,022094472	98,39908815	0,983990881	0,334028871	20,5181925	14,65279858	13,92724474	13,01076011	9,903923834	10,28784557	44,34936107	0,462649112	0,314034845	0,223316043	118	80	57	22,62295082	0,516949153	0,462745098	112,6229508
652	camouflaged	nocturnal	polyphagous	polyphagous	C_bet_H	C_bet	H	Camo_B_betularia_87_h1	Camo	Biston_betularia	Ins	Poly	BetulariaInsF	NHML	PALE	9222	2,338588	3	0,022208751	105,300294	1,05300294	0,36712796	36,57357586	16,06641185	27,28009995	15,5475568	19,95100868	13,074904	83,80468449	0,436414457	0,325519989	0,238065554	111	83	61	26,4	0,45045045	0,435294118	116,4
653	camouflaged	nocturnal	polyphagous	polyphagous	C_bet_B	C_bet	B	Camo_B_betularia_87_b1	Camo	Biston_betularia	Ins	Poly	BetulariaInsF	NHML	PALE	6222	0,773405365	5	0,031955277	24,20274318	0,242027432	0,180154763	5,298699558	5,06834476	2,90065159	3,812049294	2,073485595	2,913641353	10,27283674	0,515797115	0,282361305	0,20184158	132	72	51	15,55555556	0,613636364	0,517647059	105,5555556
654	camouflaged	nocturnal	polyphagous	polyphagous	C_bet_F	C_bet	F	Camo_B_betularia_88_f1	Camo	Biston_betularia	Ins	Poly	BetulariaInsF	NHML	PALE	20522	1,141300724	3	0,026887864	42,44668664	0,424466866	0,204175825	9,061825167	7,374349383	4,873888284	5,866630348	3,251801195	4,372873987	17,18751465	0,527233015	0,28357144	0,189195545	134	72	48	16,74418605	0,641791045	0,525490196	106,744186
655	camouflaged	nocturnal	polyphagous	polyphagous	C_bet_H	C_bet	H	Camo_B_betularia_88_h1	Camo	Biston_betularia	Ins	Poly	BetulariaInsF	NHML	PALE	10928	1,361561714	3	0,02812822	48,40554171	0,484055417	0,272765767	13,62527278	8,922464809	7,482888327	7,076526706	4,78099298	5,223396269	25,88915408	0,526292699	0,289035644	0,184671657	134	74	47	18,62068966	0,649253731	0,525490196	108,6206897
656	camouflaged	nocturnal	polyphagous	polyphagous	C_bet_B	C_bet	B	Camo_B_betularia_88_b1	Camo	Biston_betularia	Ins	Poly	BetulariaInsF	NHML	PALE	9906	0,792188906	4	0,0283255	27,96734031	0,279673403	0,164037085	5,274102642	5,057138055	2,952921009	3,763436841	2,021279194	2,684292747	10,24830285	0,51463181	0,288137563	0,197230627	131	73	50	17,03703704	0,618320611	0,51372549	107,037037
657	camouflaged	nocturnal	polyphagous	polyphagous	C_bet_F	C_bet	F	Camo_B_betularia_89_f1	Camo	Biston_betularia	Ins	Poly	BetulariaInsF	NHML	PALE	15778	1,124476457	3	0,023521249	47,80683394	0,478068339	0,164057943	8,911204322	7,50534045	4,810627791	5,917536002	3,191206308	4,401953591	16,91303842	0,526883704	0,284433091	0,188683206	134	73	48	17,44186047	0,641791045	0,525490196	107,4418605
658	camouflaged	nocturnal	polyphagous	polyphagous	C_bet_H	C_bet	H	Camo_B_betularia_89_h1	Camo	Biston_betularia	Ins	Poly	BetulariaInsF	NHML	PALE	9070	1,7010098	3	0,015823022	107,502206	1,07502206	0,276671357	19,07082097	13,37825941	12,27233143	11,70177178	8,370703592	9,12253582	39,71385599	0,480205724	0,309018883	0,210775393	122	79	54	22,05882353	0,557377049	0,478431373	112,0588235
659	camouflaged	nocturnal	polyphagous	polyphagous	C_bet_B	C_bet	B	Camo_B_betularia_89_b1	Camo	Biston_betularia	Ins	Poly	BetulariaInsF	NHML	PALE	5424	0,229234596	5	0,022328612	10,26640608	0,102664061	0,051030386	2,163625777	1,600424264	1,150398162	0,857387304	0,849042768	0,569356671	4,163066707	0,519719219	0,276334309	0,203946472	133	70	52	13,33333333	0,609022556	0,521568627	103,3333333
660	camouflaged	nocturnal	polyphagous	polyphagous	C_bet_F	C_bet	F	Camo_B_betularia_9_f1	Camo	Biston_betularia	Com	Poly	BetulariaComF	NHML	PALE	10776	3,542988327	4	0,023867811	148,4421158	1,484421158	0,771420146	41,59541817	24,31095976	34,64659851	23,0226381	27,00167468	19,22565192	103,2436914	0,40288581	0,33558078	0,26153341	103	86	67	31,66666667	0,349514563	0,403921569	121,6666667
661	camouflaged	nocturnal	polyphagous	polyphagous	C_bet_H	C_bet	H	Camo_B_betularia_9_h1	Camo	Biston_betularia	Com	Poly	BetulariaComF	NHML	PALE	6268	3,131002055	5	0,024177921	129,4983985	1,294983985	0,603486486	47,84998848	20,63701604	40,97842337	20,41018666	33,30171158	18,13618533	122,1301234	0,391795137	0,335530844	0,272674019	100	86	70	32	0,3	0,392156863	122
662	camouflaged	nocturnal	polyphagous	polyphagous	C_bet_B	C_bet	B	Camo_B_betularia_9_b1	Camo	Biston_betularia	Com	Poly	BetulariaComF	NHML	PALE	4758	2,420794905	4	0,035109604	68,94965027	0,689496503	0,689946537	24,7910891	15,62883955	17,27260154	13,01156693	11,8315117	9,848853997	53,89520233	0,459986938	0,320484956	0,219528106	117	82	56	25,57377049	0,521367521	0,458823529	115,5737705
663	camouflaged	nocturnal	polyphagous	polyphagous	C_bet_F	C_bet	F	Camo_B_betularia_90_f1	Camo	Biston_betularia	Ins	Poly	BetulariaInsF	NHML	PALE	16277	1,814188832	3	0,024068841	75,37499714	0,753749971	0,329591225	17,40041279	12,16024233	10,63255502	10,18730305	7,169974431	7,828535064	35,20294224	0,494288593	0,302035976	0,203675431	126	77	52	20,27027027	0,587301587	0,494117647	110,2702703
664	camouflaged	nocturnal	polyphagous	polyphagous	C_bet_H	C_bet	H	Camo_B_betularia_90_h1	Camo	Biston_betularia	Ins	Poly	BetulariaInsF	NHML	PALE	9564	2,235680626	3	0,024235327	92,24883154	0,922488315	0,458672923	35,82917901	15,24470295	25,55334156	14,47596591	18,09945518	12,19631271	79,48197575	0,450783699	0,32149857	0,227717731	115	82	58	25,26315789	0,495652174	0,450980392	115,2631579
665	camouflaged	nocturnal	polyphagous	polyphagous	C_bet_B	C_bet	B	Camo_B_betularia_90_b1	Camo	Biston_betularia	Ins	Poly	BetulariaInsF	NHML	PALE	7572	0,63679195	4	0,022321274	28,52847717	0,285284772	0,11943681	4,371578979	4,27907984	2,196455292	2,44416737	1,537217867	1,597142523	8,105252138	0,539351387	0,270991606	0,189657008	138	69	48	14	0,652173913	0,541176471	104
666	camouflaged	nocturnal	polyphagous	polyphagous	C_bet_F	C_bet	F	Camo_B_betularia_98_f1	Camo	Biston_betularia	Car	Poly	BetulariaCarM	NHML	PALE	10974	0,809428147	2	0,014446243	56,03035666	0,560303567	0,069954585	12,63579976	6,871833756	6,294831293	5,004869842	3,744858867	3,464072696	22,67548992	0,55724484	0,277605084	0,165150075	142	71	42	17,4	0,704225352	0,556862745	107,4
667	camouflaged	nocturnal	polyphagous	polyphagous	C_bet_H	C_bet	H	Camo_B_betularia_98_h1	Camo	Biston_betularia	Car	Poly	BetulariaCarM	NHML	PALE	5850	2,380487741	23	0,012416379	191,7215724	1,917215724	0,315623692	37,50550155	21,08992364	26,76463157	20,87754006	19,21443882	17,88795438	83,48457194	0,44925069	0,320593745	0,230155565	115	82	59	24,64285714	0,486956522	0,450980392	114,6428571
668	camouflaged	nocturnal	polyphagous	polyphagous	C_bet_B	C_bet	B	Camo_B_betularia_98_b1	Camo	Biston_betularia	Car	Poly	BetulariaCarM	NHML	PALE	4559	0,21267442	3	0,015523638	13,70003753	0,137000375	0,025096179	2,266640455	1,790294864	1,127397623	0,845926638	0,802285287	0,511752774	4,196323365	0,54014914	0,26866319	0,19118767	138	69	49	13,48314607	0,644927536	0,541176471	103,4831461
669	camouflaged	nocturnal	polyphagous	polyphagous	C_bet_F	C_bet	F	Camo_B_betularia_99_f1	Camo	Biston_betularia	Car	Poly	BetulariaCarM	NHML	PALE	14482	0,349106041	5	0,014795677	23,59513859	0,235951386	0,041450978	6,217053902	2,780800688	2,483121223	1,352082262	1,411816741	0,745530875	10,11199187	0,614819907	0,245562027	0,139618065	157	63	36	13,38842975	0,770700637	0,615686275	103,3884298
670	camouflaged	nocturnal	polyphagous	polyphagous	C_bet_H	C_bet	H	Camo_B_betularia_99_h1	Camo	Biston_betularia	Car	Poly	BetulariaCarM	NHML	PALE	7633	1,789219556	21	0,015516233	115,3127521	1,153127521	0,384414983	18,16740199	12,11514313	9,864357574	9,715853424	6,065893533	7,4175755	34,09765309	0,532805057	0,289297259	0,177897685	136	74	45	19,12087912	0,669117647	0,533333333	109,1208791
671	camouflaged	nocturnal	polyphagous	polyphagous	C_bet_B	C_bet	B	Camo_B_betularia_99_b1	Camo	Biston_betularia	Car	Poly	BetulariaCarM	NHML	PALE	6996	0,100027012	4	0,018004332	5,555719151	0,055557192	0,025033673	1,421204691	0,867884547	0,7412257	0,423534378	0,574525494	0,328843544	2,736955885	0,519264742	0,270821208	0,20991405	132	69	54	11,53846154	0,590909091	0,517647059	101,5384615
673	camouflaged	nocturnal	polyphagous	polyphagous	C_str_F	C_str	F	Camo_B_strataria_1_f1	Camo	Biston_strataria	Com	Poly	StratariaComM	NHML	PALE	14109	2,315988347	4	0,020464066	113,1734219	1,131734219	0,683721546	26,60280205	16,9827217	21,8045242	16,44275933	12,78494407	12,35082387	61,19227032	0,434741217	0,35632808	0,208930703	111	91	53	39,31034483	0,522522523	0,435294118	129,3103448
674	camouflaged	nocturnal	polyphagous	polyphagous	C_str_H	C_str	H	Camo_B_strataria_1_h1	Camo	Biston_strataria	Com	Poly	StratariaComM	NHML	PALE	9181	1,610809015	5	0,012582902	128,0157026	1,280157026	0,139379772	34,2981611	14,19770211	29,55370569	15,01316422	18,24233055	13,06309516	82,09419735	0,417790322	0,359997499	0,22221218	107	92	57	42	0,46728972	0,419607843	132
675	camouflaged	nocturnal	polyphagous	polyphagous	C_str_B	C_str	B	Camo_B_strataria_1_b1	Camo	Biston_strataria	Com	Poly	StratariaComM	NHML	PALE	9439	1,855610812	7	0,018144826	102,2666617	1,022666617	0,405217599	17,79251443	13,15984317	14,3460637	12,25823953	6,694321487	7,847987655	38,83289961	0,458181455	0,369430659	0,172387886	117	94	44	41,09589041	0,623931624	0,458823529	131,0958904
676	camouflaged	nocturnal	polyphagous	polyphagous	C_str_F	C_str	F	Camo_B_strataria_10_f1	Camo	Biston_strataria	Com	Poly	StratariaComF	NHML	PALE	14914	2,035039358	4	0,017298409	117,6431537	1,176431537	0,520013601	17,71297672	15,36158149	15,03829603	14,79202241	9,282115194	10,37309548	42,03338794	0,421402547	0,357770258	0,220827196	107	91	56	41,17647059	0,476635514	0,419607843	131,1764706
677	camouflaged	nocturnal	polyphagous	polyphagous	C_str_H	C_str	H	Camo_B_strataria_10_h1	Camo	Biston_strataria	Com	Poly	StratariaComF	NHML	PALE	9479	1,406817767	5	0,016305491	86,2787724	0,862787724	0,212807201	23,45108196	11,00584258	19,82052679	11,14997432	12,58633901	9,370375876	55,85794775	0,419834292	0,354838077	0,22532763	107	90	57	39,6	0,46728972	0,419607843	129,6
678	camouflaged	nocturnal	polyphagous	polyphagous	C_str_B	C_str	B	Camo_B_strataria_10_b1	Camo	Biston_strataria	Com	Poly	StratariaComF	NHML	PALE	5839	1,637252463	4	0,01417937	115,4672204	1,154672204	0,165934632	16,79450225	13,414316	13,39966678	11,46698139	6,321995591	6,850112667	36,51616462	0,459919666	0,366951648	0,173128686	117	94	44	41,09589041	0,623931624	0,458823529	131,0958904
679	camouflaged	nocturnal	polyphagous	polyphagous	C_str_F	C_str	F	Camo_B_strataria_100_f1	Camo	Biston_strataria	Com	Poly	StratariaComF	NHML	PALE	11000	2,402111627	6	0,019933151	120,5083743	1,205083743	0,638346832	20,6152711	17,200685	17,86006724	17,11158191	11,521931	12,66039499	49,99726934	0,412327941	0,357220854	0,230451206	105	91	59	41,73913043	0,438095238	0,411764706	131,7391304
680	camouflaged	nocturnal	polyphagous	polyphagous	C_str_H	C_str	H	Camo_B_strataria_100_h1	Camo	Biston_strataria	Com	Poly	StratariaComF	NHML	PALE	6460	1,370806075	3	0,015316704	89,4974608	0,894974608	0,17593951	25,62853314	10,91979921	21,79897838	11,70435282	13,75576613	10,19059696	61,18327765	0,418881337	0,35628981	0,224828853	107	91	57	40,8	0,46728972	0,419607843	130,8
681	camouflaged	nocturnal	polyphagous	polyphagous	C_str_B	C_str	B	Camo_B_strataria_100_b1	Camo	Biston_strataria	Com	Poly	StratariaComF	NHML	PALE	4969	1,540549493	4	0,030337842	50,77979874	0,507797987	0,423412958	11,94181303	10,327414	9,436299448	9,478886194	4,841493096	5,94579115	26,21960557	0,455453572	0,35989479	0,184651637	116	92	47	39,13043478	0,594827586	0,454901961	129,1304348
682	camouflaged	nocturnal	polyphagous	polyphagous	C_str_F	C_str	F	Camo_B_strataria_101_f1	Camo	Biston_strataria	Com	Poly	StratariaComF	NHML	PALE	14989	2,744855504	8	0,017498951	156,8582843	1,568582843	0,849268443	27,14709586	21,0751596	23,49665925	20,89240105	14,21395138	14,33100516	64,85770649	0,41856392	0,362280144	0,219155936	107	92	56	42,35294118	0,476635514	0,419607843	132,3529412
683	camouflaged	nocturnal	polyphagous	polyphagous	C_str_H	C_str	H	Camo_B_strataria_101_h1	Camo	Biston_strataria	Com	Poly	StratariaComF	NHML	PALE	6802	1,730379694	3	0,015565906	111,1647246	1,111647246	0,298232914	29,37109107	14,00742389	24,43690191	14,58440008	14,75884646	12,31440393	68,56683943	0,428357079	0,356395338	0,215247583	109	91	55	40	0,495412844	0,42745098	130
684	camouflaged	nocturnal	polyphagous	polyphagous	C_str_B	C_str	B	Camo_B_strataria_101_b1	Camo	Biston_strataria	Com	Poly	StratariaComF	NHML	PALE	7700	2,194211166	5	0,032428485	67,66308068	0,676630807	0,534359443	15,7214877	13,7457589	12,99524507	12,79106469	6,636314225	7,80672097	35,35304699	0,444699652	0,367584867	0,187715481	113	94	48	42,46153846	0,575221239	0,443137255	132,4615385
685	camouflaged	nocturnal	polyphagous	polyphagous	C_str_F	C_str	F	Camo_B_strataria_102_f1	Camo	Biston_strataria	Com	Poly	StratariaComF	NHML	PALE	10694	2,514088221	12	0,018931596	132,7985322	1,327985322	0,667104065	20,44979762	18,39464687	17,76973948	18,04465661	11,54294803	13,19220512	49,76248513	0,410948078	0,357091078	0,231960844	105	91	59	41,73913043	0,438095238	0,411764706	131,7391304
686	camouflaged	nocturnal	polyphagous	polyphagous	C_str_H	C_str	H	Camo_B_strataria_102_h1	Camo	Biston_strataria	Com	Poly	StratariaComF	NHML	PALE	6742	1,543605306	17	0,015579324	99,08037962	0,990803796	0,319210256	26,95944844	12,63484169	22,80345328	13,36070488	13,88049847	11,11004102	63,6434002	0,423601636	0,358300361	0,218098003	108	91	56	40,38461538	0,481481481	0,423529412	130,3846154
687	camouflaged	nocturnal	polyphagous	polyphagous	C_str_B	C_str	B	Camo_B_strataria_102_b1	Camo	Biston_strataria	Com	Poly	StratariaComF	NHML	PALE	5478	1,880755601	17	0,026134546	71,96434865	0,719643487	0,661425982	14,18753829	13,00748524	11,73398813	12,1578055	6,297156319	7,847351556	32,21868274	0,440351283	0,364198258	0,195450459	112	93	50	41,61290323	0,553571429	0,439215686	131,6129032
688	camouflaged	nocturnal	polyphagous	polyphagous	C_str_F	C_str	F	Camo_B_strataria_103_f1	Camo	Biston_strataria	Com	Poly	StratariaComF	NHML	PALE	13141	2,676132304	5	0,019733802	135,6115915	1,356115915	0,740624688	23,4110405	19,55735403	18,95548424	19,08457937	11,48992619	14,26903718	53,85645093	0,434693339	0,351963115	0,213343546	111	90	54	37,89473684	0,513513514	0,435294118	127,8947368
689	camouflaged	nocturnal	polyphagous	polyphagous	C_str_H	C_str	H	Camo_B_strataria_103_h1	Camo	Biston_strataria	Com	Poly	StratariaComF	NHML	PALE	7190	1,659807697	3	0,016640448	99,74537307	0,997453731	0,324851004	30,1224543	13,47747985	24,17531542	14,16509232	13,58749352	12,01610178	67,88526324	0,44372597	0,356120228	0,200153802	113	91	51	38,70967742	0,548672566	0,443137255	128,7096774
690	camouflaged	nocturnal	polyphagous	polyphagous	C_str_B	C_str	B	Camo_B_strataria_103_b1	Camo	Biston_strataria	Com	Poly	StratariaComF	NHML	PALE	6564	1,860967825	4	0,016625916	111,9317444	1,119317444	0,34914923	20,600335	14,26196201	16,04832959	12,56581104	7,198881738	7,07887683	43,84754633	0,469817281	0,366002911	0,164179808	120	93	42	39,23076923	0,65	0,470588235	129,2307692
691	camouflaged	nocturnal	polyphagous	polyphagous	C_str_F	C_str	F	Camo_B_strataria_104_f1	Camo	Biston_strataria	Com	Poly	StratariaComF	NHML	PALE	16736	2,786498867	4	0,02242871	124,2380362	1,242380362	0,780378599	25,29838408	19,89535462	21,14930998	19,10288934	13,05404539	13,63818854	59,50173944	0,425170496	0,355440197	0,219389307	108	91	56	40,38461538	0,481481481	0,423529412	130,3846154
692	camouflaged	nocturnal	polyphagous	polyphagous	C_str_H	C_str	H	Camo_B_strataria_104_h1	Camo	Biston_strataria	Com	Poly	StratariaComF	NHML	PALE	10044	1,851856861	4	0,015758664	117,5135692	1,175135692	0,295310689	28,86488123	14,73588384	23,38367085	14,71184765	13,59302673	12,04328825	65,8415788	0,438398984	0,355150518	0,206450498	112	91	53	38,6440678	0,526785714	0,439215686	128,6440678
693	camouflaged	nocturnal	polyphagous	polyphagous	C_str_B	C_str	B	Camo_B_strataria_104_b1	Camo	Biston_strataria	Com	Poly	StratariaComF	NHML	PALE	8161	1,465408572	4	0,022967457	63,80369159	0,638036916	0,296506242	10,62760977	10,00728205	7,539020986	8,062981459	2,884110683	4,135952582	21,05074144	0,504856791	0,358135651	0,137007558	129	91	35	35,74468085	0,728682171	0,505882353	125,7446809
694	camouflaged	nocturnal	polyphagous	polyphagous	C_str_F	C_str	F	Camo_B_strataria_105_f1	Camo	Biston_strataria	Com	Poly	StratariaComF	NHML	PALE	11041	2,818670277	5	0,022109747	127,4854133	1,274854133	0,844418979	25,05372902	20,35306291	21,29876651	20,02687179	13,18389283	14,58978948	59,53638836	0,420813719	0,357743677	0,221442603	107	91	56	41,17647059	0,476635514	0,419607843	131,1764706
695	camouflaged	nocturnal	polyphagous	polyphagous	C_str_H	C_str	H	Camo_B_strataria_105_h1	Camo	Biston_strataria	Com	Poly	StratariaComF	NHML	PALE	6235	1,696154759	4	0,01380538	122,8618688	1,228618688	0,193494551	33,75529311	14,39805472	27,81805416	14,91007027	16,04768387	12,36031101	77,62103113	0,434873031	0,35838295	0,206744018	111	91	53	39,31034483	0,522522523	0,435294118	129,3103448
696	camouflaged	nocturnal	polyphagous	polyphagous	C_str_B	C_str	B	Camo_B_strataria_105_b1	Camo	Biston_strataria	Com	Poly	StratariaComF	NHML	PALE	5278	1,805269143	9	0,023048187	78,32586218	0,783258622	0,449549538	16,73836982	12,42339669	12,29081151	10,59899094	4,59821275	5,380072148	33,62739408	0,497759945	0,36549997	0,136740086	127	93	35	37,82608696	0,724409449	0,498039216	127,826087
697	camouflaged	nocturnal	polyphagous	polyphagous	C_str_F	C_str	F	Camo_B_strataria_11_f1	Camo	Biston_strataria	Com	Poly	StratariaComM	NHML	PALE	15411	1,657474609	20	0,016804516	98,63269223	0,986326922	0,449182568	15,00357507	12,00037393	11,86145208	11,09534051	6,452320676	7,015783711	33,31734782	0,450323211	0,356014294	0,193662494	115	91	49	38,18181818	0,573913043	0,450980392	128,1818182
698	camouflaged	nocturnal	polyphagous	polyphagous	C_str_H	C_str	H	Camo_B_strataria_11_h1	Camo	Biston_strataria	Com	Poly	StratariaComM	NHML	PALE	9740	1,260978749	3	0,013527807	93,21383345	0,932138335	0,167671352	26,05752115	10,91100938	21,72553344	11,07280133	12,23249622	8,283786695	60,01555081	0,434179488	0,361998401	0,20382211	111	92	52	40,6779661	0,531531532	0,435294118	130,6779661
699	camouflaged	nocturnal	polyphagous	polyphagous	C_str_B	C_str	B	Camo_B_strataria_11_b1	Camo	Biston_strataria	Com	Poly	StratariaComM	NHML	PALE	7106	0,729179769	22	0,015604827	46,727835	0,46727835	0,16763264	6,595999754	5,8162473	4,734577652	4,559354169	1,91024484	1,798647932	13,24082225	0,498156356	0,357574293	0,144269352	127	91	37	36	0,708661417	0,498039216	126
700	camouflaged	nocturnal	polyphagous	polyphagous	C_str_F	C_str	F	Camo_B_strataria_12_f1	Camo	Biston_strataria	Com	Poly	StratariaComM	NHML	PALE	15909	2,085472946	4	0,018667936	111,7141697	1,117141697	0,48520694	32,89683739	15,61219655	27,69315242	15,731246	16,78045322	12,22027316	77,37044303	0,425186106	0,35792935	0,216884544	108	91	55	40,75471698	0,490740741	0,423529412	130,754717
701	camouflaged	nocturnal	polyphagous	polyphagous	C_str_H	C_str	H	Camo_B_strataria_12_h1	Camo	Biston_strataria	Com	Poly	StratariaComM	NHML	PALE	10177	1,510480335	100	0,011131404	135,6954018	1,356954018	0,112450704	35,64462988	13,51565233	30,33244428	14,41602085	18,91718693	12,73132378	84,89426109	0,419870901	0,357296758	0,222832341	107	91	57	40,8	0,46728972	0,419607843	130,8
702	camouflaged	nocturnal	polyphagous	polyphagous	C_str_B	C_str	B	Camo_B_strataria_12_b1	Camo	Biston_strataria	Com	Poly	StratariaComM	NHML	PALE	9634	1,143688804	5	0,014769059	77,43816526	0,774381653	0,224889669	14,72876732	9,734912191	11,44985249	8,000636757	4,828068705	4,472031882	31,00668852	0,475019037	0,369270407	0,155710556	121	94	40	40	0,669421488	0,474509804	130
703	camouflaged	nocturnal	polyphagous	polyphagous	C_str_F	C_str	F	Camo_B_strataria_13_f1	Camo	Biston_strataria	Com	Poly	StratariaComF	NHML	PALE	18287	2,279071353	6	0,019271777	118,259535	1,18259535	0,513968132	20,90856058	16,07955636	17,61253704	15,97833795	11,57739002	12,66593655	50,09848765	0,417349137	0,351558258	0,231092605	106	90	59	39,57446809	0,443396226	0,415686275	129,5744681
704	camouflaged	nocturnal	polyphagous	polyphagous	C_str_H	C_str	H	Camo_B_strataria_13_h1	Camo	Biston_strataria	Com	Poly	StratariaComF	NHML	PALE	9882	1,587549738	4	0,017003774	93,36455062	0,933645506	0,23843844	25,61374517	12,25172743	21,43599504	12,487729	13,48624467	10,31446986	60,53598488	0,423116023	0,35410335	0,222780627	108	90	57	38,82352941	0,472222222	0,423529412	128,8235294
705	camouflaged	nocturnal	polyphagous	polyphagous	C_str_B	C_str	B	Camo_B_strataria_13_b1	Camo	Biston_strataria	Com	Poly	StratariaComF	NHML	PALE	11003	1,230403953	4	0,027181149	45,26681184	0,452668118	0,287064719	7,698328128	8,128657702	5,701850703	7,069761056	2,675983738	3,931897825	16,07616257	0,478866029	0,354677348	0,166456623	122	90	42	36	0,655737705	0,478431373	126
706	camouflaged	nocturnal	polyphagous	polyphagous	C_str_F	C_str	F	Camo_B_strataria_14_f1	Camo	Biston_strataria	Com	Poly	StratariaComM	NHML	PALE	15835	2,102488882	17	0,015285886	137,5444524	1,375444524	0,552365636	24,01941318	16,335681	19,24276009	15,76656216	10,39572493	10,82154142	53,65789819	0,447639844	0,358619341	0,193740815	114	91	49	38,76923077	0,570175439	0,447058824	128,7692308
707	camouflaged	nocturnal	polyphagous	polyphagous	C_str_H	C_str	H	Camo_B_strataria_14_h1	Camo	Biston_strataria	Com	Poly	StratariaComM	NHML	PALE	9196	1,586615827	16	0,01264871	125,4369681	1,254369681	0,156689408	31,3180707	13,58459835	25,89875142	13,82465211	14,35212396	10,91135029	71,56894608	0,437593012	0,361871354	0,200535634	112	92	51	40,32786885	0,544642857	0,439215686	130,3278689
708	camouflaged	nocturnal	polyphagous	polyphagous	C_str_B	C_str	B	Camo_B_strataria_14_b1	Camo	Biston_strataria	Com	Poly	StratariaComM	NHML	PALE	8653	1,501564334	27	0,017797217	84,37073837	0,843707384	0,480314098	13,61316669	10,90293018	10,06090593	9,033631943	3,662477474	4,299574368	27,3365501	0,497984078	0,368038611	0,133977311	127	94	34	38,70967742	0,732283465	0,498039216	128,7096774
709	camouflaged	nocturnal	polyphagous	polyphagous	C_str_F	C_str	F	Camo_B_strataria_15_f1	Camo	Biston_strataria	Com	Poly	StratariaComM	NHML	PALE	14577	2,143004922	4	0,020430654	104,8916442	1,048916442	0,614319295	30,56730459	15,97898943	25,73591236	16,03430931	16,25055388	13,17129076	72,55377082	0,421305526	0,354715021	0,223979453	107	90	57	39,6	0,46728972	0,419607843	129,6
710	camouflaged	nocturnal	polyphagous	polyphagous	C_str_H	C_str	H	Camo_B_strataria_15_h1	Camo	Biston_strataria	Com	Poly	StratariaComM	NHML	PALE	9840	1,264549671	12	0,013243835	95,48213788	0,954821379	0,151375335	34,53335152	10,94180052	30,52350637	12,12889103	19,93839922	11,1648942	84,9952571	0,406297395	0,359120113	0,234582492	104	92	60	43,63636364	0,423076923	0,407843137	133,6363636
711	camouflaged	nocturnal	polyphagous	polyphagous	C_str_B	C_str	B	Camo_B_strataria_15_b1	Camo	Biston_strataria	Com	Poly	StratariaComM	NHML	PALE	8971	1,576262458	6	0,016381752	96,22062497	0,96220625	0,379599174	19,55109147	12,06737445	16,06707302	11,66051949	8,632825499	8,478075471	44,25098999	0,441822691	0,363089572	0,195087737	113	93	50	40,95238095	0,557522124	0,443137255	130,952381
712	camouflaged	nocturnal	polyphagous	polyphagous	C_str_F	C_str	F	Camo_B_strataria_16_f1	Camo	Biston_strataria	Com	Poly	StratariaComM	NHML	PALE	15067	1,876280391	7	0,016999214	110,3745398	1,103745398	0,478174686	19,78824039	14,66887927	15,15338955	13,65756533	7,867647541	9,224397313	42,80927748	0,462241868	0,353974429	0,183783703	118	90	47	36,33802817	0,601694915	0,462745098	126,3380282
713	camouflaged	nocturnal	polyphagous	polyphagous	C_str_H	C_str	H	Camo_B_strataria_16_h1	Camo	Biston_strataria	Com	Poly	StratariaComM	NHML	PALE	9281	1,346929625	4	0,012320469	109,3245448	1,093245448	0,104933114	29,93523985	12,13287361	24,63252268	12,35153512	13,78968267	9,618364068	68,35744519	0,437922157	0,36034879	0,201729053	112	92	51	40,32786885	0,544642857	0,439215686	130,3278689
714	camouflaged	nocturnal	polyphagous	polyphagous	C_str_B	C_str	B	Camo_B_strataria_16_b1	Camo	Biston_strataria	Com	Poly	StratariaComM	NHML	PALE	9989	0,540829984	6	0,017534765	30,84329851	0,308432985	0,098010384	4,97663975	4,128632153	3,287255345	3,081436161	1,271777645	1,210853507	9,53567274	0,521897079	0,3447324	0,133370521	133	88	34	32,72727273	0,744360902	0,521568627	122,7272727
715	camouflaged	nocturnal	polyphagous	polyphagous	C_str_F	C_str	F	Camo_B_strataria_17_f1	Camo	Biston_strataria	Com	Poly	StratariaComM	NHML	PALE	15127	2,283355832	5	0,019142799	119,2801463	1,192801463	0,583995802	26,83662471	16,93813949	20,99126554	16,24188348	10,62262946	10,68039462	58,45051971	0,459134065	0,359128809	0,181737126	117	92	46	38,87323944	0,606837607	0,458823529	128,8732394
716	camouflaged	nocturnal	polyphagous	polyphagous	C_str_H	C_str	H	Camo_B_strataria_17_h1	Camo	Biston_strataria	Com	Poly	StratariaComM	NHML	PALE	10869	1,497351104	57	0,010543821	142,0121937	1,420121937	0,080645023	37,09294618	13,69185609	30,98696799	14,51814176	17,87704806	11,89465876	85,95696223	0,431529282	0,360493987	0,207976732	110	92	53	41,05263158	0,518181818	0,431372549	131,0526316
717	camouflaged	nocturnal	polyphagous	polyphagous	C_str_B	C_str	B	Camo_B_strataria_17_b1	Camo	Biston_strataria	Com	Poly	StratariaComM	NHML	PALE	8677	1,757901682	6	0,017479257	100,57073	1,0057073	0,367733851	16,54464339	13,0130216	13,23086975	11,96234276	6,165737647	6,96331033	35,94125079	0,460324642	0,368124911	0,171550447	117	94	44	41,09589041	0,623931624	0,458823529	131,0958904
718	camouflaged	nocturnal	polyphagous	polyphagous	C_str_F	C_str	F	Camo_B_strataria_18_f1	Camo	Biston_strataria	Com	Poly	StratariaComM	NHML	PALE	14693	1,977585433	5	0,022252996	88,86827798	0,88868278	0,530785162	25,91109475	14,19078801	21,00824922	13,71763719	11,96198201	10,66194464	58,88132599	0,440056237	0,356789676	0,203154087	112	91	52	39	0,535714286	0,439215686	129
719	camouflaged	nocturnal	polyphagous	polyphagous	C_str_H	C_str	H	Camo_B_strataria_18_h1	Camo	Biston_strataria	Com	Poly	StratariaComM	NHML	PALE	10001	1,565000444	100	0,010692161	146,3689525	1,463689525	0,096583582	35,57525761	14,48762354	31,17183518	15,45126464	20,5828119	14,04326968	87,32990468	0,407366271	0,356943424	0,235690305	104	91	60	42,27272727	0,423076923	0,407843137	132,2727273
720	camouflaged	nocturnal	polyphagous	polyphagous	C_str_B	C_str	B	Camo_B_strataria_18_b1	Camo	Biston_strataria	Com	Poly	StratariaComM	NHML	PALE	7489	0,864585384	5	0,021905417	39,46902268	0,394690227	0,178526589	6,201061505	6,13065309	4,521383322	5,275796014	2,156819048	3,246372971	12,87926388	0,481476392	0,351059142	0,167464466	123	90	43	35,25	0,650406504	0,482352941	125,25
721	camouflaged	nocturnal	polyphagous	polyphagous	C_str_F	C_str	F	Camo_B_strataria_19_f1	Camo	Biston_strataria	Com	Poly	StratariaComM	NHML	PALE	16467	2,154410311	6	0,018001863	119,6770771	1,196770771	0,645754459	29,43960993	16,39554755	24,60235192	16,58803234	15,09266505	13,35675335	69,1346269	0,42583017	0,355861498	0,218308332	109	91	56	39,62264151	0,486238532	0,42745098	129,6226415
722	camouflaged	nocturnal	polyphagous	polyphagous	C_str_H	C_str	H	Camo_B_strataria_19_h1	Camo	Biston_strataria	Com	Poly	StratariaComM	NHML	PALE	9557	1,599845117	6	0,013656203	117,1515307	1,171515307	0,170028256	35,37747893	13,28740852	30,22765023	14,35103028	19,15208244	13,28311699	84,75721161	0,417397862	0,356638092	0,225964046	106	91	58	41,25	0,452830189	0,415686275	131,25
723	camouflaged	nocturnal	polyphagous	polyphagous	C_str_B	C_str	B	Camo_B_strataria_19_b1	Camo	Biston_strataria	Com	Poly	StratariaComM	NHML	PALE	9009	1,398126826	24	0,017305481	80,7909853	0,807909853	0,380352829	13,49952706	10,03792436	9,899119679	8,472172284	3,939555604	5,030089302	27,33820235	0,493797174	0,362098413	0,144104413	126	92	37	37,07865169	0,706349206	0,494117647	127,0786517
724	camouflaged	nocturnal	polyphagous	polyphagous	C_str_F	C_str	F	Camo_B_strataria_2_f1	Camo	Biston_strataria	Com	Poly	StratariaComM	NHML	PALE	17395	2,087889165	5	0,017859076	116,9091352	1,169091352	0,54294218	24,18800581	15,62698013	20,10930541	15,24954359	12,15497779	11,23932786	56,45228901	0,428468114	0,356217715	0,215314171	109	91	55	40	0,495412844	0,42745098	130
725	camouflaged	nocturnal	polyphagous	polyphagous	C_str_H	C_str	H	Camo_B_strataria_2_h1	Camo	Biston_strataria	Com	Poly	StratariaComM	NHML	PALE	10942	1,441012138	6	0,013213863	109,053056	1,09053056	0,134569806	33,84966191	12,18594697	29,17120117	12,99221679	18,23765389	11,43291097	81,25851696	0,416567557	0,358992537	0,224439906	106	92	57	42,85714286	0,462264151	0,415686275	132,8571429
726	camouflaged	nocturnal	polyphagous	polyphagous	C_str_B	C_str	B	Camo_B_strataria_2_b1	Camo	Biston_strataria	Com	Poly	StratariaComM	NHML	PALE	9384	1,388905297	30	0,014790991	93,90211495	0,93902115	0,322547654	13,18172495	10,49140402	10,22451931	8,718621191	3,978551748	4,119837424	27,38479601	0,48135195	0,373364816	0,145283235	123	95	37	40,46511628	0,699186992	0,482352941	130,4651163
727	camouflaged	nocturnal	polyphagous	polyphagous	C_str_F	C_str	F	Camo_B_strataria_20_f1	Camo	Biston_strataria	Com	Poly	StratariaComM	NHML	PALE	15171	2,120164491	15	0,014197276	149,3360079	1,493360079	0,485697291	25,01181346	17,06179689	20,7115475	16,61453757	12,36081266	11,95244876	58,08417362	0,430613227	0,356578156	0,212808617	110	91	54	39,64285714	0,509090909	0,431372549	129,6428571
728	camouflaged	nocturnal	polyphagous	polyphagous	C_str_H	C_str	H	Camo_B_strataria_20_h1	Camo	Biston_strataria	Com	Poly	StratariaComM	NHML	PALE	9877	1,360088923	5	0,011176118	121,6960066	1,216960066	0,100072343	27,78016545	12,65765824	22,27364636	12,67938952	12,02315029	9,664287196	62,0769621	0,447511678	0,358806965	0,193681358	114	91	49	38,76923077	0,570175439	0,447058824	128,7692308
729	camouflaged	nocturnal	polyphagous	polyphagous	C_str_B	C_str	B	Camo_B_strataria_20_b1	Camo	Biston_strataria	Com	Poly	StratariaComM	NHML	PALE	9033	1,098786541	30	0,013853699	79,31358373	0,793135837	0,187419588	8,027474292	7,803309428	5,493324358	5,724081972	1,737629659	1,91236226	15,25842831	0,526100993	0,360019017	0,11387999	134	92	29	36	0,78358209	0,525490196	126
730	camouflaged	nocturnal	polyphagous	polyphagous	C_str_F	C_str	F	Camo_B_strataria_21_f1	Camo	Biston_strataria	Com	Poly	StratariaComM	NHML	PALE	17122	2,629219039	19	0,014922629	176,1900734	1,761900734	0,644944265	27,13139889	20,44225789	23,10784243	19,92313211	13,39599009	13,03039147	63,6352314	0,42635814	0,363129699	0,210512161	109	93	54	42,54545455	0,504587156	0,42745098	132,5454545
731	camouflaged	nocturnal	polyphagous	polyphagous	C_str_H	C_str	H	Camo_B_strataria_21_h1	Camo	Biston_strataria	Com	Poly	StratariaComM	NHML	PALE	10940	1,643669338	4	0,011149943	147,4150466	1,474150466	0,102951422	33,29581921	15,41923812	28,24271131	15,8138523	16,80488269	12,35527919	78,34341321	0,424998323	0,360498862	0,214502815	108	92	55	41,88679245	0,490740741	0,423529412	131,8867925
732	camouflaged	nocturnal	polyphagous	polyphagous	C_str_B	C_str	B	Camo_B_strataria_21_b1	Camo	Biston_strataria	Com	Poly	StratariaComM	NHML	PALE	10721	1,267575566	7	0,017619598	71,94123086	0,719412309	0,366163178	11,56577893	9,856855102	9,113423719	8,311260116	3,946861825	4,31131524	24,62606448	0,469656	0,370072276	0,160271725	120	94	41	40,25316456	0,658333333	0,470588235	130,2531646
733	camouflaged	nocturnal	polyphagous	polyphagous	C_str_F	C_str	F	Camo_B_strataria_22_f1	Camo	Biston_strataria	Com	Poly	StratariaComM	NHML	PALE	16934	2,182568332	5	0,02094986	104,1805705	1,041805705	0,569293671	23,67578852	15,60232095	19,56244759	15,25519715	11,6397401	11,36595017	54,87797621	0,43142605	0,356471739	0,212102211	110	91	54	39,64285714	0,509090909	0,431372549	129,6428571
734	camouflaged	nocturnal	polyphagous	polyphagous	C_str_H	C_str	H	Camo_B_strataria_22_h1	Camo	Biston_strataria	Com	Poly	StratariaComM	NHML	PALE	10475	1,516389432	3	0,012884938	117,6869774	1,176869774	0,139290415	29,01110073	13,22876098	25,23253742	13,80205518	15,88235712	11,57156189	70,12599527	0,413699665	0,359817174	0,226483162	105	92	58	43,40425532	0,447619048	0,411764706	133,4042553
735	camouflaged	nocturnal	polyphagous	polyphagous	C_str_B	C_str	B	Camo_B_strataria_22_b1	Camo	Biston_strataria	Com	Poly	StratariaComM	NHML	PALE	8625	0,793962584	8	0,02114431	37,54970349	0,375497035	0,255054403	5,006899751	5,927332113	3,703408032	5,00489626	1,601208625	2,373446229	10,31151641	0,485563864	0,35915261	0,155283526	124	92	40	37,14285714	0,677419355	0,48627451	127,1428571
736	camouflaged	nocturnal	polyphagous	polyphagous	C_str_F	C_str	F	Camo_B_strataria_23_f1	Camo	Biston_strataria	Com	Poly	StratariaComF	NHML	PALE	11627	1,933664332	4	0,018916401	102,2215791	1,022215791	0,578776573	18,46988056	14,79209853	14,9789743	14,2224943	8,731272564	9,864765867	42,18012742	0,437881099	0,355119228	0,206999673	112	91	53	38,6440678	0,526785714	0,439215686	128,6440678
737	camouflaged	nocturnal	polyphagous	polyphagous	C_str_H	C_str	H	Camo_B_strataria_23_h1	Camo	Biston_strataria	Com	Poly	StratariaComF	NHML	PALE	6408	1,289249114	5	0,019943743	64,64429048	0,646442905	0,225218674	21,85638377	9,042767026	17,0968609	9,194563878	9,302647449	7,405074843	48,25589212	0,452926737	0,354295821	0,192777442	115	90	49	37,27272727	0,573913043	0,450980392	127,2727273
738	camouflaged	nocturnal	polyphagous	polyphagous	C_str_B	C_str	B	Camo_B_strataria_23_b1	Camo	Biston_strataria	Com	Poly	StratariaComF	NHML	PALE	5673	1,435147141	4	0,018598214	77,16585687	0,771658569	0,252940686	14,49903888	10,67249388	10,69883051	8,954481196	4,272801959	4,627097844	29,47067134	0,491981968	0,363033145	0,144984887	125	93	37	38,18181818	0,704	0,490196078	128,1818182
739	camouflaged	nocturnal	polyphagous	polyphagous	C_str_F	C_str	F	Camo_B_strataria_24_f1	Camo	Biston_strataria	Com	Poly	StratariaComF	NHML	PALE	12443	2,517062329	4	0,023183777	108,5699857	1,085699857	0,608550169	19,98354121	16,69215456	16,63788702	16,18309238	9,995392498	11,64839605	46,61682073	0,428676621	0,356907373	0,214416006	109	91	55	40	0,495412844	0,42745098	130
740	camouflaged	nocturnal	polyphagous	polyphagous	C_str_H	C_str	H	Camo_B_strataria_24_h1	Camo	Biston_strataria	Com	Poly	StratariaComF	NHML	PALE	7145	1,637420272	4	0,018841419	86,90536056	0,869053606	0,327093301	26,80896728	12,09581303	22,21772809	12,59868467	13,37103848	10,76574142	62,39773385	0,429646489	0,356066266	0,214287245	110	91	55	39,27272727	0,5	0,431372549	129,2727273
741	camouflaged	nocturnal	polyphagous	polyphagous	C_str_B	C_str	B	Camo_B_strataria_24_b1	Camo	Biston_strataria	Com	Poly	StratariaComF	NHML	PALE	6405	1,427243021	5	0,029506975	48,36968201	0,48369682	0,447562901	10,91246577	9,837489115	8,330290051	8,634536369	3,568527357	4,412597648	22,81128318	0,478380181	0,365182878	0,156436941	122	93	40	38,7804878	0,672131148	0,478431373	128,7804878
742	camouflaged	nocturnal	polyphagous	polyphagous	C_str_F	C_str	F	Camo_B_strataria_25_f1	Camo	Biston_strataria	Com	Poly	StratariaComF	NHML	PALE	11060	2,420875512	16	0,017673362	136,9787759	1,369787759	0,693016343	23,1663179	18,70448211	19,44664867	18,375846	13,09978936	14,32722443	55,71275592	0,415817123	0,349051996	0,235130881	106	89	60	37,82608696	0,433962264	0,415686275	127,826087
743	camouflaged	nocturnal	polyphagous	polyphagous	C_str_H	C_str	H	Camo_B_strataria_25_h1	Camo	Biston_strataria	Com	Poly	StratariaComF	NHML	PALE	6113	1,455155388	4	0,014486105	100,4518059	1,004518059	0,205137116	26,82422386	12,339837	22,50294846	13,03390434	14,6968922	11,36807798	64,02406452	0,418970961	0,351476412	0,229552627	107	90	59	38,75	0,448598131	0,419607843	128,75
744	camouflaged	nocturnal	polyphagous	polyphagous	C_str_B	C_str	B	Camo_B_strataria_25_b1	Camo	Biston_strataria	Com	Poly	StratariaComF	NHML	PALE	5964	1,006728277	3	0,026823569	37,53148096	0,37531481	0,248093451	7,751773232	7,026200223	5,597446869	5,922367672	2,739157033	3,437485034	16,08837713	0,481824436	0,347918676	0,170256889	123	89	43	34,5	0,650406504	0,482352941	124,5
745	camouflaged	nocturnal	polyphagous	polyphagous	C_str_F	C_str	F	Camo_B_strataria_26_f1	Camo	Biston_strataria	Com	Poly	StratariaComF	NHML	PALE	13792	2,412995215	18	0,017897286	134,8246438	1,348246438	0,713797144	20,26273197	17,80032061	17,15483758	17,16120908	10,17024526	11,33694807	47,5878148	0,425796647	0,360488029	0,213715324	109	92	54	41,45454545	0,504587156	0,42745098	131,4545455
746	camouflaged	nocturnal	polyphagous	polyphagous	C_str_H	C_str	H	Camo_B_strataria_26_h1	Camo	Biston_strataria	Com	Poly	StratariaComF	NHML	PALE	8095	1,529676247	5	0,019727541	77,54013697	0,77540137	0,396611372	20,5815339	11,07200192	15,54703056	11,00074643	7,774535175	8,016767136	43,90309963	0,468794551	0,354121479	0,17708397	120	90	45	36	0,625	0,470588235	126
747	camouflaged	nocturnal	polyphagous	polyphagous	C_str_B	C_str	B	Camo_B_strataria_26_b1	Camo	Biston_strataria	Com	Poly	StratariaComF	NHML	PALE	6911	1,517086263	5	0,022928095	66,16713073	0,661671307	0,382150498	11,68066641	10,61620286	9,076617323	9,444951483	4,177568627	4,850442928	24,93485236	0,468447386	0,364013277	0,167539337	119	93	43	39,47368421	0,638655462	0,466666667	129,4736842
748	camouflaged	nocturnal	polyphagous	polyphagous	C_str_F	C_str	F	Camo_B_strataria_27_f1	Camo	Biston_strataria	Com	Poly	StratariaComF	NHML	PALE	18012	3,336947513	23	0,015405854	216,602563	2,16602563	0,838075693	28,91707444	23,37040021	24,70850225	22,53973307	16,10272473	16,66007703	69,72830141	0,414710725	0,354353996	0,230935279	106	90	59	39,57446809	0,443396226	0,415686275	129,5744681
749	camouflaged	nocturnal	polyphagous	polyphagous	C_str_H	C_str	H	Camo_B_strataria_27_h1	Camo	Biston_strataria	Com	Poly	StratariaComF	NHML	PALE	9855	1,711820272	16	0,014722751	116,2704109	1,162704109	0,267784928	27,96125639	13,62574648	22,70006673	13,877323	13,13247865	11,27764825	63,79380178	0,438306789	0,355834989	0,205858223	112	91	52	39	0,535714286	0,439215686	129
750	camouflaged	nocturnal	polyphagous	polyphagous	C_str_B	C_str	B	Camo_B_strataria_27_b1	Camo	Biston_strataria	Com	Poly	StratariaComF	NHML	PALE	8009	1,078429705	6	0,01748064	61,69280425	0,616928043	0,232966372	8,180246645	8,279114312	5,69325692	6,735414135	2,539933214	3,739204978	16,41343678	0,498387191	0,34686562	0,15474719	127	88	39	33,40909091	0,692913386	0,498039216	123,4090909
751	camouflaged	nocturnal	polyphagous	polyphagous	C_str_F	C_str	F	Camo_B_strataria_28_f1	Camo	Biston_strataria	Com	Poly	StratariaComM	NHML	PALE	15642	2,303223316	6	0,022598387	101,9198092	1,019198092	0,563951015	25,58157001	15,42421067	20,17939784	14,96845428	10,84918709	10,74116392	56,61015494	0,451890125	0,356462508	0,191647366	115	91	49	38,18181818	0,573913043	0,450980392	128,1818182
752	camouflaged	nocturnal	polyphagous	polyphagous	C_str_H	C_str	H	Camo_B_strataria_28_h1	Camo	Biston_strataria	Com	Poly	StratariaComM	NHML	PALE	10940	1,627501801	8	0,012424261	130,9938512	1,309938512	0,125978908	36,94942977	13,88834704	30,99980942	14,85347617	18,48130546	12,78919487	86,43054465	0,427504303	0,358667292	0,213828405	109	91	55	40	0,495412844	0,42745098	130
753	camouflaged	nocturnal	polyphagous	polyphagous	C_str_B	C_str	B	Camo_B_strataria_28_b1	Camo	Biston_strataria	Com	Poly	StratariaComM	NHML	PALE	9198	1,494603529	5	0,01708049	87,50355288	0,875035529	0,419463595	17,08437187	11,51197523	13,10153168	10,17510607	5,628235569	6,171203916	35,81413911	0,47702869	0,365820092	0,157151218	122	93	40	38,7804878	0,672131148	0,478431373	128,7804878
754	camouflaged	nocturnal	polyphagous	polyphagous	C_str_F	C_str	F	Camo_B_strataria_29_f1	Camo	Biston_strataria	Com	Poly	StratariaComM	NHML	PALE	16752	1,866215283	5	0,016572367	112,6100593	1,126100593	0,488636596	22,27498842	14,3731878	17,82204269	13,82868828	9,749270643	9,657564445	49,84630176	0,446873442	0,357539919	0,195586639	114	91	50	38,4375	0,561403509	0,447058824	128,4375
755	camouflaged	nocturnal	polyphagous	polyphagous	C_str_H	C_str	H	Camo_B_strataria_29_h1	Camo	Biston_strataria	Com	Poly	StratariaComM	NHML	PALE	10673	1,415495552	21	0,012073741	117,2375308	1,172375308	0,120634098	29,60559891	12,16902184	24,00237119	12,46096054	13,33008141	10,22435813	66,93805151	0,442283548	0,358575887	0,199140565	113	91	51	38,70967742	0,548672566	0,443137255	128,7096774
756	camouflaged	nocturnal	polyphagous	polyphagous	C_str_B	C_str	B	Camo_B_strataria_29_b1	Camo	Biston_strataria	Com	Poly	StratariaComM	NHML	PALE	10116	1,233267192	5	0,019090765	64,60019633	0,646001963	0,319990296	11,39106889	8,995066994	8,771303722	7,940858198	3,816884556	4,460290725	23,97925717	0,475038439	0,365787133	0,159174428	121	93	41	39	0,661157025	0,474509804	129
757	camouflaged	nocturnal	polyphagous	polyphagous	C_str_F	C_str	F	Camo_B_strataria_3_f1	Camo	Biston_strataria	Com	Poly	StratariaComM	NHML	PALE	14825	2,217768065	4	0,016754187	132,370973	1,32370973	0,625113862	23,92449389	17,20309968	19,60997955	16,42654214	11,36964676	11,85263313	54,90412021	0,435750428	0,357167722	0,20708185	111	91	53	39,31034483	0,522522523	0,435294118	129,3103448
758	camouflaged	nocturnal	polyphagous	polyphagous	C_str_H	C_str	H	Camo_B_strataria_3_h1	Camo	Biston_strataria	Com	Poly	StratariaComM	NHML	PALE	9874	1,567815366	20	0,011410571	137,4002505	1,374002505	0,127066426	33,66462894	14,26184129	28,04926424	14,72168438	16,61029733	12,30264938	78,32419051	0,429811387	0,358117512	0,212071101	110	91	54	39,64285714	0,509090909	0,431372549	129,6428571
759	camouflaged	nocturnal	polyphagous	polyphagous	C_str_B	C_str	B	Camo_B_strataria_3_b1	Camo	Biston_strataria	Com	Poly	StratariaComM	NHML	PALE	9817	1,574581159	6	0,015245475	103,2818696	1,032818696	0,315402096	14,42060047	12,46965133	10,78319143	10,01643984	4,184987709	5,071043018	29,38877961	0,490683882	0,36691525	0,142400867	125	94	36	39,1011236	0,712	0,490196078	129,1011236
760	camouflaged	nocturnal	polyphagous	polyphagous	C_str_F	C_str	F	Camo_B_strataria_30_f1	Camo	Biston_strataria	Com	Poly	StratariaComM	NHML	PALE	13407	1,602015229	6	0,021590137	74,20125251	0,742012525	0,398304429	21,62477787	11,4441626	15,68447952	9,812837738	7,016716257	5,768206962	44,32597364	0,487857933	0,353843993	0,158298074	124	90	40	35,71428571	0,677419355	0,48627451	125,7142857
761	camouflaged	nocturnal	polyphagous	polyphagous	C_str_H	C_str	H	Camo_B_strataria_30_h1	Camo	Biston_strataria	Com	Poly	StratariaComM	NHML	PALE	8358	1,380525121	7	0,014365367	96,100929	0,96100929	0,155315575	33,28177802	11,38612297	27,09061705	11,85868384	14,71034659	9,390560016	75,08274166	0,443268017	0,360810174	0,195921809	113	92	50	40	0,557522124	0,443137255	130
762	camouflaged	nocturnal	polyphagous	polyphagous	C_str_B	C_str	B	Camo_B_strataria_30_b1	Camo	Biston_strataria	Com	Poly	StratariaComM	NHML	PALE	5628	0,864381484	4	0,017283754	50,0112128	0,500112128	0,125356342	8,078875031	6,695752596	5,496524454	4,896925036	1,998129912	1,858141201	15,5735294	0,518756849	0,352940192	0,12830296	132	90	33	34,54545455	0,75	0,517647059	124,5454545
763	camouflaged	nocturnal	polyphagous	polyphagous	C_str_F	C_str	F	Camo_B_strataria_31_f1	Camo	Biston_strataria	Rob	Poly	StratariaRobF	NHML	PALE	12192	1,268896426	5	0,021176781	59,91923079	0,599192308	0,296769113	9,969562059	9,231612736	7,493425758	8,237708598	3,697810456	5,059133038	21,16079827	0,471133552	0,354118293	0,174748155	120	90	45	36	0,625	0,470588235	126
764	camouflaged	nocturnal	polyphagous	polyphagous	C_str_H	C_str	H	Camo_B_strataria_31_h1	Camo	Biston_strataria	Rob	Poly	StratariaRobF	NHML	PALE	7827	1,389031748	3	0,017299142	80,29483445	0,802948344	0,285107871	20,31827667	10,93847176	16,85379816	10,8816216	9,938588394	8,574360789	47,11066322	0,431288275	0,357749117	0,210962608	110	91	54	39,64285714	0,509090909	0,431372549	129,6428571
765	camouflaged	nocturnal	polyphagous	polyphagous	C_str_B	C_str	B	Camo_B_strataria_31_b1	Camo	Biston_strataria	Rob	Poly	StratariaRobF	NHML	PALE	6051	0,809634564	7	0,026696124	30,32779449	0,303277945	0,216487013	5,049002105	5,634897099	3,652372146	4,742524989	1,596821081	2,60169327	10,29819533	0,490280281	0,354661378	0,155058341	125	90	40	35,29411765	0,68	0,490196078	125,2941176
766	camouflaged	nocturnal	polyphagous	polyphagous	C_str_F	C_str	F	Camo_B_strataria_32_f1	Camo	Biston_strataria	Rob	Poly	StratariaRobF	NHML	PALE	9588	1,153616984	3	0,022277172	51,78471423	0,517847142	0,288066056	8,693922662	8,293321718	6,47845048	7,421828827	3,242512443	4,719298251	18,41488559	0,472113857	0,35180509	0,176081053	120	90	45	36	0,625	0,470588235	126
767	camouflaged	nocturnal	polyphagous	polyphagous	C_str_H	C_str	H	Camo_B_strataria_32_h1	Camo	Biston_strataria	Rob	Poly	StratariaRobF	NHML	PALE	5961	1,45565226	4	0,019281675	75,49407607	0,754940761	0,326985215	19,95031179	11,25669947	16,24330006	11,19885389	9,362904696	8,767342768	45,55651655	0,437924436	0,356552724	0,205522841	112	91	52	39	0,535714286	0,439215686	129
768	camouflaged	nocturnal	polyphagous	polyphagous	C_str_B	C_str	B	Camo_B_strataria_32_b1	Camo	Biston_strataria	Rob	Poly	StratariaRobF	NHML	PALE	5456	0,651805426	19	0,020077667	32,46420138	0,324642014	0,212996066	4,821048162	5,046062924	3,366184184	3,974816805	1,397828032	1,821406067	9,585060378	0,502975252	0,351190713	0,145834035	128	90	37	34,94505495	0,7109375	0,501960784	124,9450549
769	camouflaged	nocturnal	polyphagous	polyphagous	C_str_F	C_str	F	Camo_B_strataria_33_f1	Camo	Biston_strataria	Rob	Poly	StratariaRobF	NHML	PALE	10943	1,452791761	3	0,019356083	75,05608299	0,75056083	0,329026208	11,67306632	10,93167106	8,483031804	9,395162888	3,882347996	5,402999257	24,03844612	0,48559987	0,352894349	0,16150578	124	90	41	35,42168675	0,669354839	0,48627451	125,4216867
770	camouflaged	nocturnal	polyphagous	polyphagous	C_str_H	C_str	H	Camo_B_strataria_33_h1	Camo	Biston_strataria	Rob	Poly	StratariaRobF	NHML	PALE	7612	1,708837417	3	0,021751518	78,56175563	0,785617556	0,349655481	23,62657462	12,03109824	19,47282316	11,99529306	11,44581006	9,608121247	54,54520784	0,433155827	0,357003373	0,2098408	110	91	54	39,64285714	0,509090909	0,431372549	129,6428571
771	camouflaged	nocturnal	polyphagous	polyphagous	C_str_B	C_str	B	Camo_B_strataria_33_b1	Camo	Biston_strataria	Rob	Poly	StratariaRobF	NHML	PALE	4737	0,932617848	4	0,030172699	30,90932807	0,309093281	0,200439873	5,376009571	5,869983026	3,869280525	4,758521429	1,681648604	2,448370353	10,9269387	0,491995949	0,354104716	0,153899335	125	90	39	35,58139535	0,688	0,490196078	125,5813953
772	camouflaged	nocturnal	polyphagous	polyphagous	C_str_F	C_str	F	Camo_B_strataria_34_f1	Camo	Biston_strataria	Rob	Poly	StratariaRobM	NHML	PALE	14395	1,534758649	4	0,020381412	75,30188156	0,753018816	0,401061397	17,96936261	11,30560853	12,75413251	9,680259986	5,168835898	5,12431807	35,89233102	0,500646297	0,355344224	0,144009479	128	91	37	35,6043956	0,7109375	0,501960784	125,6043956
773	camouflaged	nocturnal	polyphagous	polyphagous	C_str_H	C_str	H	Camo_B_strataria_34_h1	Camo	Biston_strataria	Rob	Poly	StratariaRobM	NHML	PALE	9380	1,612115016	3	0,012303854	131,0252056	1,310252056	0,103748501	35,67908859	14,17707094	29,90510242	14,92858864	16,66224863	12,11929736	82,24643964	0,433807089	0,363603611	0,2025893	111	93	52	41,69491525	0,531531532	0,435294118	131,6949153
774	camouflaged	nocturnal	polyphagous	polyphagous	C_str_B	C_str	B	Camo_B_strataria_34_b1	Camo	Biston_strataria	Rob	Poly	StratariaRobM	NHML	PALE	8736	0,800669091	6	0,023871763	33,54042572	0,335404257	0,166716448	6,368750536	5,386898726	4,069317412	3,876932421	1,330791621	1,414850474	11,76885957	0,541152734	0,345769901	0,113077364	138	88	29	32,47706422	0,789855072	0,541176471	122,4770642
775	camouflaged	nocturnal	polyphagous	polyphagous	C_str_F	C_str	F	Camo_B_strataria_35_f1	Camo	Biston_strataria	Rob	Poly	StratariaRobM	NHML	PALE	10752	1,590175051	5	0,016029888	99,20063262	0,992006326	0,351899453	19,41947245	12,57416163	13,53024051	10,51376636	5,155238798	5,106929629	38,10495176	0,509631204	0,355078274	0,135290522	130	91	34	35,625	0,738461538	0,509803922	125,625
776	camouflaged	nocturnal	polyphagous	polyphagous	C_str_H	C_str	H	Camo_B_strataria_35_h1	Camo	Biston_strataria	Rob	Poly	StratariaRobM	NHML	PALE	7369	1,397596046	7	0,012692259	110,1140534	1,101140534	0,200230877	38,76641371	12,43490617	32,17549663	13,45980346	17,42009166	11,24549131	88,36200201	0,438722673	0,364132726	0,197144601	112	93	50	41,61290323	0,553571429	0,439215686	131,6129032
777	camouflaged	nocturnal	polyphagous	polyphagous	C_str_B	C_str	B	Camo_B_strataria_35_b1	Camo	Biston_strataria	Rob	Poly	StratariaRobM	NHML	PALE	6019	0,961821972	6	0,019365602	49,6665148	0,496665148	0,222764211	10,35790491	7,392541917	7,102101919	5,6528487	2,647968812	2,501261403	20,10797564	0,515114256	0,353198256	0,131687489	131	90	34	34,63917526	0,740458015	0,51372549	124,6391753
778	camouflaged	nocturnal	polyphagous	polyphagous	C_str_F	C_str	F	Camo_B_strataria_36_f1	Camo	Biston_strataria	Rob	Poly	StratariaRobM	NHML	PALE	9096	1,11863376	4	0,018336343	61,00637061	0,610063706	0,26273214	14,73710922	8,558085527	10,48323003	7,248454528	4,700593105	4,207830223	29,92093235	0,492535094	0,350364417	0,157100489	126	89	40	34,18604651	0,682539683	0,494117647	124,1860465
779	camouflaged	nocturnal	polyphagous	polyphagous	C_str_H	C_str	H	Camo_B_strataria_36_h1	Camo	Biston_strataria	Rob	Poly	StratariaRobM	NHML	PALE	5920	1,17300015	4	0,015182399	77,2605256	0,772605256	0,231567974	29,8915092	9,596603372	24,96200353	10,38788295	14,46268876	9,034291539	69,3162015	0,431234092	0,36011788	0,208648028	110	92	53	41,05263158	0,518181818	0,431372549	131,0526316
780	camouflaged	nocturnal	polyphagous	polyphagous	C_str_B	C_str	B	Camo_B_strataria_36_b1	Camo	Biston_strataria	Rob	Poly	StratariaRobM	NHML	PALE	6066	0,819711845	9	0,015876088	51,63185405	0,51631854	0,145786944	9,137175257	6,64474433	6,291097544	5,28356916	2,478315951	2,765915555	17,90658875	0,510268895	0,351328644	0,138402461	130	90	35	34,73684211	0,730769231	0,509803922	124,7368421
781	camouflaged	nocturnal	polyphagous	polyphagous	C_str_F	C_str	F	Camo_B_strataria_37_f1	Camo	Biston_strataria	Rob	Poly	StratariaRobF	NHML	PALE	14358	1,336876594	4	0,018316121	72,98906921	0,729890692	0,288211503	11,33414617	10,09570217	8,265748399	8,652758099	3,664329018	4,723762504	23,26422359	0,48719211	0,3552987	0,15750919	124	91	40	36,42857143	0,677419355	0,48627451	126,4285714
782	camouflaged	nocturnal	polyphagous	polyphagous	C_str_H	C_str	H	Camo_B_strataria_37_h1	Camo	Biston_strataria	Rob	Poly	StratariaRobF	NHML	PALE	8852	1,437683666	3	0,021047635	68,30618677	0,683061868	0,205857567	18,92977812	9,799324132	15,5454959	9,662350399	8,860002959	7,344153923	43,33527698	0,436821441	0,358726123	0,204452436	111	91	52	39,66101695	0,531531532	0,435294118	129,6610169
783	camouflaged	nocturnal	polyphagous	polyphagous	C_str_B	C_str	B	Camo_B_strataria_37_b1	Camo	Biston_strataria	Rob	Poly	StratariaRobF	NHML	PALE	6595	0,738026718	4	0,032368076	22,80106844	0,228010684	0,176675893	5,379803914	4,754569147	3,761411503	3,862063808	1,500170921	2,069533644	10,64138634	0,505554797	0,353470063	0,140975139	129	90	36	34,83870968	0,720930233	0,505882353	124,8387097
784	camouflaged	nocturnal	polyphagous	polyphagous	C_str_F	C_str	F	Camo_B_strataria_38_f1	Camo	Biston_strataria	Rob	Poly	StratariaRobF	NHML	PALE	11476	1,425163885	6	0,017698183	80,52600181	0,805260018	0,372867638	12,06700646	11,02477616	9,257146864	10,19835024	4,751045453	6,65467751	26,07519878	0,462777161	0,355017308	0,182205532	118	91	46	37,5	0,610169492	0,462745098	127,5
785	camouflaged	nocturnal	polyphagous	polyphagous	C_str_H	C_str	H	Camo_B_strataria_38_h1	Camo	Biston_strataria	Rob	Poly	StratariaRobF	NHML	PALE	7627	1,294507136	3	0,016494948	78,47900517	0,784790052	0,20047067	26,22966164	10,23853309	22,17442756	10,66518326	13,17216477	8,97215012	61,57625397	0,425970402	0,360113292	0,213916306	109	92	55	41,11111111	0,495412844	0,42745098	131,1111111
786	camouflaged	nocturnal	polyphagous	polyphagous	C_str_B	C_str	B	Camo_B_strataria_38_b1	Camo	Biston_strataria	Rob	Poly	StratariaRobF	NHML	PALE	6933	1,064320857	4	0,023036374	46,20175311	0,462017531	0,285842152	9,606769913	7,74024952	6,752555049	6,249175583	2,307793942	2,792505287	18,6671189	0,51463592	0,361735257	0,123628823	131	92	32	36,36363636	0,755725191	0,51372549	126,3636364
787	camouflaged	nocturnal	polyphagous	polyphagous	C_str_F	C_str	F	Camo_B_strataria_39_f1	Camo	Biston_strataria	Rob	Poly	StratariaRobF	NHML	PALE	12920	1,630248209	3	0,02026664	80,4399841	0,804399841	0,320605048	12,935535	11,44943332	9,55388643	10,0473272	4,382459564	5,951461372	26,871881	0,481378099	0,35553471	0,16308719	123	91	42	36,2962963	0,658536585	0,482352941	126,2962963
788	camouflaged	nocturnal	polyphagous	polyphagous	C_str_H	C_str	H	Camo_B_strataria_39_h1	Camo	Biston_strataria	Rob	Poly	StratariaRobF	NHML	PALE	7581	1,668893622	3	0,017120265	97,48059455	0,974805945	0,175514283	25,03718486	12,12541654	20,73060455	12,02644835	11,56640378	8,970876488	57,33419319	0,436688536	0,361574889	0,201736575	111	92	51	41	0,540540541	0,435294118	131
789	camouflaged	nocturnal	polyphagous	polyphagous	C_str_B	C_str	B	Camo_B_strataria_39_b1	Camo	Biston_strataria	Rob	Poly	StratariaRobF	NHML	PALE	5438	1,240525303	5	0,034757587	35,69077745	0,356907774	0,284372041	8,026808727	7,700182429	5,714252301	6,48035952	2,286766454	3,786894371	16,02782748	0,500804537	0,356520702	0,142674761	128	91	36	35,86956522	0,71875	0,501960784	125,8695652
790	camouflaged	nocturnal	polyphagous	polyphagous	C_str_F	C_str	F	Camo_B_strataria_4_f1	Camo	Biston_strataria	Com	Poly	StratariaComM	NHML	PALE	16587	2,407649372	20	0,016720377	143,9949214	1,439949214	0,659375614	28,78946962	18,1612239	24,21807346	18,33017413	14,42453033	13,59592352	67,43207341	0,4269403	0,359147691	0,213912009	109	92	55	41,11111111	0,495412844	0,42745098	131,1111111
791	camouflaged	nocturnal	polyphagous	polyphagous	C_str_H	C_str	H	Camo_B_strataria_4_h1	Camo	Biston_strataria	Com	Poly	StratariaComM	NHML	PALE	10981	1,744489963	18	0,012954863	134,6590772	1,346590772	0,194118512	40,52659274	14,91050685	35,5999975	16,44583679	22,67083446	14,69190933	98,7974247	0,410198878	0,360333254	0,229467869	105	92	59	43,04347826	0,438095238	0,411764706	133,0434783
792	camouflaged	nocturnal	polyphagous	polyphagous	C_str_B	C_str	B	Camo_B_strataria_4_b1	Camo	Biston_strataria	Com	Poly	StratariaComM	NHML	PALE	10255	1,543545886	7	0,014205171	108,6608458	1,086608458	0,26368382	17,65527344	12,5663684	13,12915921	10,1254105	4,46777478	4,442746936	35,25220743	0,500827458	0,372435095	0,126737447	128	95	32	39,375	0,75	0,501960784	129,375
793	camouflaged	nocturnal	polyphagous	polyphagous	C_str_F	C_str	F	Camo_B_strataria_40_f1	Camo	Biston_strataria	Rob	Poly	StratariaRobM	NHML	PALE	9584	1,09480027	3	0,0167664	65,29727575	0,652972758	0,19253095	15,46341151	8,446428948	9,934642186	6,493599142	3,675111266	3,218809341	29,07316496	0,531879193	0,341711754	0,126409054	136	87	32	31,73076923	0,764705882	0,533333333	121,7307692
794	camouflaged	nocturnal	polyphagous	polyphagous	C_str_H	C_str	H	Camo_B_strataria_40_h1	Camo	Biston_strataria	Rob	Poly	StratariaRobM	NHML	PALE	5859	1,331787036	5	0,015127462	88,03770519	0,880377052	0,192521126	36,43635178	10,86332488	30,57034301	11,45247654	17,23887046	9,5410212	84,24556525	0,432501719	0,362871837	0,204626444	110	93	52	42,4137931	0,527272727	0,431372549	132,4137931
795	camouflaged	nocturnal	polyphagous	polyphagous	C_str_B	C_str	B	Camo_B_strataria_40_b1	Camo	Biston_strataria	Rob	Poly	StratariaRobM	NHML	PALE	5328	0,622696531	6	0,017890579	34,80583361	0,348058336	0,09556496	5,702023069	4,603165053	3,530500039	3,033413233	1,096563957	0,968565319	10,32908707	0,552035532	0,34180175	0,106162718	141	87	27	31,57894737	0,808510638	0,552941176	121,5789474
796	camouflaged	nocturnal	polyphagous	polyphagous	C_str_F	C_str	F	Camo_B_strataria_41_f1	Camo	Biston_strataria	Rob	Poly	StratariaRobM	NHML	PALE	11081	1,421439561	4	0,020384419	69,73166807	0,697316681	0,333766006	16,4268278	10,29934309	11,37382767	8,550062893	4,410341882	4,182703719	32,21099735	0,509975758	0,353103865	0,136920376	130	90	35	34,73684211	0,730769231	0,509803922	124,7368421
797	camouflaged	nocturnal	polyphagous	polyphagous	C_str_H	C_str	H	Camo_B_strataria_41_h1	Camo	Biston_strataria	Rob	Poly	StratariaRobM	NHML	PALE	7738	1,268797402	3	0,011860243	106,9790373	1,069790373	0,153051429	30,69448441	11,29846874	25,34911285	12,08399499	14,26197151	10,26917674	70,30556876	0,436586816	0,360556259	0,202856925	111	92	52	40,6779661	0,531531532	0,435294118	130,6779661
798	camouflaged	nocturnal	polyphagous	polyphagous	C_str_B	C_str	B	Camo_B_strataria_41_b1	Camo	Biston_strataria	Rob	Poly	StratariaRobM	NHML	PALE	6616	0,982635192	5	0,015900147	61,8003844	0,618003844	0,142393839	9,581872418	7,63758079	6,879948263	5,969034935	2,787401815	2,690111394	19,2492225	0,497779711	0,357414346	0,144805943	127	91	37	36	0,708661417	0,498039216	126
799	camouflaged	nocturnal	polyphagous	polyphagous	C_str_F	C_str	F	Camo_B_strataria_42_f1	Camo	Biston_strataria	Rob	Poly	StratariaRobM	NHML	PALE	12809	1,47352563	3	0,02230346	66,06713087	0,660671309	0,340406712	20,77518852	10,42519821	14,88757802	8,854565715	5,919418034	4,769604384	41,58218457	0,499617534	0,358027799	0,142354667	127	91	36	36,26373626	0,716535433	0,498039216	126,2637363
800	camouflaged	nocturnal	polyphagous	polyphagous	C_str_H	C_str	H	Camo_B_strataria_42_h1	Camo	Biston_strataria	Rob	Poly	StratariaRobM	NHML	PALE	8366	1,379854039	44	0,011311291	121,9890888	1,219890888	0,112003491	39,13816616	12,47373487	33,81319326	13,90434902	19,79463821	12,20604373	92,74599763	0,421993047	0,364578463	0,21342849	108	93	54	43,33333333	0,5	0,423529412	133,3333333
801	camouflaged	nocturnal	polyphagous	polyphagous	C_str_B	C_str	B	Camo_B_strataria_42_b1	Camo	Biston_strataria	Rob	Poly	StratariaRobM	NHML	PALE	6745	1,070311823	4	0,015869067	67,44642552	0,674464255	0,188264253	12,81529906	8,692273988	8,733468166	6,538679772	2,769316854	2,54055952	24,31808408	0,526986378	0,359134714	0,113878908	134	92	29	36	0,78358209	0,525490196	126
802	camouflaged	nocturnal	polyphagous	polyphagous	C_str_F	C_str	F	Camo_B_strataria_43_f1	Camo	Biston_strataria	Rob	Poly	StratariaRobM	NHML	PALE	12751	1,574883762	3	0,018315399	85,98686691	0,859868669	0,286795362	19,6147528	12,03380533	14,45555556	10,73119503	6,587045215	6,624778219	40,65735358	0,482440471	0,355545905	0,162013624	123	91	41	36,58536585	0,666666667	0,482352941	126,5853659
803	camouflaged	nocturnal	polyphagous	polyphagous	C_str_H	C_str	H	Camo_B_strataria_43_h1	Camo	Biston_strataria	Rob	Poly	StratariaRobM	NHML	PALE	8509	1,532878106	97	0,010656246	143,847857	1,43847857	0,121469209	33,59003746	13,90169552	28,11399995	14,28927458	15,62609036	11,04809029	77,33012777	0,434371938	0,363558173	0,202069889	111	93	52	41,69491525	0,531531532	0,435294118	131,6949153
804	camouflaged	nocturnal	polyphagous	polyphagous	C_str_B	C_str	B	Camo_B_strataria_43_b1	Camo	Biston_strataria	Rob	Poly	StratariaRobM	NHML	PALE	7884	0,858561743	5	0,018690136	45,93662424	0,459366242	0,15503481	7,674558107	6,287226228	5,337981308	4,838874898	1,962042168	2,054695747	14,97458158	0,512505679	0,35646948	0,131024841	131	91	33	35,51020408	0,748091603	0,51372549	125,5102041
805	camouflaged	nocturnal	polyphagous	polyphagous	C_str_F	C_str	F	Camo_B_strataria_44_f1	Camo	Biston_strataria	Rob	Poly	StratariaRobM	NHML	PALE	11592	1,692449889	4	0,023858631	70,93658734	0,709365873	0,401547753	21,50320007	11,84482859	15,36772229	10,37512503	6,764935181	6,606241915	43,63585754	0,492787384	0,352181054	0,155031563	126	90	40	34,88372093	0,682539683	0,494117647	124,8837209
806	camouflaged	nocturnal	polyphagous	polyphagous	C_str_H	C_str	H	Camo_B_strataria_44_h1	Camo	Biston_strataria	Rob	Poly	StratariaRobM	NHML	PALE	7760	1,581355794	90	0,010878294	145,3679907	1,453679907	0,143982771	34,38970956	13,74309053	28,34341471	13,95091264	14,81053284	10,07131318	77,54365711	0,443488363	0,365515579	0,190996058	113	93	49	41,25	0,566371681	0,443137255	131,25
807	camouflaged	nocturnal	polyphagous	polyphagous	C_str_B	C_str	B	Camo_B_strataria_44_b1	Camo	Biston_strataria	Rob	Poly	StratariaRobM	NHML	PALE	6821	0,724746969	4	0,03073706	23,57892915	0,235789291	0,206171809	6,374912274	4,844939835	4,045094343	3,473612662	1,295704546	1,565499071	11,71571116	0,544133616	0,345270918	0,110595467	139	88	28	32,43243243	0,798561151	0,545098039	122,4324324
808	camouflaged	nocturnal	polyphagous	polyphagous	C_str_F	C_str	F	Camo_B_strataria_45_f1	Camo	Biston_strataria	Rob	Poly	StratariaRobM	NHML	PALE	12829	1,726989001	3	0,026592686	64,9422549	0,649422549	0,401128957	20,9086848	11,68142546	15,63988129	10,62304368	7,62477309	7,001340459	44,17333918	0,473332675	0,35405703	0,172610295	121	90	44	35,84415584	0,636363636	0,474509804	125,8441558
809	camouflaged	nocturnal	polyphagous	polyphagous	C_str_H	C_str	H	Camo_B_strataria_45_h1	Camo	Biston_strataria	Rob	Poly	StratariaRobM	NHML	PALE	8172	1,864483957	98	0,011585688	160,9299353	1,609299353	0,17472659	36,39121376	16,63396822	31,39713208	17,53810731	18,93857738	14,47680605	86,72692322	0,419606881	0,362022898	0,218370221	107	92	56	42,35294118	0,476635514	0,419607843	132,3529412
810	camouflaged	nocturnal	polyphagous	polyphagous	C_str_B	C_str	B	Camo_B_strataria_45_b1	Camo	Biston_strataria	Rob	Poly	StratariaRobM	NHML	PALE	8006	1,274761675	4	0,014835503	85,92642111	0,859264211	0,26527427	12,74504032	10,19727185	9,148538807	7,947975674	2,947539335	3,116100401	24,84111847	0,513062258	0,368282081	0,118655661	131	94	30	38,01980198	0,770992366	0,51372549	128,019802
811	camouflaged	nocturnal	polyphagous	polyphagous	C_str_F	C_str	F	Camo_B_strataria_46_f1	Camo	Biston_strataria	Rob	Poly	StratariaRobM	NHML	PALE	10018	1,402574995	4	0,019425047	72,20445771	0,722044577	0,300044161	19,17007893	10,37936377	13,32934683	8,652373261	5,339893824	4,49752293	37,83931958	0,506617961	0,3522618	0,141120239	129	90	36	34,83870968	0,720930233	0,505882353	124,8387097
812	camouflaged	nocturnal	polyphagous	polyphagous	C_str_H	C_str	H	Camo_B_strataria_46_h1	Camo	Biston_strataria	Rob	Poly	StratariaRobM	NHML	PALE	5390	1,45759667	5	0,012514478	116,4728279	1,164728279	0,213522379	37,40735657	13,2755055	30,8335169	13,77920948	17,19654042	11,25462138	85,43741388	0,437833437	0,360890101	0,201276462	112	92	51	40,32786885	0,544642857	0,439215686	130,3278689
813	camouflaged	nocturnal	polyphagous	polyphagous	C_str_B	C_str	B	Camo_B_strataria_46_b1	Camo	Biston_strataria	Rob	Poly	StratariaRobM	NHML	PALE	5775	0,953507512	5	0,012552036	75,9643691	0,759643691	0,097375413	11,40209975	8,654247224	7,933616454	6,66259745	2,860662668	2,779187236	22,19637887	0,513691887	0,357428412	0,128879701	131	91	33	35,51020408	0,748091603	0,51372549	125,5102041
814	camouflaged	nocturnal	polyphagous	polyphagous	C_str_F	C_str	F	Camo_B_strataria_47_f1	Camo	Biston_strataria	Rob	Poly	StratariaRobM	NHML	PALE	7959	1,319053896	3	0,02493358	52,90270876	0,529027088	0,381643827	17,416677	9,525544389	12,54427216	8,062034571	5,707692619	4,667936976	35,66864178	0,488291007	0,35168909	0,160019904	125	90	41	35	0,672	0,490196078	125
815	camouflaged	nocturnal	polyphagous	polyphagous	C_str_H	C_str	H	Camo_B_strataria_47_h1	Camo	Biston_strataria	Rob	Poly	StratariaRobM	NHML	PALE	4919	1,154304933	4	0,014275324	80,8601584	0,808601584	0,141890079	29,59274707	9,811818622	24,46723338	10,35676435	14,03991475	8,739803667	68,0998952	0,434549084	0,35928445	0,206166466	111	92	53	40,34482759	0,522522523	0,435294118	130,3448276
816	camouflaged	nocturnal	polyphagous	polyphagous	C_str_B	C_str	B	Camo_B_strataria_47_b1	Camo	Biston_strataria	Rob	Poly	StratariaRobM	NHML	PALE	4743	0,643005022	15	0,013557167	47,42915802	0,47429158	0,08434957	6,267921737	5,585254123	4,202340509	4,105791316	1,625030854	1,662727297	12,0952931	0,518211645	0,347436021	0,134352334	132	89	34	33,67346939	0,742424242	0,517647059	123,6734694
817	camouflaged	nocturnal	polyphagous	polyphagous	C_str_F	C_str	F	Camo_B_strataria_48_f1	Camo	Biston_strataria	Rob	Poly	StratariaRobM	NHML	PALE	9687	1,228191723	4	0,017781721	69,07046503	0,69070465	0,244360844	16,68066839	9,457982719	11,18366007	7,522417885	4,226796141	3,658185083	32,09112459	0,519790708	0,348496982	0,13171231	133	89	34	33,33333333	0,744360902	0,521568627	123,3333333
818	camouflaged	nocturnal	polyphagous	polyphagous	C_str_H	C_str	H	Camo_B_strataria_48_h1	Camo	Biston_strataria	Rob	Poly	StratariaRobM	NHML	PALE	6153	1,457123562	10	0,01392853	104,6143076	1,046143076	0,269907339	31,74024635	12,36262755	25,87652092	12,71514032	14,0394483	10,11672508	71,65621556	0,442951754	0,361120396	0,195927851	113	92	50	40	0,557522124	0,443137255	130
819	camouflaged	nocturnal	polyphagous	polyphagous	C_str_B	C_str	B	Camo_B_strataria_48_b1	Camo	Biston_strataria	Rob	Poly	StratariaRobM	NHML	PALE	5753	0,921702033	6	0,014829394	62,15372335	0,621537234	0,147026232	8,660747844	7,586308107	5,78477218	5,766267191	1,999120486	2,094405687	16,44464051	0,526660819	0,351772492	0,121566688	134	90	31	34,36893204	0,768656716	0,525490196	124,368932
820	camouflaged	nocturnal	polyphagous	polyphagous	C_str_F	C_str	F	Camo_B_strataria_49_f1	Camo	Biston_strataria	Rob	Poly	StratariaRobM	NHML	PALE	12731	1,773890613	4	0,018631124	95,21114246	0,952111425	0,404654066	22,05358075	13,35438147	16,12929753	11,63042296	6,862285043	6,510384174	45,04516333	0,489588207	0,358069465	0,152342328	125	91	39	36,27906977	0,688	0,490196078	126,2790698
821	camouflaged	nocturnal	polyphagous	polyphagous	C_str_H	C_str	H	Camo_B_strataria_49_h1	Camo	Biston_strataria	Rob	Poly	StratariaRobM	NHML	PALE	7686	1,564866521	6	0,01131955	138,2445823	1,382445823	0,096129935	40,7060904	14,79393342	34,39390646	15,81322103	19,65694206	13,44462624	94,75693892	0,42958427	0,362969793	0,207445938	110	93	53	42,10526316	0,518181818	0,431372549	132,1052632
822	camouflaged	nocturnal	polyphagous	polyphagous	C_str_B	C_str	B	Camo_B_strataria_49_b1	Camo	Biston_strataria	Rob	Poly	StratariaRobM	NHML	PALE	7083	0,885354798	7	0,02067064	42,83151427	0,428315143	0,173367315	7,481465175	6,099210675	4,802959511	4,263419568	1,416529952	1,490644184	13,70095464	0,546054299	0,350556559	0,103389143	139	89	26	33,45132743	0,81294964	0,545098039	123,4513274
823	camouflaged	nocturnal	polyphagous	polyphagous	C_str_F	C_str	F	Camo_B_strataria_5_f1	Camo	Biston_strataria	Com	Poly	StratariaComM	NHML	PALE	12168	2,313523226	6	0,019587107	118,1145983	1,181145983	0,710532986	26,60357529	17,15734448	21,85913062	16,35841851	12,20707177	10,59205944	60,66977768	0,438497985	0,360296864	0,201205151	112	92	51	40,32786885	0,544642857	0,439215686	130,3278689
824	camouflaged	nocturnal	polyphagous	polyphagous	C_str_H	C_str	H	Camo_B_strataria_5_h1	Camo	Biston_strataria	Com	Poly	StratariaComM	NHML	PALE	8984	1,494021737	3	0,013986225	106,8209424	1,068209424	0,206349997	31,14554648	12,73813648	26,14065256	12,98734575	15,60999919	10,17952662	72,89619823	0,427258859	0,358601041	0,2141401	109	91	55	40	0,495412844	0,42745098	130
825	camouflaged	nocturnal	polyphagous	polyphagous	C_str_B	C_str	B	Camo_B_strataria_5_b1	Camo	Biston_strataria	Com	Poly	StratariaComM	NHML	PALE	7513	1,835743063	6	0,022431646	81,83719863	0,818371986	0,548319056	18,58911738	12,7019402	14,79273176	11,28662308	6,638385578	6,152652897	40,02023472	0,464492962	0,369631309	0,165875728	118	94	42	41,05263158	0,644067797	0,462745098	131,0526316
826	camouflaged	nocturnal	polyphagous	polyphagous	C_str_F	C_str	F	Camo_B_strataria_50_f1	Camo	Biston_strataria	Rob	Poly	StratariaRobM	NHML	PALE	10507	1,202746829	4	0,0216899	55,4519311	0,554519311	0,353645197	15,69368037	9,035434638	10,50383239	7,170477119	4,076232318	3,538910408	30,27374508	0,518392433	0,346961777	0,13464579	132	88	34	33,06122449	0,742424242	0,517647059	123,0612245
827	camouflaged	nocturnal	polyphagous	polyphagous	C_str_H	C_str	H	Camo_B_strataria_50_h1	Camo	Biston_strataria	Rob	Poly	StratariaRobM	NHML	PALE	6601	1,260124247	13	0,01175862	107,1660024	1,071660024	0,181086834	31,9327266	11,62327266	25,97810673	11,89177767	14,51694864	9,596505907	72,42778197	0,440890577	0,358675995	0,200433428	112	91	51	39,3442623	0,544642857	0,439215686	129,3442623
828	camouflaged	nocturnal	polyphagous	polyphagous	C_str_B	C_str	B	Camo_B_strataria_50_b1	Camo	Biston_strataria	Rob	Poly	StratariaRobM	NHML	PALE	6282	0,847502495	4	0,013712928	61,80317705	0,618031771	0,086735133	8,666934915	7,207764633	5,691318373	5,249076898	1,982458485	2,076371123	16,34071177	0,53038907	0,348290726	0,121320204	135	89	31	33,46153846	0,77037037	0,529411765	123,4615385
829	camouflaged	nocturnal	polyphagous	polyphagous	C_str_F	C_str	F	Camo_B_strataria_51_f1	Camo	Biston_strataria	Rob	Poly	StratariaRobM	NHML	PALE	12224	1,474558745	4	0,017622589	83,67435426	0,836743543	0,358688908	16,91037104	11,3734339	11,91777467	9,751492568	4,939901962	5,232127209	33,76804767	0,500780241	0,352930521	0,146289238	128	90	37	34,94505495	0,7109375	0,501960784	124,9450549
830	camouflaged	nocturnal	polyphagous	polyphagous	C_str_H	C_str	H	Camo_B_strataria_51_h1	Camo	Biston_strataria	Rob	Poly	StratariaRobM	NHML	PALE	8348	1,38792764	13	0,012511075	110,9359207	1,109359207	0,179295687	31,76532864	12,57121902	26,24931798	13,12946847	14,45867248	10,40694733	72,47331911	0,438303765	0,36219285	0,199503385	112	92	51	40,32786885	0,544642857	0,439215686	130,3278689
831	camouflaged	nocturnal	polyphagous	polyphagous	C_str_B	C_str	B	Camo_B_strataria_51_b1	Camo	Biston_strataria	Rob	Poly	StratariaRobM	NHML	PALE	7630	0,566541824	5	0,015124807	37,45778819	0,374577882	0,062476137	4,650927699	4,41318847	2,84034821	2,943234362	0,901263755	0,968438294	8,392539664	0,55417405	0,33843727	0,10738868	141	86	27	31,05263158	0,808510638	0,552941176	121,0526316
832	camouflaged	nocturnal	polyphagous	polyphagous	C_str_F	C_str	F	Camo_B_strataria_52_f1	Camo	Biston_strataria	Rob	Poly	StratariaRobM	NHML	PALE	8575	1,482324735	6	0,02078514	71,31656193	0,713165619	0,416484854	17,78480409	10,98762151	12,83310669	9,724610452	5,954704611	5,875762402	36,57261538	0,486287456	0,350893874	0,16281867	124	89	42	34,3902439	0,661290323	0,48627451	124,3902439
833	camouflaged	nocturnal	polyphagous	polyphagous	C_str_H	C_str	H	Camo_B_strataria_52_h1	Camo	Biston_strataria	Rob	Poly	StratariaRobM	NHML	PALE	5825	1,212213828	4	0,012672343	95,65822306	0,956582231	0,172784288	30,44154094	10,5001547	25,05777963	11,32379513	14,38154338	9,914147725	69,88086395	0,435620558	0,358578561	0,205800881	111	91	52	39,66101695	0,531531532	0,435294118	129,6610169
834	camouflaged	nocturnal	polyphagous	polyphagous	C_str_B	C_str	B	Camo_B_strataria_52_b1	Camo	Biston_strataria	Rob	Poly	StratariaRobM	NHML	PALE	6011	0,899899527	4	0,012625421	71,27679647	0,712767965	0,068690495	8,312369608	7,6934501	5,470620864	5,719342325	1,883712266	2,119536901	15,66670274	0,530575562	0,349187762	0,120236676	135	89	31	33,46153846	0,77037037	0,529411765	123,4615385
835	camouflaged	nocturnal	polyphagous	polyphagous	C_str_F	C_str	F	Camo_B_strataria_53_f1	Camo	Biston_strataria	Rob	Poly	StratariaRobM	NHML	PALE	10244	1,223927437	4	0,026520494	46,15024952	0,461502495	0,336731125	13,76573646	8,489798086	9,121379056	6,772971196	3,664178168	3,475814372	26,55129369	0,51845822	0,343538027	0,138003753	132	88	35	32,78350515	0,734848485	0,517647059	122,7835052
836	camouflaged	nocturnal	polyphagous	polyphagous	C_str_H	C_str	H	Camo_B_strataria_53_h1	Camo	Biston_strataria	Rob	Poly	StratariaRobM	NHML	PALE	7419	1,522278971	39	0,011689247	130,2289975	1,302289975	0,163584701	31,96538617	13,34499352	26,41922685	13,82872793	14,9852154	11,11998023	73,36982842	0,435674812	0,360082985	0,204242203	111	92	52	40,6779661	0,531531532	0,435294118	130,6779661
837	camouflaged	nocturnal	polyphagous	polyphagous	C_str_B	C_str	B	Camo_B_strataria_53_b1	Camo	Biston_strataria	Rob	Poly	StratariaRobM	NHML	PALE	5835	0,833891593	17	0,012985409	64,21758207	0,642175821	0,108409302	7,407010425	6,977594833	4,844833343	5,101861127	1,674637888	1,80593739	13,92648166	0,531865162	0,347886384	0,120248454	136	89	31	33,14285714	0,772058824	0,533333333	123,1428571
838	camouflaged	nocturnal	polyphagous	polyphagous	C_str_F	C_str	F	Camo_B_strataria_54_f1	Camo	Biston_strataria	Rob	Poly	StratariaRobM	NHML	PALE	13765	1,840368183	4	0,021049365	87,43105613	0,874310561	0,393906682	25,30053767	13,16045966	19,65240287	12,50142089	10,16691871	8,957346155	55,11985925	0,459009475	0,356539424	0,184451101	117	91	47	37,71428571	0,598290598	0,458823529	127,7142857
839	camouflaged	nocturnal	polyphagous	polyphagous	C_str_H	C_str	H	Camo_B_strataria_54_h1	Camo	Biston_strataria	Rob	Poly	StratariaRobM	NHML	PALE	8820	1,489097735	5	0,013968637	106,6029397	1,066029397	0,174888506	38,2136199	12,58377155	33,11859338	13,71055597	21,09920241	12,61143048	92,43141569	0,413426751	0,358304513	0,228268736	105	91	58	42,12765957	0,447619048	0,411764706	132,1276596
840	camouflaged	nocturnal	polyphagous	polyphagous	C_str_B	C_str	B	Camo_B_strataria_54_b1	Camo	Biston_strataria	Rob	Poly	StratariaRobM	NHML	PALE	7269	1,123919362	3	0,013619509	82,52275428	0,825227543	0,109925163	14,11306576	9,767441076	9,977322008	7,969830284	3,352778217	3,48293242	27,44316599	0,514265219	0,363563082	0,122171699	131	93	31	37,2	0,763358779	0,51372549	127,2
841	camouflaged	nocturnal	polyphagous	polyphagous	C_str_F	C_str	F	Camo_B_strataria_55_f1	Camo	Biston_strataria	Rob	Poly	StratariaRobM	NHML	PALE	11265	1,766257856	4	0,03085652	57,24099345	0,572409934	0,480766851	24,08079339	11,45386165	18,3031322	10,38114655	8,843153737	7,115245933	51,22707932	0,470079374	0,35729408	0,172626545	120	91	44	37,10526316	0,633333333	0,470588235	127,1052632
842	camouflaged	nocturnal	polyphagous	polyphagous	C_str_H	C_str	H	Camo_B_strataria_55_h1	Camo	Biston_strataria	Rob	Poly	StratariaRobM	NHML	PALE	7367	1,290981953	83	0,01104391	116,8953736	1,168953736	0,121666755	32,14585111	11,5495581	26,92507346	12,10060113	15,6684205	10,12874061	74,73934508	0,430106139	0,360253002	0,209640859	110	92	53	41,05263158	0,518181818	0,431372549	131,0526316
843	camouflaged	nocturnal	polyphagous	polyphagous	C_str_B	C_str	B	Camo_B_strataria_55_b1	Camo	Biston_strataria	Rob	Poly	StratariaRobM	NHML	PALE	7039	0,640992897	25	0,013411572	47,79401513	0,477940151	0,100582426	7,418992964	5,376907415	5,029480104	3,967565129	1,661787835	1,427484671	14,1102609	0,525787086	0,356441326	0,117771588	134	91	30	35,19230769	0,776119403	0,525490196	125,1923077
844	camouflaged	nocturnal	polyphagous	polyphagous	C_str_F	C_str	F	Camo_B_strataria_56_f1	Camo	Biston_strataria	Rob	Poly	StratariaRobM	NHML	PALE	11924	1,543617086	5	0,022744475	67,86778254	0,678677825	0,445509644	19,84808522	11,14937176	14,6069793	9,90492978	6,269647483	5,556715386	40,724712	0,487372022	0,358676061	0,153951917	124	91	39	36,70588235	0,685483871	0,48627451	126,7058824
845	camouflaged	nocturnal	polyphagous	polyphagous	C_str_H	C_str	H	Camo_B_strataria_56_h1	Camo	Biston_strataria	Rob	Poly	StratariaRobM	NHML	PALE	8736	1,572909432	48	0,011539346	136,3083635	1,363083635	0,140419537	30,92660367	13,02034587	25,66689051	13,45779581	14,5980992	10,93973319	71,19159338	0,434413703	0,360532603	0,205053694	111	92	52	40,6779661	0,531531532	0,435294118	130,6779661
846	camouflaged	nocturnal	polyphagous	polyphagous	C_str_B	C_str	B	Camo_B_strataria_56_b1	Camo	Biston_strataria	Rob	Poly	StratariaRobM	NHML	PALE	6882	0,980885982	5	0,022302509	43,98096989	0,439809699	0,21019768	9,464724368	7,031690585	6,556142413	5,442448404	2,317331758	2,294501651	18,33819854	0,516120727	0,357512893	0,12636638	132	91	32	35,4	0,757575758	0,517647059	125,4
847	camouflaged	nocturnal	polyphagous	polyphagous	C_str_F	C_str	F	Camo_B_strataria_57_f1	Camo	Biston_strataria	Rob	Poly	StratariaRobM	NHML	PALE	14061	1,774525707	4	0,025917802	68,46744572	0,684674457	0,430328006	22,11208823	12,20792286	15,89838615	10,30646197	6,714635739	5,803902933	44,72511012	0,494399861	0,35546891	0,150131229	126	91	38	36,13636364	0,698412698	0,494117647	126,1363636
848	camouflaged	nocturnal	polyphagous	polyphagous	C_str_H	C_str	H	Camo_B_strataria_57_h1	Camo	Biston_strataria	Rob	Poly	StratariaRobM	NHML	PALE	8910	1,624257458	3	0,01227409	132,3322085	1,323322085	0,117911532	34,52242557	14,65786721	28,01463675	15,09547295	14,69858924	11,57787322	77,23565155	0,446975262	0,36271639	0,190308348	114	92	49	39,69230769	0,570175439	0,447058824	129,6923077
849	camouflaged	nocturnal	polyphagous	polyphagous	C_str_B	C_str	B	Camo_B_strataria_57_b1	Camo	Biston_strataria	Rob	Poly	StratariaRobM	NHML	PALE	7010	0,835712686	4	0,022365188	37,36667312	0,373666731	0,209924882	6,116575162	5,919677576	3,91199951	4,349577569	1,411258659	1,649979383	11,43983333	0,534673451	0,341962981	0,123363568	136	87	31	32	0,772058824	0,533333333	122
850	camouflaged	nocturnal	polyphagous	polyphagous	C_str_F	C_str	F	Camo_B_strataria_58_f1	Camo	Biston_strataria	Rob	Poly	StratariaRobM	NHML	PALE	9568	1,396759601	5	0,016957507	82,36821417	0,823682142	0,346450617	17,34722326	10,90260656	12,4261246	9,540139244	5,625390705	5,466835595	35,39873856	0,490052018	0,351032978	0,158915005	125	90	41	35	0,672	0,490196078	125
851	camouflaged	nocturnal	polyphagous	polyphagous	C_str_H	C_str	H	Camo_B_strataria_58_h1	Camo	Biston_strataria	Rob	Poly	StratariaRobM	NHML	PALE	6377	1,523701724	38	0,01294086	117,7434641	1,177434641	0,237317565	34,87618289	11,88932034	29,2587481	12,53694822	17,12842271	10,45225945	81,2633537	0,429174792	0,360048494	0,210776715	109	92	54	41,45454545	0,504587156	0,42745098	131,4545455
852	camouflaged	nocturnal	polyphagous	polyphagous	C_str_B	C_str	B	Camo_B_strataria_58_b1	Camo	Biston_strataria	Rob	Poly	StratariaRobM	NHML	PALE	5467	0,950169286	6	0,013908333	68,31654495	0,683165449	0,116405351	8,911722889	7,891030808	6,010956961	6,036093482	2,225645005	2,528904077	17,14832486	0,519684748	0,350527355	0,129787896	133	89	33	33,6	0,751879699	0,521568627	123,6
853	camouflaged	nocturnal	polyphagous	polyphagous	C_str_F	C_str	F	Camo_B_strataria_59_f1	Camo	Biston_strataria	Rob	Poly	StratariaRobM	NHML	PALE	11936	1,530748828	4	0,016169674	94,66788419	0,946678842	0,3682127	20,35581704	12,04734408	14,33923607	10,28272854	5,49796938	5,238573171	40,19302249	0,506451513	0,356759337	0,13678915	129	91	35	35,74468085	0,728682171	0,505882353	125,7446809
854	camouflaged	nocturnal	polyphagous	polyphagous	C_str_H	C_str	H	Camo_B_strataria_59_h1	Camo	Biston_strataria	Rob	Poly	StratariaRobM	NHML	PALE	7837	1,688102716	40	0,011582812	145,7420505	1,457420505	0,182893864	36,81250471	15,04381947	30,27255016	15,49717036	15,86984978	11,78833098	82,95490465	0,443765259	0,364927792	0,19130695	113	93	49	41,25	0,566371681	0,443137255	131,25
855	camouflaged	nocturnal	polyphagous	polyphagous	C_str_B	C_str	B	Camo_B_strataria_59_b1	Camo	Biston_strataria	Rob	Poly	StratariaRobM	NHML	PALE	6788	1,148975404	4	0,023836293	48,20277238	0,482027724	0,211184737	9,177752935	7,696665295	6,298152659	5,91381667	2,20269172	2,488376057	17,67859731	0,51914486	0,356258619	0,124596521	132	91	32	35,4	0,757575758	0,517647059	125,4
856	camouflaged	nocturnal	polyphagous	polyphagous	C_str_F	C_str	F	Camo_B_strataria_6_f1	Camo	Biston_strataria	Com	Poly	StratariaComF	NHML	PALE	19321	2,240870635	5	0,017334387	129,2731383	1,292731383	0,517444554	22,39573337	16,46220726	18,08214717	16,22633697	10,33711523	11,31863682	50,81499577	0,440730793	0,355842737	0,20342647	112	91	52	39	0,535714286	0,439215686	129
857	camouflaged	nocturnal	polyphagous	polyphagous	C_str_H	C_str	H	Camo_B_strataria_6_h1	Camo	Biston_strataria	Com	Poly	StratariaComF	NHML	PALE	11769	1,573686935	100	0,011785972	133,5220331	1,335220331	0,139156316	26,26387675	13,02175564	21,40614222	13,06154083	12,5199502	10,18293524	60,18996917	0,436349729	0,355643017	0,208007254	111	91	53	39,31034483	0,522522523	0,435294118	129,3103448
858	camouflaged	nocturnal	polyphagous	polyphagous	C_str_B	C_str	B	Camo_B_strataria_6_b1	Camo	Biston_strataria	Com	Poly	StratariaComF	NHML	PALE	10265	0,822836931	4	0,019804434	41,54811753	0,415481175	0,165804017	8,002693628	6,379576489	5,18150653	4,76451124	1,881664343	1,937518013	15,0658645	0,531180513	0,343923612	0,124895876	135	88	32	32,62135922	0,762962963	0,529411765	122,6213592
859	camouflaged	nocturnal	polyphagous	polyphagous	C_str_F	C_str	F	Camo_B_strataria_60_f1	Camo	Biston_strataria	Rob	Poly	StratariaRobM	NHML	PALE	12593	1,775370157	4	0,017788772	99,80285212	0,998028521	0,286112262	26,24211837	13,47091149	20,51670625	12,50485362	10,72404347	8,795086063	57,48286808	0,456520686	0,356918625	0,186560689	116	91	48	37,94117647	0,586206897	0,454901961	127,9411765
860	camouflaged	nocturnal	polyphagous	polyphagous	C_str_H	C_str	H	Camo_B_strataria_60_h1	Camo	Biston_strataria	Rob	Poly	StratariaRobM	NHML	PALE	7975	1,370983567	6	0,012269829	111,7361609	1,117361609	0,086036956	34,05416546	11,90032053	28,56272516	12,73066374	17,01482913	11,12403756	79,63171974	0,427645737	0,358685273	0,21366899	109	91	54	40,36363636	0,504587156	0,42745098	130,3636364
861	camouflaged	nocturnal	polyphagous	polyphagous	C_str_B	C_str	B	Camo_B_strataria_60_b1	Camo	Biston_strataria	Rob	Poly	StratariaRobM	NHML	PALE	6719	1,039352309	4	0,019953717	52,088154	0,52088154	0,187038884	9,685423079	7,610171524	6,666869488	5,995774327	2,59187897	2,960209453	18,94417154	0,511261369	0,351921934	0,136816697	130	90	35	34,73684211	0,730769231	0,509803922	124,7368421
862	camouflaged	nocturnal	polyphagous	polyphagous	C_str_F	C_str	F	Camo_B_strataria_61_f1	Camo	Biston_strataria	Rob	Poly	StratariaRobM	NHML	PALE	12378	1,558812138	3	0,020610275	75,6327673	0,756327673	0,351206288	19,65931074	11,42117835	13,8843292	9,539002268	5,663113075	5,125716251	39,20675302	0,501426648	0,354131065	0,144442287	128	90	37	34,94505495	0,7109375	0,501960784	124,9450549
863	camouflaged	nocturnal	polyphagous	polyphagous	C_str_H	C_str	H	Camo_B_strataria_61_h1	Camo	Biston_strataria	Rob	Poly	StratariaRobM	NHML	PALE	7982	1,516730745	14	0,012007673	126,3134575	1,263134575	0,178946222	35,75764813	13,73621445	29,8867694	14,37286069	16,56622384	11,52346784	82,21064137	0,434951577	0,36353894	0,201509483	111	93	51	42	0,540540541	0,435294118	132
864	camouflaged	nocturnal	polyphagous	polyphagous	C_str_B	C_str	B	Camo_B_strataria_61_b1	Camo	Biston_strataria	Rob	Poly	StratariaRobM	NHML	PALE	7225	0,852724434	4	0,018271262	46,67025278	0,466702528	0,166803023	8,577239197	6,403026925	5,732287505	4,577826559	1,838665972	1,690796817	16,14819267	0,531157843	0,354980128	0,113862028	135	91	29	35,09433962	0,785185185	0,529411765	125,0943396
865	camouflaged	nocturnal	polyphagous	polyphagous	C_str_F	C_str	F	Camo_B_strataria_62_f1	Camo	Biston_strataria	Rob	Poly	StratariaRobF	NHML	PALE	11456	0,985690469	3	0,021830281	45,15244155	0,451524416	0,253908194	7,886975026	7,113824834	5,645310753	6,158817329	2,736987309	3,695017745	16,26927309	0,484777346	0,346992193	0,168230461	124	88	43	33,33333333	0,653225806	0,48627451	123,3333333
866	camouflaged	nocturnal	polyphagous	polyphagous	C_str_H	C_str	H	Camo_B_strataria_62_h1	Camo	Biston_strataria	Rob	Poly	StratariaRobF	NHML	PALE	7256	1,357352584	4	0,017073108	79,50237207	0,795023721	0,202982731	21,72943468	10,01312707	18,03900876	10,06454397	10,43506669	8,014234254	50,20351012	0,432827	0,359317679	0,207855321	110	92	53	41,05263158	0,518181818	0,431372549	131,0526316
867	camouflaged	nocturnal	polyphagous	polyphagous	C_str_B	C_str	B	Camo_B_strataria_62_b1	Camo	Biston_strataria	Rob	Poly	StratariaRobF	NHML	PALE	5664	0,604387612	4	0,029733587	20,32676419	0,203267642	0,160359651	4,203061997	4,210166971	2,819015831	3,27572625	1,0415327	1,319358119	8,063610528	0,52123822	0,349597221	0,129164559	133	89	33	33,6	0,751879699	0,521568627	123,6
868	camouflaged	nocturnal	polyphagous	polyphagous	C_str_F	C_str	F	Camo_B_strataria_63_f1	Camo	Biston_strataria	Rob	Poly	StratariaRobF	NHML	PALE	12430	1,249636476	3	0,021595871	57,8646016	0,578646016	0,339710471	11,43666579	9,190700422	7,945399465	7,852732876	3,546761753	4,591676899	22,92882701	0,498789833	0,346524463	0,154685704	127	88	39	33,40909091	0,692913386	0,498039216	123,4090909
869	camouflaged	nocturnal	polyphagous	polyphagous	C_str_H	C_str	H	Camo_B_strataria_63_h1	Camo	Biston_strataria	Rob	Poly	StratariaRobF	NHML	PALE	6888	1,3782693	5	0,019689509	70,00018605	0,700001861	0,312556768	26,89683621	10,26786601	22,51621794	10,96492647	13,53746801	9,54649904	62,95052216	0,42726947	0,357681194	0,215049336	109	91	55	40	0,495412844	0,42745098	130
870	camouflaged	nocturnal	polyphagous	polyphagous	C_str_B	C_str	B	Camo_B_strataria_63_b1	Camo	Biston_strataria	Rob	Poly	StratariaRobF	NHML	PALE	5625	1,27005913	4	0,023350264	54,3916395	0,543916395	0,234175297	10,46419617	8,59543569	7,545261265	7,179169023	3,159493254	3,757824108	21,16895069	0,494318132	0,356430575	0,149251293	126	91	38	36,13636364	0,698412698	0,494117647	126,1363636
871	camouflaged	nocturnal	polyphagous	polyphagous	C_str_F	C_str	F	Camo_B_strataria_64_f1	Camo	Biston_strataria	Rob	Poly	StratariaRobF	NHML	PALE	9270	1,042718872	3	0,02568178	40,60150292	0,406015029	0,24624134	8,748779161	7,09761503	6,097974994	5,70053584	2,743156551	3,117830149	17,58991071	0,497374848	0,346674585	0,155950567	127	88	40	33,10344828	0,68503937	0,498039216	123,1034483
872	camouflaged	nocturnal	polyphagous	polyphagous	C_str_H	C_str	H	Camo_B_strataria_64_h1	Camo	Biston_strataria	Rob	Poly	StratariaRobF	NHML	PALE	5812	1,287053814	4	0,019478874	66,07434372	0,660743437	0,254810687	19,52056671	9,255796575	15,9455291	9,204607356	9,39007377	7,274382381	44,85616958	0,435181312	0,355481292	0,209337397	111	91	53	39,31034483	0,522522523	0,435294118	129,3103448
873	camouflaged	nocturnal	polyphagous	polyphagous	C_str_B	C_str	B	Camo_B_strataria_64_b1	Camo	Biston_strataria	Rob	Poly	StratariaRobF	NHML	PALE	5722	1,156097383	4	0,028390458	40,7213367	0,407213367	0,234021771	7,114631275	7,292467651	5,146002403	5,815662169	2,182509945	2,914328512	14,44314362	0,492595758	0,356293792	0,151110451	126	91	39	35,86206897	0,69047619	0,494117647	125,862069
874	camouflaged	nocturnal	polyphagous	polyphagous	C_str_F	C_str	F	Camo_B_strataria_65_f1	Camo	Biston_strataria	Rob	Poly	StratariaRobF	NHML	PALE	13715	1,473559206	4	0,021035301	70,05173051	0,700517305	0,327987855	11,40503239	10,34838839	8,33639675	9,097966365	3,886155563	5,570444795	23,6275847	0,482699884	0,352824754	0,164475363	123	90	42	35,55555556	0,658536585	0,482352941	125,5555556
875	camouflaged	nocturnal	polyphagous	polyphagous	C_str_H	C_str	H	Camo_B_strataria_65_h1	Camo	Biston_strataria	Rob	Poly	StratariaRobF	NHML	PALE	8240	1,412058699	3	0,015155908	93,16886304	0,93168863	0,157177517	19,26287313	11,05045711	15,67178897	10,85898289	8,725711806	8,045261876	43,6603739	0,44119808	0,358947658	0,199854262	113	92	51	39,67741935	0,548672566	0,443137255	129,6774194
876	camouflaged	nocturnal	polyphagous	polyphagous	C_str_B	C_str	B	Camo_B_strataria_65_b1	Camo	Biston_strataria	Rob	Poly	StratariaRobF	NHML	PALE	7054	1,05305918	3	0,036558182	28,80502075	0,288050207	0,254650397	7,112796182	6,666573005	5,187386682	5,64606248	2,223496993	3,003824038	14,52367986	0,48973788	0,357167518	0,153094602	125	91	39	36,27906977	0,688	0,490196078	126,2790698
877	camouflaged	nocturnal	polyphagous	polyphagous	C_str_F	C_str	F	Camo_B_strataria_66_f1	Camo	Biston_strataria	Rob	Poly	StratariaRobF	NHML	PALE	12393	1,403520119	4	0,015980702	87,82593437	0,878259344	0,355789244	12,45930494	10,98624132	8,935109093	9,283175878	3,697780656	4,760152308	25,09219469	0,49654106	0,356091175	0,147367765	127	91	38	35,73033708	0,700787402	0,498039216	125,7303371
878	camouflaged	nocturnal	polyphagous	polyphagous	C_str_H	C_str	H	Camo_B_strataria_66_h1	Camo	Biston_strataria	Rob	Poly	StratariaRobF	NHML	PALE	5622	1,522256801	4	0,013754396	110,6742055	1,106742055	0,149468239	20,38444039	12,79581668	16,12770101	12,05323643	8,397722759	8,243242639	44,90986416	0,453896728	0,359112665	0,186990607	116	92	48	38,82352941	0,586206897	0,454901961	128,8235294
879	camouflaged	nocturnal	polyphagous	polyphagous	C_str_B	C_str	B	Camo_B_strataria_66_b1	Camo	Biston_strataria	Rob	Poly	StratariaRobF	NHML	PALE	6570	0,927709301	4	0,023723063	39,10579728	0,391057973	0,178458457	7,117181753	6,312234616	4,80612648	5,215468406	1,755884288	2,909889572	13,67919252	0,520292535	0,351345774	0,128361691	133	90	33	34,2	0,751879699	0,521568627	124,2
880	camouflaged	nocturnal	polyphagous	polyphagous	C_str_F	C_str	F	Camo_B_strataria_67_f1	Camo	Biston_strataria	Rob	Poly	StratariaRobF	NHML	PALE	11175	1,534559331	3	0,022328216	68,72735816	0,687273582	0,37885997	11,1267527	10,83035002	8,081000832	9,173395575	3,657352956	5,038102401	22,86510649	0,486625886	0,353420651	0,159953463	124	90	41	35,42168675	0,669354839	0,48627451	125,4216867
881	camouflaged	nocturnal	polyphagous	polyphagous	C_str_H	C_str	H	Camo_B_strataria_67_h1	Camo	Biston_strataria	Rob	Poly	StratariaRobF	NHML	PALE	7301	1,585669716	3	0,021693757	73,09336708	0,730933671	0,274662883	21,0953201	10,84831528	17,21361941	10,79484494	9,870896545	8,509286518	48,17983606	0,437845411	0,357278497	0,204876092	112	91	52	39	0,535714286	0,439215686	129
882	camouflaged	nocturnal	polyphagous	polyphagous	C_str_B	C_str	B	Camo_B_strataria_67_b1	Camo	Biston_strataria	Rob	Poly	StratariaRobF	NHML	PALE	5083	1,068736746	4	0,024986372	42,77278548	0,427727855	0,189513796	7,155479585	7,085578008	5,179808868	5,688765906	2,107526465	2,730153605	14,44281492	0,495435248	0,358642612	0,14592214	126	91	37	36,40449438	0,706349206	0,494117647	126,4044944
883	camouflaged	nocturnal	polyphagous	polyphagous	C_str_F	C_str	F	Camo_B_strataria_68_f1	Camo	Biston_strataria	Rob	Poly	StratariaRobF	NHML	PALE	15522	1,414448596	3	0,019959594	70,86560052	0,708656005	0,274033253	12,33255391	10,1611604	8,813258583	8,347309749	4,038328408	4,719367304	25,1841409	0,489695239	0,349952719	0,160352042	125	89	41	34,28571429	0,672	0,490196078	124,2857143
884	camouflaged	nocturnal	polyphagous	polyphagous	C_str_H	C_str	H	Camo_B_strataria_68_h1	Camo	Biston_strataria	Rob	Poly	StratariaRobF	NHML	PALE	8823	1,53327492	3	0,02022276	75,81927166	0,758192717	0,289661237	24,38362152	11,01067132	19,72971147	10,75984771	10,97805036	8,110641617	55,09138335	0,442603181	0,358126993	0,199269826	113	91	51	38,70967742	0,548672566	0,443137255	128,7096774
885	camouflaged	nocturnal	polyphagous	polyphagous	C_str_B	C_str	B	Camo_B_strataria_68_b1	Camo	Biston_strataria	Rob	Poly	StratariaRobF	NHML	PALE	7647	1,089449622	6	0,028922735	37,66758629	0,376675863	0,23649719	6,789440786	6,787720913	4,629984173	5,439837476	1,814539126	2,905063759	13,23396409	0,513031526	0,349856184	0,13711229	131	89	35	33,75	0,732824427	0,51372549	123,75
886	camouflaged	nocturnal	polyphagous	polyphagous	C_str_F	C_str	F	Camo_B_strataria_69_f1	Camo	Biston_strataria	Rob	Poly	StratariaRobF	NHML	PALE	10443	1,469736414	3	0,027942863	52,5979187	0,525979187	0,331247656	9,535799686	9,799025359	7,270530745	8,809199575	3,997382328	5,998950006	20,80371276	0,45837009	0,349482365	0,192147545	117	89	49	35,29411765	0,581196581	0,458823529	125,2941176
887	camouflaged	nocturnal	polyphagous	polyphagous	C_str_H	C_str	H	Camo_B_strataria_69_h1	Camo	Biston_strataria	Rob	Poly	StratariaRobF	NHML	PALE	6153	1,603738403	3	0,018560923	86,40402216	0,864040222	0,314131437	26,57000246	11,5836828	22,89644542	12,00024692	13,91700254	9,635471643	63,38345042	0,419194636	0,361236968	0,219568396	107	92	56	42,35294118	0,476635514	0,419607843	132,3529412
888	camouflaged	nocturnal	polyphagous	polyphagous	C_str_B	C_str	B	Camo_B_strataria_69_b1	Camo	Biston_strataria	Rob	Poly	StratariaRobF	NHML	PALE	6565	0,954501899	4	0,023088218	41,34151479	0,413415148	0,189141293	6,635488204	6,67234865	4,842451665	5,640101944	2,024432332	3,153887142	13,5023722	0,491431291	0,358637104	0,149931605	125	91	38	36,55172414	0,696	0,490196078	126,5517241
889	camouflaged	nocturnal	polyphagous	polyphagous	C_str_F	C_str	F	Camo_B_strataria_7_f1	Camo	Biston_strataria	Com	Poly	StratariaComF	NHML	PALE	13622	2,489539653	4	0,023380643	106,4786647	1,064786647	0,67144605	20,24171034	17,07766592	16,64556674	16,46644768	10,31474073	11,81047722	47,20201781	0,428831463	0,352645237	0,218523301	109	90	56	38,49056604	0,486238532	0,42745098	128,490566
890	camouflaged	nocturnal	polyphagous	polyphagous	C_str_H	C_str	H	Camo_B_strataria_7_h1	Camo	Biston_strataria	Com	Poly	StratariaComF	NHML	PALE	8229	1,752953817	3	0,014630462	119,81534	1,1981534	0,169148934	24,83427561	14,40657329	20,57548502	14,30955331	12,95916494	11,34699314	58,36892556	0,425470837	0,352507517	0,222021646	108	90	57	38,82352941	0,472222222	0,423529412	128,8235294
891	camouflaged	nocturnal	polyphagous	polyphagous	C_str_B	C_str	B	Camo_B_strataria_7_b1	Camo	Biston_strataria	Com	Poly	StratariaComF	NHML	PALE	7010	1,291460069	4	0,023012839	56,119112	0,56119112	0,288095022	10,72995656	9,233631379	7,827571133	7,620253291	3,359960101	3,931400145	21,9174878	0,489561425	0,357138154	0,153300421	125	91	39	36,27906977	0,688	0,490196078	126,2790698
892	camouflaged	nocturnal	polyphagous	polyphagous	C_str_F	C_str	F	Camo_B_strataria_70_f1	Camo	Biston_strataria	Rob	Poly	StratariaRobF	NHML	PALE	11654	1,379792755	3	0,025061319	55,05667033	0,550566703	0,336188657	13,03292576	9,822045371	9,819048358	8,762964386	4,930971271	5,805723885	27,78294539	0,469098059	0,353419993	0,177481948	120	90	45	36	0,625	0,470588235	126
893	camouflaged	nocturnal	polyphagous	polyphagous	C_str_H	C_str	H	Camo_B_strataria_70_h1	Camo	Biston_strataria	Rob	Poly	StratariaRobF	NHML	PALE	6936	1,549121027	3	0,017064155	90,78216971	0,907821697	0,193505916	24,40025162	11,9424963	20,41709175	11,90720582	12,2827826	9,509895966	57,10012597	0,427323954	0,357566492	0,215109553	109	91	55	40	0,495412844	0,42745098	130
894	camouflaged	nocturnal	polyphagous	polyphagous	C_str_B	C_str	B	Camo_B_strataria_70_b1	Camo	Biston_strataria	Rob	Poly	StratariaRobF	NHML	PALE	5529	0,988222204	7	0,025205635	39,20640009	0,392064001	0,219109132	6,024861625	6,889913284	4,536385825	5,867848066	2,081900142	3,199484515	12,64314759	0,47653178	0,358801935	0,164666285	122	91	42	36,75	0,655737705	0,478431373	126,75
895	camouflaged	nocturnal	polyphagous	polyphagous	C_str_F	C_str	F	Camo_B_strataria_71_f1	Camo	Biston_strataria	Rob	Poly	StratariaRobF	NHML	PALE	10742	1,51353584	3	0,02403334	62,97650771	0,629765077	0,364989636	12,89941727	10,45141337	9,332964869	9,029887139	4,058578672	5,010041793	26,29096081	0,490640771	0,354987592	0,154371638	125	91	39	36,27906977	0,688	0,490196078	126,2790698
896	camouflaged	nocturnal	polyphagous	polyphagous	C_str_H	C_str	H	Camo_B_strataria_71_h1	Camo	Biston_strataria	Rob	Poly	StratariaRobF	NHML	PALE	6673	1,635080196	3	0,020459397	79,91829775	0,799182978	0,282836695	26,50989116	11,24081741	22,27115087	11,4027824	13,03766771	9,11479392	61,81870973	0,428832812	0,36026554	0,210901647	109	92	54	41,45454545	0,504587156	0,42745098	131,4545455
897	camouflaged	nocturnal	polyphagous	polyphagous	C_str_B	C_str	B	Camo_B_strataria_71_b1	Camo	Biston_strataria	Rob	Poly	StratariaRobF	NHML	PALE	5438	0,97017032	7	0,021217962	45,72400985	0,457240098	0,181097386	7,056507762	6,987768763	5,241996907	6,054864254	2,444273884	3,646523122	14,74277855	0,478641644	0,355563701	0,165794655	122	91	42	36,75	0,655737705	0,478431373	126,75
898	camouflaged	nocturnal	polyphagous	polyphagous	C_str_F	C_str	F	Camo_B_strataria_72_f1	Camo	Biston_strataria	Rob	Poly	StratariaRobF	NHML	PALE	11203	1,588531863	4	0,016359629	97,10072575	0,971007258	0,406283061	13,98854522	12,54397427	10,45726258	10,91988233	4,644416043	5,927739097	29,09022385	0,480867569	0,359476869	0,159655562	123	92	41	37,31707317	0,666666667	0,482352941	127,3170732
899	camouflaged	nocturnal	polyphagous	polyphagous	C_str_H	C_str	H	Camo_B_strataria_72_h1	Camo	Biston_strataria	Rob	Poly	StratariaRobF	NHML	PALE	7310	1,561667199	3	0,020544819	76,01270334	0,760127033	0,312068633	25,7164715	11,17226225	21,23968436	11,16343752	11,93016279	8,661987576	58,88631864	0,43671386	0,360689628	0,202596512	111	92	52	40,6779661	0,531531532	0,435294118	130,6779661
900	camouflaged	nocturnal	polyphagous	polyphagous	C_str_B	C_str	B	Camo_B_strataria_72_n1	Camo	Biston_strataria	Rob	Poly	StratariaRobF	NHML	PALE	5612	0,951502315	4	0,034946171	27,22765562	0,272276556	0,232286384	6,581054852	6,077940463	4,640211371	4,98820334	1,839925107	2,414221579	13,06119133	0,503863291	0,355267085	0,140869624	128	91	36	35,86956522	0,71875	0,501960784	125,8695652
901	camouflaged	nocturnal	polyphagous	polyphagous	C_str_F	C_str	F	Camo_B_strataria_73_f1	Camo	Biston_strataria	Rob	Poly	StratariaRobF	NHML	PALE	13737	1,169595584	4	0,019871156	58,85895903	0,58858959	0,255882317	10,53874979	8,708984906	7,67624891	7,446688052	3,692378942	4,418648772	21,90737764	0,481059393	0,350395608	0,168544999	123	89	43	34,5	0,650406504	0,482352941	124,5
902	camouflaged	nocturnal	polyphagous	polyphagous	C_str_H	C_str	H	Camo_B_strataria_73_h1	Camo	Biston_strataria	Rob	Poly	StratariaRobF	NHML	PALE	8072	1,494675013	3	0,018110397	82,53132315	0,825313231	0,237109541	23,75781295	11,0980584	19,93838462	11,19930758	11,74932083	8,73133588	55,44551839	0,428489329	0,359603178	0,211907493	109	92	54	41,45454545	0,504587156	0,42745098	131,4545455
903	camouflaged	nocturnal	polyphagous	polyphagous	C_str_B	C_str	B	Camo_B_strataria_73_b1	Camo	Biston_strataria	Rob	Poly	StratariaRobF	NHML	PALE	5544	1,205002015	6	0,028091486	42,89563018	0,428956302	0,277706041	7,788691573	7,645877695	5,776288781	6,620396691	2,484147493	3,838851866	16,04912785	0,485303105	0,35991294	0,154783956	124	92	39	37,41176471	0,685483871	0,48627451	127,4117647
904	camouflaged	nocturnal	polyphagous	polyphagous	C_str_F	C_str	F	Camo_B_strataria_74_f1	Camo	Biston_strataria	Rob	Poly	StratariaRobF	NHML	PALE	9427	1,264763634	4	0,019152775	66,03552776	0,660355278	0,332714772	10,58498721	9,672008018	7,507110009	8,072931965	3,207924558	4,103222729	21,30002178	0,496947248	0,352446119	0,150606633	127	90	38	35,05617978	0,700787402	0,498039216	125,0561798
905	camouflaged	nocturnal	polyphagous	polyphagous	C_str_H	C_str	H	Camo_B_strataria_74_h1	Camo	Biston_strataria	Rob	Poly	StratariaRobF	NHML	PALE	6024	1,375415007	4	0,020260758	67,88566514	0,678856651	0,312159082	21,56390022	10,07238402	17,48478929	10,04283541	9,427908847	7,524879206	48,47659835	0,444831134	0,360685153	0,194483713	113	92	50	40	0,557522124	0,443137255	130
906	camouflaged	nocturnal	polyphagous	polyphagous	C_str_B	C_str	B	Camo_B_strataria_74_b1	Camo	Biston_strataria	Rob	Poly	StratariaRobF	NHML	PALE	4659	1,217711818	4	0,025111079	48,49301028	0,484930103	0,218802533	7,345039332	7,82584591	5,419088096	6,30952463	2,320769892	3,165992794	15,08489732	0,486913446	0,359239309	0,153847245	124	92	39	37,41176471	0,685483871	0,48627451	127,4117647
907	camouflaged	nocturnal	polyphagous	polyphagous	C_str_F	C_str	F	Camo_B_strataria_75_f1	Camo	Biston_strataria	Rob	Poly	StratariaRobF	NHML	PALE	13726	1,048873924	3	0,022157754	47,33665251	0,473366525	0,245892151	9,863114894	7,687978542	6,913187475	6,536984282	3,067679971	3,884718128	19,84398234	0,497033041	0,348377022	0,154589937	127	89	39	34,09090909	0,692913386	0,498039216	124,0909091
908	camouflaged	nocturnal	polyphagous	polyphagous	C_str_H	C_str	H	Camo_B_strataria_75_h1	Camo	Biston_strataria	Rob	Poly	StratariaRobF	NHML	PALE	8450	1,253283696	3	0,017357947	72,2023019	0,722023019	0,218803005	22,31071775	9,574906929	18,4577928	9,595054043	10,42278427	7,337026769	51,19129482	0,435830307	0,36056507	0,203604623	111	92	52	40,6779661	0,531531532	0,435294118	130,6779661
909	camouflaged	nocturnal	polyphagous	polyphagous	C_str_B	C_str	B	Camo_B_strataria_75_b1	Camo	Biston_strataria	Rob	Poly	StratariaRobF	NHML	PALE	6817	0,814516744	4	0,025836995	31,52521217	0,315252122	0,173875999	5,442975728	5,44153958	3,713698586	4,455255798	1,484029985	2,301572084	10,6407043	0,51152401	0,34900872	0,139467271	130	89	36	33,82978723	0,723076923	0,509803922	123,8297872
910	camouflaged	nocturnal	polyphagous	polyphagous	C_str_F	C_str	F	Camo_B_strataria_76_f1	Camo	Biston_strataria	Com	Poly	StratariaComM	NHML	PALE	13907	2,38721293	16	0,016527847	144,4358081	1,444358081	0,57286979	24,71894453	17,68695704	19,57009531	16,80957374	10,92277706	11,25520219	55,21181691	0,447711123	0,354454832	0,197834045	114	90	50	37,5	0,561403509	0,447058824	127,5
911	camouflaged	nocturnal	polyphagous	polyphagous	C_str_H	C_str	H	Camo_B_strataria_76_h1	Camo	Biston_strataria	Com	Poly	StratariaComM	NHML	PALE	9489	1,763384327	14	0,011616858	151,7952923	1,517952923	0,121522234	32,87168872	15,45942225	26,59511646	16,05200891	15,17502475	12,68953101	74,64182992	0,440392321	0,356303114	0,203304565	112	91	52	39	0,535714286	0,439215686	129
912	camouflaged	nocturnal	polyphagous	polyphagous	C_str_B	C_str	B	Camo_B_strataria_76_b1	Camo	Biston_strataria	Com	Poly	StratariaComM	NHML	PALE	6888	1,25303911	6	0,01482669	84,51239438	0,845123944	0,283997582	10,60317479	10,09127427	7,145337538	7,418464728	2,278496842	2,499584295	20,02700917	0,529443748	0,356785053	0,113771199	135	91	29	35,09433962	0,785185185	0,529411765	125,0943396
913	camouflaged	nocturnal	polyphagous	polyphagous	C_str_F	C_str	F	Camo_B_strataria_77_f1	Camo	Biston_strataria	Com	Poly	StratariaComM	NHML	PALE	14257	2,242226993	6	0,016872763	132,8903263	1,328903263	0,519619356	21,24149577	16,3160569	17,09992535	16,20449541	9,566690558	11,54586788	47,90811168	0,443379942	0,356931733	0,199688325	113	91	51	38,70967742	0,548672566	0,443137255	128,7096774
914	camouflaged	nocturnal	polyphagous	polyphagous	C_str_H	C_str	H	Camo_B_strataria_77_h1	Camo	Biston_strataria	Com	Poly	StratariaComM	NHML	PALE	8680	1,23009852	20	0,010855045	113,3204473	1,133204473	0,081369512	26,2380746	11,58682798	20,74591242	11,80497005	10,588893	8,856961579	57,57288002	0,455736704	0,360341751	0,183921544	116	92	47	39,13043478	0,594827586	0,454901961	129,1304348
915	camouflaged	nocturnal	polyphagous	polyphagous	C_str_B	C_str	B	Camo_B_strataria_77_b1	Camo	Biston_strataria	Com	Poly	StratariaComM	NHML	PALE	7329	1,200518945	31	0,011823485	101,5368108	1,015368108	0,09945729	12,14952389	10,5505117	8,847951678	8,452800133	3,184772203	3,497257811	24,18224777	0,502414995	0,365886239	0,131698767	128	93	34	37,65957447	0,734375	0,501960784	127,6595745
916	camouflaged	nocturnal	polyphagous	polyphagous	C_str_F	C_str	F	Camo_B_strataria_78_f1	Camo	Biston_strataria	Com	Poly	StratariaComM	NHML	PALE	9690	2,257729157	6	0,019755338	114,2845101	1,142845101	0,531754191	34,43190112	16,08391063	27,85547036	16,33098477	14,9294967	12,04797012	77,21686818	0,44591165	0,360743333	0,193345017	114	92	49	39,69230769	0,570175439	0,447058824	129,6923077
917	camouflaged	nocturnal	polyphagous	polyphagous	C_str_H	C_str	H	Camo_B_strataria_78_h1	Camo	Biston_strataria	Com	Poly	StratariaComM	NHML	PALE	4996	1,100742326	5	0,012632972	87,13248874	0,871324887	0,106325679	47,81752237	9,827057106	41,71893208	10,96993899	24,76032754	9,856266752	114,296782	0,418362805	0,365005308	0,216631887	107	93	55	43,84615385	0,485981308	0,419607843	133,8461538
918	camouflaged	nocturnal	polyphagous	polyphagous	C_str_B	C_str	B	Camo_B_strataria_78_b1	Camo	Biston_strataria	Com	Poly	StratariaComM	NHML	PALE	5508	1,556414226	6	0,019455064	80,0004671	0,800004671	0,418054614	23,52428845	11,48802764	17,99616171	10,23896427	7,456855368	6,161960632	48,97730553	0,480309976	0,367438786	0,152251237	122	94	39	39,75903614	0,680327869	0,478431373	129,7590361
919	camouflaged	nocturnal	polyphagous	polyphagous	C_str_F	C_str	F	Camo_B_strataria_79_f1	Camo	Biston_strataria	Com	Poly	StratariaComM	NHML	PALE	16751	2,043273935	17	0,015823736	129,1271519	1,291271519	0,446311915	21,01021984	15,3367676	16,134577	14,34381899	7,912885959	8,944435192	45,0576828	0,466296057	0,358087145	0,175616798	119	91	45	37,2972973	0,621848739	0,466666667	127,2972973
920	camouflaged	nocturnal	polyphagous	polyphagous	C_str_H	C_str	H	Camo_B_strataria_79_h1	Camo	Biston_strataria	Com	Poly	StratariaComM	NHML	PALE	10601	1,598187369	16	0,011299993	141,4326006	1,414326006	0,14699963	30,15732001	14,34162278	24,39570306	14,31030344	12,89521274	10,6108774	67,44823581	0,447117996	0,361695199	0,191186806	114	92	49	39,69230769	0,570175439	0,447058824	129,6923077
921	camouflaged	nocturnal	polyphagous	polyphagous	C_str_B	C_str	B	Camo_B_strataria_79_b1	Camo	Biston_strataria	Com	Poly	StratariaComM	NHML	PALE	8995	1,124291754	5	0,018203141	61,76361403	0,61763614	0,360068832	7,916782927	8,517479495	6,150595566	7,419645448	2,531030291	3,939397341	16,59840878	0,476960354	0,370553325	0,152486321	122	94	39	39,75903614	0,680327869	0,478431373	129,7590361
922	camouflaged	nocturnal	polyphagous	polyphagous	C_str_F	C_str	F	Camo_B_strataria_8_f1	Camo	Biston_strataria	Com	Poly	StratariaComM	NHML	PALE	14628	1,920679424	4	0,017321668	110,8830539	1,108830539	0,488462809	20,43994438	14,78248201	15,98887897	14,20425697	9,287664188	10,54461165	45,71648753	0,447102249	0,349739882	0,203157869	114	89	52	35,80645161	0,543859649	0,447058824	125,8064516
923	camouflaged	nocturnal	polyphagous	polyphagous	C_str_H	C_str	H	Camo_B_strataria_8_h1	Camo	Biston_strataria	Com	Poly	StratariaComM	NHML	PALE	8917	1,441531124	10	0,010845403	132,9163311	1,329163311	0,099867245	32,81490261	13,49819057	27,00957304	13,89551598	15,53636706	11,12586633	75,3608427	0,435437044	0,358403278	0,206159678	111	91	53	39,31034483	0,522522523	0,435294118	129,3103448
924	camouflaged	nocturnal	polyphagous	polyphagous	C_str_B	C_str	B	Camo_B_strataria_8_b1	Camo	Biston_strataria	Com	Poly	StratariaComM	NHML	PALE	7970	1,306922281	9	0,023282886	56,13231358	0,561323136	0,367247047	11,36483054	8,883511033	8,594571702	7,893238254	3,836970403	4,553745212	23,79637265	0,477586677	0,361171504	0,161241819	122	92	41	37,77777778	0,663934426	0,478431373	127,7777778
925	camouflaged	nocturnal	polyphagous	polyphagous	C_str_F	C_str	F	Camo_B_strataria_80_f1	Camo	Biston_strataria	Com	Poly	StratariaComM	NHML	PALE	14979	1,946789322	5	0,017319554	112,404125	1,12404125	0,520064749	23,03672541	15,28798232	18,69731532	15,1530221	10,65872756	10,8229927	52,39276829	0,439692846	0,356868246	0,203438908	112	91	52	39	0,535714286	0,439215686	129
926	camouflaged	nocturnal	polyphagous	polyphagous	C_str_H	C_str	H	Camo_B_strataria_80_h1	Camo	Biston_strataria	Com	Poly	StratariaComM	NHML	PALE	9897	1,597111989	17	0,011929571	133,878408	1,33878408	0,112483144	29,6069121	13,92212674	24,36467315	14,17851317	13,44005825	10,70174758	67,4116435	0,439195821	0,361431229	0,19937295	112	92	51	40,32786885	0,544642857	0,439215686	130,3278689
927	camouflaged	nocturnal	polyphagous	polyphagous	C_str_B	C_str	B	Camo_B_strataria_80_b1	Camo	Biston_strataria	Com	Poly	StratariaComM	NHML	PALE	9002	1,212743131	4	0,015745665	77,02076311	0,770207631	0,248645508	11,25288495	9,508110134	8,39271199	8,042354231	3,502360053	4,540588526	23,147957	0,486128644	0,362568152	0,151303204	124	92	39	37,41176471	0,685483871	0,48627451	127,4117647
928	camouflaged	nocturnal	polyphagous	polyphagous	C_str_F	C_str	F	Camo_B_strataria_81_f1	Camo	Biston_strataria	Com	Poly	StratariaComM	NHML	PALE	16613	2,172577054	5	0,01695651	128,1264293	1,281264293	0,55818719	25,95478483	16,47514792	20,42273229	16,06657866	10,81204838	11,15980636	57,1895655	0,453837769	0,357105918	0,189056313	116	91	48	37,94117647	0,586206897	0,454901961	127,9411765
929	camouflaged	nocturnal	polyphagous	polyphagous	C_str_H	C_str	H	Camo_B_strataria_81_h1	Camo	Biston_strataria	Com	Poly	StratariaComM	NHML	PALE	9546	1,385021719	99	0,01097414	126,207764	1,26207764	0,103446719	29,44414927	13,20611693	23,40868445	13,501268	11,73451315	10,12312995	64,58734686	0,455881077	0,362434526	0,181684397	116	92	46	39,42857143	0,603448276	0,454901961	129,4285714
930	camouflaged	nocturnal	polyphagous	polyphagous	C_str_B	C_str	B	Camo_B_strataria_81_b1	Camo	Biston_strataria	Com	Poly	StratariaComM	NHML	PALE	9219	0,884267649	4	0,012988376	68,08146384	0,680814638	0,117351209	10,1363842	7,799007658	6,954614492	5,861015957	2,289685197	2,020304831	19,38068389	0,523014784	0,358842574	0,118142642	133	92	30	36,11650485	0,77443609	0,521568627	126,1165049
931	camouflaged	nocturnal	polyphagous	polyphagous	C_str_F	C_str	F	Camo_B_strataria_82_f1	Camo	Biston_strataria	Com	Poly	StratariaComM	NHML	PALE	14315	2,290142791	4	0,018288298	125,2244932	1,252244932	0,568547674	36,17119221	17,03257196	31,81219791	18,04779428	22,08806478	16,22262906	90,0714549	0,401583301	0,353188454	0,245228245	102	90	63	41,53846154	0,382352941	0,4	131,5384615
932	camouflaged	nocturnal	polyphagous	polyphagous	C_str_H	C_str	H	Camo_B_strataria_82_h1	Camo	Biston_strataria	Com	Poly	StratariaComM	NHML	PALE	8827	1,245999669	3	0,012104473	102,9371303	1,029371303	0,109835259	40,65325985	11,58256899	35,85228674	12,87431685	24,06344407	12,53070136	100,5689907	0,404232553	0,356494447	0,239273	103	91	61	42,85714286	0,40776699	0,403921569	132,8571429
933	camouflaged	nocturnal	polyphagous	polyphagous	C_str_B	C_str	B	Camo_B_strataria_82_b1	Camo	Biston_strataria	Com	Poly	StratariaComM	NHML	PALE	7251	1,635674716	6	0,016960588	96,43974381	0,964397438	0,446995091	17,23859729	12,68174309	13,54122735	10,95810454	6,401003067	7,174065302	37,18082771	0,463642107	0,36419919	0,172158703	118	93	44	39,72972973	0,627118644	0,462745098	129,7297297
934	camouflaged	nocturnal	polyphagous	polyphagous	C_str_F	C_str	F	Camo_B_strataria_83_f1	Camo	Biston_strataria	Com	Poly	StratariaComM	NHML	PALE	17515	2,076054541	17	0,013178877	157,5289422	1,575289422	0,421120051	23,68876988	16,98295304	18,58229318	16,10053953	10,17462371	11,09868236	52,44568677	0,451681946	0,354314994	0,19400306	115	90	49	37,27272727	0,573913043	0,450980392	127,2727273
935	camouflaged	nocturnal	polyphagous	polyphagous	C_str_H	C_str	H	Camo_B_strataria_83_h1	Camo	Biston_strataria	Com	Poly	StratariaComM	NHML	PALE	11511	1,665803603	4	0,013074817	127,4054986	1,274054986	0,137109184	28,7099146	13,94702621	22,94202708	13,98233085	12,40157768	10,60885909	64,05351936	0,448217598	0,358169657	0,193612745	114	91	49	38,76923077	0,570175439	0,447058824	128,7692308
936	camouflaged	nocturnal	polyphagous	polyphagous	C_str_B	C_str	B	Camo_B_strataria_83_b1	Camo	Biston_strataria	Com	Poly	StratariaComM	NHML	PALE	8971	1,346465238	5	0,018902828	71,23088964	0,712308896	0,369259276	13,34619101	10,02915175	10,33563402	8,417048608	4,117815056	3,721263652	27,79964009	0,480085029	0,37179021	0,148124761	122	95	38	40,71428571	0,68852459	0,478431373	130,7142857
937	camouflaged	nocturnal	polyphagous	polyphagous	C_str_F	C_str	F	Camo_B_strataria_84_b1	Camo	Biston_strataria	Com	Poly	StratariaComM	NHML	PALE	8255	0,931597705	5	0,017921652	51,98168597	0,51981686	0,199684457	7,464218093	7,097830004	5,520929689	5,774905949	2,570892753	2,843801878	15,55604054	0,479827632	0,354905844	0,165266524	122	91	42	36,75	0,655737705	0,478431373	126,75
938	camouflaged	nocturnal	polyphagous	polyphagous	C_str_H	C_str	H	Camo_B_strataria_84_f1	Camo	Biston_strataria	Com	Poly	StratariaComM	NHML	PALE	15047	1,887354284	6	0,020638556	91,44797954	0,914479795	0,502950264	23,66024095	13,75072864	18,69938779	13,30002896	10,35911877	9,781003996	52,71874751	0,448801272	0,354700911	0,196497816	114	90	50	37,5	0,561403509	0,447058824	127,5
939	camouflaged	nocturnal	polyphagous	polyphagous	C_str_B	C_str	B	Camo_B_strataria_84_h1	Camo	Biston_strataria	Com	Poly	StratariaComM	NHML	PALE	10136	1,240779367	9	0,011314873	109,659153	1,09659153	0,081635961	30,14116105	11,64809249	25,1064674	12,24500176	14,28811872	9,649159633	69,53574717	0,43346282	0,361058426	0,205478754	111	92	52	40,6779661	0,531531532	0,435294118	130,6779661
940	camouflaged	nocturnal	polyphagous	polyphagous	C_str_F	C_str	F	Camo_B_strataria_85_f1	Camo	Biston_strataria	Com	Poly	StratariaComM	NHML	PALE	14562	1,801036842	4	0,018481086	97,45297467	0,974529747	0,396807516	17,59294819	13,31569922	13,22118453	12,41184968	6,351810377	8,024147305	37,1659431	0,473362082	0,355733864	0,170904055	121	91	44	36,62337662	0,636363636	0,474509804	126,6233766
941	camouflaged	nocturnal	polyphagous	polyphagous	C_str_H	C_str	H	Camo_B_strataria_85_h1	Camo	Biston_strataria	Com	Poly	StratariaComM	NHML	PALE	8422	1,451922737	18	0,012594343	115,2837185	1,152837185	0,153270725	30,66973841	12,7282593	24,77281127	13,12081867	12,61465006	9,957359019	68,05719974	0,450646493	0,363999861	0,185353645	115	93	47	40,58823529	0,591304348	0,450980392	130,5882353
942	camouflaged	nocturnal	polyphagous	polyphagous	C_str_B	C_str	B	Camo_B_strataria_85_b1	Camo	Biston_strataria	Com	Poly	StratariaComM	NHML	PALE	7097	0,544860989	4	0,013630939	39,97237355	0,399723736	0,057182246	4,816854505	4,919554065	3,172629905	3,576072162	1,072906516	1,190258811	9,062390926	0,531521377	0,350087513	0,118391109	136	89	30	33,39622642	0,779411765	0,533333333	123,3962264
943	camouflaged	nocturnal	polyphagous	polyphagous	C_str_F	C_str	F	Camo_B_strataria_86_f1	Camo	Biston_strataria	Com	Poly	StratariaComF	NHML	PALE	11212	3,016669016	4	0,027066322	111,4547083	1,114547083	0,765035222	26,56499935	20,04734194	22,91007629	19,27812284	13,49731834	12,94836201	62,97239397	0,421851508	0,363811423	0,214337069	108	93	55	43,01886792	0,490740741	0,423529412	133,0188679
944	camouflaged	nocturnal	polyphagous	polyphagous	C_str_H	C_str	H	Camo_B_strataria_86_h1	Camo	Biston_strataria	Com	Poly	StratariaComF	NHML	PALE	7068	1,87133226	4	0,018431092	101,5312759	1,015312759	0,322787857	25,60070791	13,98388603	20,97601711	14,07886609	11,87360786	10,76432717	58,45033288	0,437990797	0,358869079	0,203140124	112	92	52	40	0,535714286	0,439215686	130
945	camouflaged	nocturnal	polyphagous	polyphagous	C_str_B	C_str	B	Camo_B_strataria_86_b1	Camo	Biston_strataria	Com	Poly	StratariaComF	NHML	PALE	6657	1,567700345	5	0,025267454	62,04425523	0,620442552	0,469592318	11,99713853	10,96031696	9,222347458	9,702795561	3,830780667	5,445171039	25,05026665	0,478922588	0,368153664	0,152923748	122	94	39	39,75903614	0,680327869	0,478431373	129,7590361
946	camouflaged	nocturnal	polyphagous	polyphagous	C_str_F	C_str	F	Camo_B_strataria_87_f1	Camo	Biston_strataria	Com	Poly	StratariaComF	NHML	PALE	14688	2,398909077	4	0,018779343	127,7419079	1,277419079	0,628068923	25,6713271	17,9474113	20,94392439	17,2244409	11,33593951	11,22456753	57,951191	0,442981873	0,36140628	0,195611847	113	92	50	40	0,557522124	0,443137255	130
947	camouflaged	nocturnal	polyphagous	polyphagous	C_str_H	C_str	H	Camo_B_strataria_87_h1	Camo	Biston_strataria	Com	Poly	StratariaComF	NHML	PALE	8701	1,753782628	4	0,01970267	89,01243563	0,890124356	0,36314929	31,56057795	12,75250733	25,6915988	12,98280328	14,02032042	9,940440216	71,27249716	0,442815661	0,360470024	0,196714314	113	92	50	40	0,557522124	0,443137255	130
948	camouflaged	nocturnal	polyphagous	polyphagous	C_str_B	C_str	B	Camo_B_strataria_87_b1	Camo	Biston_strataria	Com	Poly	StratariaComF	NHML	PALE	7135	1,66822077	5	0,024355468	68,49471203	0,68494712	0,473055523	12,4014564	11,86503915	9,101643549	10,27969416	3,664848829	5,193492261	25,16794878	0,492747999	0,361636287	0,145615714	126	92	37	37,07865169	0,706349206	0,494117647	127,0786517
949	camouflaged	nocturnal	polyphagous	polyphagous	C_str_F	C_str	F	Camo_B_strataria_88_f1	Camo	Biston_strataria	Com	Poly	StratariaComF	NHML	PALE	16165	2,314408972	4	0,016532584	139,990757	1,39990757	0,431453827	26,36612348	18,05213833	23,33666546	18,1531224	15,4907885	13,87850964	65,19357744	0,404428235	0,357959578	0,237612187	103	91	61	42,85714286	0,40776699	0,403921569	132,8571429
950	camouflaged	nocturnal	polyphagous	polyphagous	C_str_H	C_str	H	Camo_B_strataria_88_h1	Camo	Biston_strataria	Com	Poly	StratariaComF	NHML	PALE	9789	1,490859211	4	0,011931036	124,9563937	1,249563937	0,147614526	33,79086956	13,70295875	30,3569891	14,66615547	21,03782441	13,6150466	85,18568308	0,396673107	0,356362572	0,246964321	101	91	63	44,21052632	0,376237624	0,396078431	134,2105263
951	camouflaged	nocturnal	polyphagous	polyphagous	C_str_B	C_str	B	Camo_B_strataria_88_b1	Camo	Biston_strataria	Com	Poly	StratariaComF	NHML	PALE	7607	1,641681498	5	0,028447558	57,709049	0,57709049	0,371339222	12,19570274	10,59046718	9,895986503	9,696952614	4,926978993	6,459381902	27,01866823	0,451380602	0,366264777	0,182354621	115	93	47	40,58823529	0,591304348	0,450980392	130,5882353
952	camouflaged	nocturnal	polyphagous	polyphagous	C_str_F	C_str	F	Camo_B_strataria_89_f1	Camo	Biston_strataria	Com	Poly	StratariaComF	NHML	PALE	12698	2,930064422	5	0,01890024	155,0278982	1,550278982	0,756655034	24,4202637	21,6306453	20,5672417	21,41240372	12,13935234	15,00628374	57,12685775	0,427474303	0,360027534	0,212498163	109	92	54	41,45454545	0,504587156	0,42745098	131,4545455
953	camouflaged	nocturnal	polyphagous	polyphagous	C_str_H	C_str	H	Camo_B_strataria_89_h1	Camo	Biston_strataria	Com	Poly	StratariaComF	NHML	PALE	6706	1,882509602	3	0,012821152	146,8284332	1,468284332	0,133686389	30,64656399	16,6213795	24,26158109	16,8157155	13,03589568	13,51844616	67,94404076	0,451055952	0,35708181	0,191862237	115	91	49	38,18181818	0,573913043	0,450980392	128,1818182
954	camouflaged	nocturnal	polyphagous	polyphagous	C_str_B	C_str	B	Camo_B_strataria_89_b1	Camo	Biston_strataria	Com	Poly	StratariaComF	NHML	PALE	5260	1,952621825	6	0,028032358	69,65599748	0,696559975	0,512733493	13,87192982	12,82441828	10,81771203	11,46868864	4,985337652	6,475307812	29,67497951	0,467462153	0,364539832	0,167998015	119	93	43	39,47368421	0,638655462	0,466666667	129,4736842
955	camouflaged	nocturnal	polyphagous	polyphagous	C_str_F	C_str	F	Camo_B_strataria_9_f1	Camo	Biston_strataria	Com	Poly	StratariaComF	NHML	PALE	13484	1,366608528	3	0,020366602	67,10046716	0,671004672	0,272339564	13,8122059	9,958333411	9,587604885	8,080279363	4,068961831	4,33026451	27,46877262	0,50283302	0,349036523	0,148130457	128	89	38	34	0,703125	0,501960784	124
956	camouflaged	nocturnal	polyphagous	polyphagous	C_str_H	C_str	H	Camo_B_strataria_9_h1	Camo	Biston_strataria	Com	Poly	StratariaComF	NHML	PALE	8153	1,422500273	3	0,02094355	67,92068432	0,679206843	0,255590131	30,17684909	9,988777677	25,12333483	10,4224762	14,59004525	8,686245883	69,89022916	0,431774934	0,359468485	0,20875658	110	92	53	41,05263158	0,518181818	0,431372549	131,0526316
957	camouflaged	nocturnal	polyphagous	polyphagous	C_str_B	C_str	B	Camo_B_strataria_9_b1	Camo	Biston_strataria	Com	Poly	StratariaComF	NHML	PALE	6984	1,0632261	5	0,0290189	36,6390903	0,366390903	0,248170407	8,447413145	6,950875922	5,885839773	5,437697205	2,302321131	2,461970279	16,63557405	0,507792104	0,35381044	0,138397456	129	90	35	35,10638298	0,728682171	0,505882353	125,106383
958	camouflaged	nocturnal	polyphagous	polyphagous	C_str_F	C_str	F	Camo_B_strataria_90_f1	Camo	Biston_strataria	Com	Poly	StratariaComF	NHML	PALE	15707	2,498879563	6	0,018397789	135,8249901	1,358249901	0,625605902	26,47810584	18,01889686	21,87893993	17,56343319	13,10465725	13,00083601	61,46170302	0,430806576	0,355976793	0,213216631	110	91	54	39,64285714	0,509090909	0,431372549	129,6428571
959	camouflaged	nocturnal	polyphagous	polyphagous	C_str_H	C_str	H	Camo_B_strataria_90_h1	Camo	Biston_strataria	Com	Poly	StratariaComF	NHML	PALE	8511	1,385224914	10	0,014027925	98,74767264	0,987476726	0,180938932	27,1495935	11,48163773	21,78900645	11,99974822	12,57751897	10,27781985	61,51611892	0,441341131	0,354199953	0,204458916	113	90	52	37,37704918	0,539823009	0,443137255	127,3770492
960	camouflaged	nocturnal	polyphagous	polyphagous	C_str_B	C_str	B	Camo_B_strataria_90_b1	Camo	Biston_strataria	Com	Poly	StratariaComF	NHML	PALE	6590	1,472606586	4	0,018691364	78,78539772	0,787853977	0,221234614	14,79644733	10,52364937	10,36277523	8,518359115	3,532935771	3,732143581	28,69215833	0,515696559	0,36117099	0,123132451	132	92	31	36,23762376	0,765151515	0,517647059	126,2376238
961	camouflaged	nocturnal	polyphagous	polyphagous	C_str_F	C_str	F	Camo_B_strataria_91_f1	Camo	Biston_strataria	Com	Poly	StratariaComF	NHML	PALE	14377	2,284137718	4	0,025118717	90,933692	0,90933692	0,700349118	24,18365199	15,78610875	19,82644359	15,73221273	11,27106099	11,53216856	55,28115657	0,437466462	0,358647409	0,203886128	112	91	52	39	0,535714286	0,439215686	129
962	camouflaged	nocturnal	polyphagous	polyphagous	C_str_H	C_str	H	Camo_B_strataria_91_h1	Camo	Biston_strataria	Com	Poly	StratariaComF	NHML	PALE	7912	1,09344748	4	0,012516856	87,35799591	0,873579959	0,112023384	32,02144875	9,69477969	26,81615541	10,37723418	16,11018795	9,5758568	74,9477921	0,427250061	0,357797804	0,214952135	109	91	55	40	0,495412844	0,42745098	130
963	camouflaged	nocturnal	polyphagous	polyphagous	C_str_B	C_str	B	Camo_B_strataria_91_b1	Camo	Biston_strataria	Com	Poly	StratariaComF	NHML	PALE	6384	1,782700863	5	0,026914801	66,23496412	0,662349641	0,555949822	15,58567251	12,27509584	12,21255741	11,00201257	5,518103526	6,446847041	33,31633344	0,467808756	0,366563669	0,165627575	119	93	42	39,74025974	0,647058824	0,466666667	129,7402597
964	camouflaged	nocturnal	polyphagous	polyphagous	C_str_F	C_str	F	Camo_B_strataria_92_f1	Camo	Biston_strataria	Com	Poly	StratariaComF	NHML	PALE	12149	2,298929437	4	0,022197931	103,5650317	1,035650317	0,551060203	19,28646632	15,62887961	16,39642037	15,42737427	9,908794606	11,07617481	45,5916813	0,423025995	0,35963623	0,217337776	108	92	55	41,88679245	0,490740741	0,423529412	131,8867925
965	camouflaged	nocturnal	polyphagous	polyphagous	C_str_H	C_str	H	Camo_B_strataria_92_h1	Camo	Biston_strataria	Com	Poly	StratariaComF	NHML	PALE	7496	1,343484021	4	0,016503179	81,40759141	0,814075914	0,231218793	26,79306827	10,44591344	22,87731133	11,12137836	13,95743173	9,355322894	63,62781132	0,421090522	0,359548928	0,219360551	107	92	56	42,35294118	0,476635514	0,419607843	132,3529412
966	camouflaged	nocturnal	polyphagous	polyphagous	C_str_B	C_str	B	Camo_B_strataria_92_b1	Camo	Biston_strataria	Com	Poly	StratariaComF	NHML	PALE	6090	1,935013409	17	0,023350519	82,86810967	0,828681097	0,639438133	18,64053824	13,36656648	15,19858577	12,1720085	6,89768181	6,754258706	40,73680581	0,45758468	0,373092231	0,169323089	117	95	43	42,16216216	0,632478632	0,458823529	132,1621622
967	camouflaged	nocturnal	polyphagous	polyphagous	C_str_F	C_str	F	Camo_B_strataria_93_f1	Camo	Biston_strataria	Com	Poly	StratariaComF	NHML	PALE	13634	2,251754869	4	0,018795451	119,8031814	1,198031814	0,520425863	19,17619967	16,54125818	15,16159327	16,01482332	8,670041214	11,41537813	43,00783416	0,445876898	0,352530965	0,201592137	114	90	51	37,14285714	0,552631579	0,447058824	127,1428571
968	camouflaged	nocturnal	polyphagous	polyphagous	C_str_H	C_str	H	Camo_B_strataria_93_h1	Camo	Biston_strataria	Com	Poly	StratariaComF	NHML	PALE	7295	1,449981378	3	0,014191867	102,1698822	1,021698822	0,145206505	25,88375762	11,99839498	20,88868212	12,24081127	11,78821277	9,777867942	58,56065251	0,441999133	0,356701663	0,201299205	113	91	51	38,70967742	0,548672566	0,443137255	128,7096774
969	camouflaged	nocturnal	polyphagous	polyphagous	C_str_B	C_str	B	Camo_B_strataria_93_b1	Camo	Biston_strataria	Com	Poly	StratariaComF	NHML	PALE	6974	1,363150652	6	0,027426525	49,70190974	0,497019097	0,359490689	8,000513972	9,21571554	5,978957849	7,998753823	2,71159157	4,120129489	16,69106339	0,479329195	0,358213117	0,162457688	122	91	41	37,03703704	0,663934426	0,478431373	127,037037
970	camouflaged	nocturnal	polyphagous	polyphagous	C_str_F	C_str	F	Camo_B_strataria_94_f1	Camo	Biston_strataria	Com	Poly	StratariaComF	NHML	PALE	15168	2,184056654	6	0,018907665	115,5117069	1,155117069	0,517887574	15,61132233	15,57345736	12,7286267	15,35158849	7,685694501	11,00918565	36,02564353	0,433339166	0,353321286	0,213339548	111	90	54	37,89473684	0,513513514	0,435294118	127,8947368
971	camouflaged	nocturnal	polyphagous	polyphagous	C_str_H	C_str	H	Camo_B_strataria_94_h1	Camo	Biston_strataria	Com	Poly	StratariaComF	NHML	PALE	8279	1,354010046	3	0,015846654	85,44453907	0,854445391	0,175787129	21,43075139	10,93516869	16,89777437	11,025151	9,254020327	8,464329969	47,58254608	0,450391018	0,355125477	0,194483505	115	91	50	37,84615385	0,565217391	0,450980392	127,8461538
972	camouflaged	nocturnal	polyphagous	polyphagous	C_str_B	C_str	B	Camo_B_strataria_94_b1	Camo	Biston_strataria	Com	Poly	StratariaComF	NHML	PALE	8394	1,557611298	4	0,024970847	62,37719162	0,623771916	0,468356241	11,28506763	10,92340963	8,72931441	9,485090817	3,840746626	4,798910536	23,85512867	0,473066727	0,365930301	0,161002973	121	93	41	39	0,661157025	0,474509804	129
973	camouflaged	nocturnal	polyphagous	polyphagous	C_str_F	C_str	F	Camo_B_strataria_95_f1	Camo	Biston_strataria	Com	Poly	StratariaComF	NHML	PALE	15982	2,481298105	6	0,018085244	137,2001463	1,372001463	0,722961519	21,49241048	18,73241701	18,30608003	18,56241759	11,13989646	13,4479479	50,93838696	0,421929546	0,359376908	0,218693546	108	92	56	41,53846154	0,481481481	0,423529412	131,5384615
974	camouflaged	nocturnal	polyphagous	polyphagous	C_str_H	C_str	H	Camo_B_strataria_95_h1	Camo	Biston_strataria	Com	Poly	StratariaComF	NHML	PALE	9224	1,573752157	5	0,015125893	104,0435873	1,040435873	0,240617729	27,54900924	12,88313556	22,89028284	13,41899982	13,20731969	10,86431505	63,64661177	0,432843296	0,359646526	0,207510177	110	92	53	41,05263158	0,518181818	0,431372549	131,0526316
975	camouflaged	nocturnal	polyphagous	polyphagous	C_str_B	C_str	B	Camo_B_strataria_95_b1	Camo	Biston_strataria	Com	Poly	StratariaComF	NHML	PALE	8200	1,090687178	4	0,022385626	48,72265707	0,487226571	0,239197804	7,873028747	7,647680186	5,763195517	6,162715702	2,216927217	2,635181953	15,85315148	0,496622312	0,363536267	0,13984142	127	93	36	37,58241758	0,716535433	0,498039216	127,5824176
976	camouflaged	nocturnal	polyphagous	polyphagous	C_str_F	C_str	F	Camo_B_strataria_96_f1	Camo	Biston_strataria	Com	Poly	StratariaComF	NHML	PALE	15806	2,254517638	5	0,019652847	114,7170999	1,147170999	0,49091699	20,89274437	16,02690927	16,09614752	14,74457122	7,609300007	8,324166784	44,5981919	0,468466175	0,3609148	0,170619025	119	92	44	38,4	0,630252101	0,466666667	128,4
977	camouflaged	nocturnal	polyphagous	polyphagous	C_str_H	C_str	H	Camo_B_strataria_96_h1	Camo	Biston_strataria	Com	Poly	StratariaComF	NHML	PALE	9341	1,533699936	4	0,019581461	78,32407996	0,7832408	0,229321348	23,32306675	10,78054423	17,84068284	10,69222509	8,9426556	7,47498401	50,10640519	0,465470765	0,356055933	0,178473302	119	91	46	36,98630137	0,613445378	0,466666667	126,9863014
978	camouflaged	nocturnal	polyphagous	polyphagous	C_str_B	C_str	B	Camo_B_strataria_96_b1	Camo	Biston_strataria	Com	Poly	StratariaComF	NHML	PALE	6615	1,16195149	4	0,023436321	49,57909068	0,495790907	0,293533217	7,601440052	8,405556737	5,568019739	7,382388044	2,463648231	3,757588408	15,63310802	0,486239847	0,356168443	0,15759171	124	91	40	36,42857143	0,677419355	0,48627451	126,4285714
979	camouflaged	nocturnal	polyphagous	polyphagous	C_str_F	C_str	F	Camo_B_strataria_97_f1	Camo	Biston_strataria	Com	Poly	StratariaComF	NHML	PALE	9642	2,68634422	5	0,018584405	144,5483047	1,445483047	0,72259937	21,90292938	20,1754914	18,14727675	19,50667762	9,896077631	12,4403271	49,94628376	0,438529711	0,363335876	0,198134413	112	93	51	41,31147541	0,544642857	0,439215686	131,3114754
980	camouflaged	nocturnal	polyphagous	polyphagous	C_str_H	C_str	H	Camo_B_strataria_97_h1	Camo	Biston_strataria	Com	Poly	StratariaComF	NHML	PALE	4943	1,611309542	4	0,01996419	80,70998772	0,807099877	0,27373045	32,69378875	11,88761138	26,39186354	12,17915516	13,58395638	9,512555561	72,66960867	0,449896309	0,363176079	0,186927611	115	93	48	40,29850746	0,582608696	0,450980392	130,2985075
981	camouflaged	nocturnal	polyphagous	polyphagous	C_str_B	C_str	B	Camo_B_strataria_97_b1	Camo	Biston_strataria	Com	Poly	StratariaComF	NHML	PALE	5705	1,264131298	4	0,021483518	58,84191211	0,588419121	0,286951772	8,209318492	8,669762831	5,438930647	6,406067711	1,734892416	2,083582025	15,38314156	0,533656826	0,353564363	0,112778811	136	90	29	34,20560748	0,786764706	0,533333333	124,2056075
982	camouflaged	nocturnal	polyphagous	polyphagous	C_str_F	C_str	F	Camo_B_strataria_98_f1	Camo	Biston_strataria	Com	Poly	StratariaComF	NHML	PALE	9864	1,038733087	3	0,020527715	50,60149633	0,506014963	0,169954617	10,44161538	7,303632893	6,549750218	5,463994546	2,465929432	2,725397249	19,45729503	0,536642702	0,336621828	0,12673547	137	86	32	30,85714286	0,766423358	0,537254902	120,8571429
983	camouflaged	nocturnal	polyphagous	polyphagous	C_str_H	C_str	H	Camo_B_strataria_98_h1	Camo	Biston_strataria	Com	Poly	StratariaComF	NHML	PALE	5742	1,49972224	3	0,020684386	72,5050406	0,725050406	0,331411754	25,6941595	10,63959463	20,54295383	10,62631936	10,91342079	7,956543683	57,15053411	0,449587391	0,359453401	0,190959209	115	92	49	39,09090909	0,573913043	0,450980392	129,0909091
984	camouflaged	nocturnal	polyphagous	polyphagous	C_str_B	C_str	B	Camo_B_strataria_98_b1	Camo	Biston_strataria	Com	Poly	StratariaComF	NHML	PALE	4518	1,021587563	4	0,016166566	63,19137637	0,631913764	0,117003557	8,043860882	8,00719048	5,73989053	6,366230849	2,314727905	2,870408269	16,09847932	0,499665883	0,356548617	0,1437855	127	91	37	36	0,708661417	0,498039216	126
985	camouflaged	nocturnal	polyphagous	polyphagous	C_str_F	C_str	F	Camo_B_strataria_99_f1	Camo	Biston_strataria	Com	Poly	StratariaComF	NHML	PALE	11774	2,498873677	4	0,017368573	143,8732843	1,438732843	0,545078207	19,65348152	18,53920796	16,93078123	18,16980043	10,54640547	13,1207798	47,13066822	0,416999849	0,359230664	0,223769487	106	92	57	42,85714286	0,462264151	0,415686275	132,8571429
986	camouflaged	nocturnal	polyphagous	polyphagous	C_str_H	C_str	H	Camo_B_strataria_99_h1	Camo	Biston_strataria	Com	Poly	StratariaComF	NHML	PALE	6972	1,453279705	3	0,016963637	85,67028964	0,856702896	0,194786882	25,92105271	11,14222266	21,02575029	11,30139176	11,50096861	9,008682598	58,44777161	0,443490864	0,359735704	0,196773432	113	92	50	40	0,557522124	0,443137255	130
987	camouflaged	nocturnal	polyphagous	polyphagous	C_str_B	C_str	B	Camo_B_strataria_99_b1	Camo	Biston_strataria	Com	Poly	StratariaComF	NHML	PALE	7355	1,342737566	5	0,02594579	51,75165449	0,517516545	0,320106379	8,94054427	8,847722668	6,962591715	8,079851528	3,409308391	4,753860421	19,31244438	0,462942137	0,360523587	0,176534276	118	92	45	38,63013699	0,618644068	0,462745098	128,630137
989	aposematic	cathemeral	polyphagous	polyphagous	A_dom_F	A_dom	F	Apo_C_dominula_1_f1	Apo	Callimorpha_dominula	Com	Poly	DominulaComA	NHML	PALE	20485	4,329243591	17	0,018536574	233,5514414	2,335514414	1,153392569	15,54557239	25,55380075	11,93445583	19,86543967	6,091916383	11,05121754	33,5719446	0,463052485	0,355488965	0,18145855	118	91	46	37,5	0,610169492	0,462745098	127,5
990	aposematic	cathemeral	polyphagous	polyphagous	A_dom_H	A_dom	H	Apo_C_dominula_1_h1	Apo	Callimorpha_dominula	Com	Poly	DominulaComA	NHML	PALE	15120	4,165468946	19	0,017178118	242,4869191	2,424869191	0,979218574	44,06970276	26,88462086	2,232009739	1,647401457	0,801569646	0,403467495	47,10328215	0,935597282	0,04738544	0,017017278	239	12	4	2,042553191	0,983263598	0,937254902	92,04255319
991	aposematic	cathemeral	polyphagous	polyphagous	A_dom_B	A_dom	B	Apo_C_dominula_1_b1	Apo	Callimorpha_dominula	Com	Poly	DominulaComA	NHML	PALE	7107	3,447256339	10	0,016251159	212,1237181	2,121237181	0,425085874	23,48552156	23,63735278	2,932168177	3,564589828	1,258334737	1,036212892	27,67602447	0,848587252	0,105946148	0,0454666	216	27	12	4,411764706	0,944444444	0,847058824	94,41176471
992	aposematic	cathemeral	polyphagous	polyphagous	A_dom_F	A_dom	F	Apo_C_dominula_10_f1	Apo	Callimorpha_dominula	Com	Poly	DominulaComA	NHML	PALE	16584	5,020677571	15	0,019807945	253,4678728	2,534678728	1,318233951	19,61926066	29,48403624	12,78779759	20,41664085	4,865214844	8,947677254	37,27227309	0,526376822	0,343091433	0,130531745	134	87	33	32,07920792	0,753731343	0,525490196	122,0792079
993	aposematic	cathemeral	polyphagous	polyphagous	A_dom_H	A_dom	H	Apo_C_dominula_10_h1	Apo	Callimorpha_dominula	Com	Poly	DominulaComA	NHML	PALE	12291	4,307170731	16	0,020120669	214,0669731	2,140669731	1,040403	45,26737944	25,4058238	2,843011671	1,811059511	0,695001108	0,317403276	48,80539222	0,927507748	0,058251999	0,014240252	237	15	4	2,832618026	0,983122363	0,929411765	92,83261803
994	aposematic	cathemeral	polyphagous	polyphagous	A_dom_B	A_dom	B	Apo_C_dominula_10_b1	Apo	Callimorpha_dominula	Com	Poly	DominulaComA	NHML	PALE	5830	2,048363851	6	0,023058073	88,83499573	0,888349957	0,40515621	10,44547637	12,92037378	2,043393842	3,795460759	0,778560866	1,304819632	13,26743108	0,787302102	0,154015787	0,058682111	201	39	15	7,741935484	0,925373134	0,788235294	97,74193548
995	aposematic	cathemeral	polyphagous	polyphagous	A_dom_F	A_dom	F	Apo_C_dominula_11_f1	Apo	Callimorpha_dominula	Com	Poly	DominulaComA	NHML	PALE	16771	4,815267072	17	0,019598194	245,6995299	2,456995299	1,410613891	16,97420711	28,39178332	11,50642157	19,64363636	4,072933945	7,347487728	32,55356263	0,521423947	0,353461208	0,125114845	133	90	32	34,45544554	0,759398496	0,521568627	124,4554455
996	aposematic	cathemeral	polyphagous	polyphagous	A_dom_H	A_dom	H	Apo_C_dominula_11_h1	Apo	Callimorpha_dominula	Com	Poly	DominulaComA	NHML	PALE	12733	4,2061791	18	0,01618466	259,8867768	2,598867768	0,791986535	37,82024008	26,70941774	1,740614223	1,123307558	0,74247518	0,36870109	40,30332948	0,938389968	0,043187852	0,01842218	239	11	5	1,538461538	0,979079498	0,937254902	91,53846154
997	aposematic	cathemeral	polyphagous	polyphagous	A_dom_B	A_dom	B	Apo_C_dominula_11_b1	Apo	Callimorpha_dominula	Com	Poly	DominulaComA	NHML	PALE	5756	2,472314363	9	0,020053137	123,2881614	1,232881614	0,468684146	11,91872072	16,59242413	2,235451091	3,297439943	0,823877029	0,591830978	14,97804884	0,795745884	0,149248485	0,055005631	203	38	14	7,619047619	0,931034483	0,796078431	97,61904762
998	aposematic	cathemeral	polyphagous	polyphagous	A_dom_F	A_dom	F	Apo_C_dominula_12_f1	Apo	Callimorpha_dominula	Com	Poly	DominulaComA	NHML	PALE	15733	4,637787872	16	0,019105048	242,7519615	2,427519615	1,30474917	16,70748401	27,6870018	12,29637997	20,98620167	5,543234613	10,25770667	34,54709859	0,48361468	0,355930902	0,160454418	123	91	41	36,58536585	0,666666667	0,482352941	126,5853659
999	aposematic	cathemeral	polyphagous	polyphagous	A_dom_H	A_dom	H	Apo_C_dominula_12_h1	Apo	Callimorpha_dominula	Com	Poly	DominulaComA	NHML	PALE	11730	4,362156748	17	0,018367721	237,4903639	2,374903639	0,981946941	40,6720594	26,50262855	1,992467696	1,218133052	0,756878393	0,353711961	43,42140549	0,936682241	0,045886762	0,017430997	239	12	4	2,042553191	0,983263598	0,937254902	92,04255319
1000	aposematic	cathemeral	polyphagous	polyphagous	A_dom_B	A_dom	B	Apo_C_dominula_12_b1	Apo	Callimorpha_dominula	Com	Poly	DominulaComA	NHML	PALE	5027	2,200553749	7	0,021659978	101,5953823	1,015953823	0,435140337	10,84869855	14,19779486	2,057600827	3,308286923	0,764710312	0,470705537	13,67100969	0,793555033	0,150508329	0,055936637	202	38	14	7,659574468	0,930693069	0,792156863	97,65957447
1001	aposematic	cathemeral	polyphagous	polyphagous	A_dom_F	A_dom	F	Apo_C_dominula_13_f1	Apo	Callimorpha_dominula	Com	Poly	DominulaComA	NHML	PALE	17519	4,253353653	15	0,019362024	219,6750548	2,196750548	1,056301076	14,52456137	25,27899388	10,63476747	19,76541779	5,064832467	10,93851312	30,22416131	0,480561271	0,351863112	0,167575617	123	90	43	35,25	0,650406504	0,482352941	125,25
1002	aposematic	cathemeral	polyphagous	polyphagous	A_dom_H	A_dom	H	Apo_C_dominula_13_h1	Apo	Callimorpha_dominula	Com	Poly	DominulaComA	NHML	PALE	13082	4,45298096	19	0,018365126	242,4693874	2,424693874	1,062185774	39,80681222	27,2002717	2,305895512	1,551518284	0,786482971	0,391932163	42,8991907	0,927915226	0,053751492	0,018333282	237	14	5	2,327586207	0,978902954	0,929411765	92,32758621
1003	aposematic	cathemeral	polyphagous	polyphagous	A_dom_B	A_dom	B	Apo_C_dominula_13_b1	Apo	Callimorpha_dominula	Com	Poly	DominulaComA	NHML	PALE	4908	1,785443399	7	0,022815288	78,25644917	0,782564492	0,334447415	8,276911798	11,75724424	1,624366348	1,849471422	0,680454129	0,486649445	10,58173228	0,782188736	0,153506657	0,064304606	199	39	16	7,540983607	0,91959799	0,780392157	97,54098361
1004	aposematic	cathemeral	polyphagous	polyphagous	A_dom_F	A_dom	F	Apo_C_dominula_14_f1	Apo	Callimorpha_dominula	Com	Poly	DominulaComA	NHML	PALE	17533	4,336947376	16	0,019565912	221,6583297	2,216583297	1,185793905	15,4318864	25,58742497	11,16222734	19,19618275	5,219680853	9,999639983	31,81379459	0,485069027	0,350861237	0,164069735	124	89	42	34,3902439	0,661290323	0,48627451	124,3902439
1005	aposematic	cathemeral	polyphagous	polyphagous	A_dom_H	A_dom	H	Apo_C_dominula_14_h1	Apo	Callimorpha_dominula	Com	Poly	DominulaComA	NHML	PALE	13409	4,251814349	18	0,017917623	237,2978958	2,372978958	0,997057004	44,07138186	27,02285296	2,68615859	1,734097243	0,882328409	0,355436122	47,63986886	0,925094525	0,056384676	0,018520798	236	14	5	2,337662338	0,978813559	0,925490196	92,33766234
1006	aposematic	cathemeral	polyphagous	polyphagous	A_dom_B	A_dom	B	Apo_C_dominula_14_b1	Apo	Callimorpha_dominula	Com	Poly	DominulaComA	NHML	PALE	5705	2,120693646	10	0,016036894	132,2384286	1,322384286	0,357767278	10,86765368	15,9686929	1,787370841	2,227805298	0,812180939	0,573821838	13,46720546	0,8069717	0,132720247	0,060308053	206	34	15	5,968586387	0,927184466	0,807843137	95,96858639
1007	aposematic	cathemeral	polyphagous	polyphagous	A_dom_F	A_dom	F	Apo_C_dominula_15_f1	Apo	Callimorpha_dominula	Com	Poly	DominulaComA	NHML	PALE	18414	3,694798909	14	0,021015475	175,8132461	1,758132461	0,999392498	11,35059289	21,30701259	8,166186608	15,97749338	3,853357631	8,507615118	23,37013713	0,485687903	0,349428271	0,164883826	124	89	42	34,3902439	0,661290323	0,48627451	124,3902439
1008	aposematic	cathemeral	polyphagous	polyphagous	A_dom_H	A_dom	H	Apo_C_dominula_15_h1	Apo	Callimorpha_dominula	Com	Poly	DominulaComA	NHML	PALE	14196	3,843079096	21	0,016141491	238,0869981	2,380869981	0,774912376	32,50639963	25,18360662	1,862216786	1,235161205	0,765141672	0,314130488	35,13375809	0,925218405	0,053003632	0,021777963	236	14	6	2,086956522	0,974576271	0,925490196	92,08695652
1009	aposematic	cathemeral	polyphagous	polyphagous	A_dom_B	A_dom	B	Apo_C_dominula_15_b1	Apo	Callimorpha_dominula	Com	Poly	DominulaComA	NHML	PALE	5215	2,922595	7	0,017660307	165,4894756	1,654894756	0,357780401	13,95597169	18,94495639	1,751695041	2,049612842	0,734777194	0,417526568	16,44244393	0,848777211	0,106534956	0,044687833	216	27	11	4,682926829	0,949074074	0,847058824	94,68292683
1010	aposematic	cathemeral	polyphagous	polyphagous	A_dom_F	A_dom	F	Apo_C_dominula_16_f1	Apo	Callimorpha_dominula	Com	Poly	DominulaComA	NHML	PALE	20236	4,548161872	18	0,019099213	238,133474	2,38133474	1,337507439	17,72826611	26,91992623	13,04447212	20,3078773	5,808208933	9,361640472	36,58094716	0,484631139	0,356591973	0,158776888	124	91	40	36,42857143	0,677419355	0,48627451	126,4285714
1011	aposematic	cathemeral	polyphagous	polyphagous	A_dom_H	A_dom	H	Apo_C_dominula_16_h1	Apo	Callimorpha_dominula	Com	Poly	DominulaComA	NHML	PALE	15458	4,424576638	19	0,017707353	249,8722826	2,498722826	1,033160867	39,82901465	27,06797955	2,515586539	1,577380164	0,84583519	0,349380606	43,19043638	0,922172082	0,058244064	0,019583854	235	15	5	2,608695652	0,978723404	0,921568627	92,60869565
1012	aposematic	cathemeral	polyphagous	polyphagous	A_dom_B	A_dom	B	Apo_C_dominula_16_b1	Apo	Callimorpha_dominula	Com	Poly	DominulaComA	NHML	PALE	6903	3,011230067	10	0,015966244	188,5997828	1,885997828	0,45533282	16,60603953	20,47682969	2,293041305	4,281257952	0,912391014	0,787059479	19,81147184	0,838203222	0,115743107	0,046053671	214	30	12	5,346534653	0,943925234	0,839215686	95,34653465
1013	aposematic	cathemeral	polyphagous	polyphagous	A_dom_F	A_dom	F	Apo_C_dominula_17_f1	Apo	Callimorpha_dominula	Com	Poly	DominulaComA	NHML	PALE	18252	4,149030097	15	0,019010837	218,2455214	2,182455214	1,074116092	14,42495492	24,94502882	10,0718746	18,08372023	4,191469953	7,997726688	28,68829948	0,50281666	0,351079527	0,146103813	128	90	37	34,94505495	0,7109375	0,501960784	124,9450549
1014	aposematic	cathemeral	polyphagous	polyphagous	A_dom_H	A_dom	H	Apo_C_dominula_17_h1	Apo	Callimorpha_dominula	Com	Poly	DominulaComA	NHML	PALE	13316	4,087301737	17	0,019109925	213,8837091	2,138837091	1,034035409	36,77556357	25,072272	1,650746045	0,957354293	0,661008481	0,237459016	39,08731809	0,94085666	0,042232267	0,016911073	240	11	4	1,779661017	0,983333333	0,941176471	91,77966102
1015	aposematic	cathemeral	polyphagous	polyphagous	A_dom_B	A_dom	B	Apo_C_dominula_17_b1	Apo	Callimorpha_dominula	Com	Poly	DominulaComA	NHML	PALE	7443	2,913931643	8	0,02023345	144,0155582	1,440155582	0,486088876	15,29490512	18,72107444	1,966374667	3,17299193	0,852975006	0,610204254	18,1142548	0,844357402	0,108553992	0,047088606	215	28	12	4,729064039	0,944186047	0,843137255	94,72906404
1016	aposematic	cathemeral	polyphagous	polyphagous	A_dom_F	A_dom	F	Apo_C_dominula_18_f1	Apo	Callimorpha_dominula	Com	Poly	DominulaComA	NHML	PALE	19591	4,173219956	17	0,019253831	216,7475115	2,167475115	1,145625631	13,08934165	24,25255866	8,956825363	18,11069677	3,780607857	8,367117381	25,82677487	0,506812861	0,346803866	0,146383274	129	88	37	33,26086957	0,713178295	0,505882353	123,2608696
1017	aposematic	cathemeral	polyphagous	polyphagous	A_dom_H	A_dom	H	Apo_C_dominula_18_h1	Apo	Callimorpha_dominula	Com	Poly	DominulaComA	NHML	PALE	14681	4,057011158	20	0,01708964	237,3959377	2,373959377	0,884814073	38,04088091	25,41474679	1,976868521	1,507163213	0,529459792	0,35974681	40,54720923	0,938187403	0,048754737	0,01305786	239	12	3	2,288135593	0,987447699	0,937254902	92,28813559
1018	aposematic	cathemeral	polyphagous	polyphagous	A_dom_B	A_dom	B	Apo_C_dominula_18_b1	Apo	Callimorpha_dominula	Com	Poly	DominulaComA	NHML	PALE	5474	3,089634561	9	0,015061424	205,1356163	2,051356163	0,321557659	15,90469279	21,68224532	2,263868703	2,692067945	0,747795262	0,622069669	18,91635676	0,840790486	0,119677839	0,039531675	214	31	10	6,176470588	0,953271028	0,839215686	96,17647059
1019	aposematic	cathemeral	polyphagous	polyphagous	A_dom_F	A_dom	F	Apo_C_dominula_19_f1	Apo	Callimorpha_dominula	Com	Poly	DominulaComA	NHML	PALE	20352	4,33290152	16	0,020571362	210,6278416	2,106278416	1,25502174	13,78670145	25,2350276	9,85299038	19,00562993	4,364356022	9,474729493	28,00404785	0,492311023	0,351841649	0,155847328	126	90	40	34,88372093	0,682539683	0,494117647	124,8837209
1020	aposematic	cathemeral	polyphagous	polyphagous	A_dom_H	A_dom	H	Apo_C_dominula_19_h1	Apo	Callimorpha_dominula	Com	Poly	DominulaComA	NHML	PALE	15643	4,216480058	20	0,016518934	255,2513474	2,552513474	0,880546205	38,8279448	26,95452891	2,0129155	1,288652384	0,614922033	0,288226596	41,45578233	0,936611074	0,048555723	0,014833203	239	12	4	2,042553191	0,983263598	0,937254902	92,04255319
1021	aposematic	cathemeral	polyphagous	polyphagous	A_dom_B	A_dom	B	Apo_C_dominula_19_b1	Apo	Callimorpha_dominula	Com	Poly	DominulaComA	NHML	PALE	5651	3,722715187	9	0,014608154	254,8381644	2,548381644	0,40410513	19,66562407	25,70769025	2,914156709	3,632641874	0,982948676	0,675523801	23,56272946	0,834607218	0,123676534	0,041716248	213	32	11	6,237623762	0,948356808	0,835294118	96,23762376
1022	aposematic	cathemeral	polyphagous	polyphagous	A_dom_F	A_dom	F	Apo_C_dominula_2_f1	Apo	Callimorpha_dominula	Com	Poly	DominulaComA	NHML	PALE	20495	4,476971856	18	0,018829182	237,7677332	2,377677332	1,208801462	15,59900681	26,18195923	11,06146008	19,43165109	4,578905036	8,684276139	31,23937192	0,499338042	0,354087147	0,146574811	127	90	37	35,33333333	0,708661417	0,498039216	125,3333333
1023	aposematic	cathemeral	polyphagous	polyphagous	A_dom_H	A_dom	H	Apo_C_dominula_2_h1	Apo	Callimorpha_dominula	Com	Poly	DominulaComA	NHML	PALE	14534	3,832806197	18	0,01665439	230,1378978	2,301378978	0,849517183	42,64086689	25,48916852	1,598270667	1,046164334	0,603799993	0,291344965	44,84293755	0,950893702	0,035641525	0,013464773	242	9	3	1,506276151	0,987603306	0,949019608	91,50627615
1024	aposematic	cathemeral	polyphagous	polyphagous	A_dom_B	A_dom	B	Apo_C_dominula_2_b1	Apo	Callimorpha_dominula	Com	Poly	DominulaComA	NHML	PALE	6987	3,66475862	11	0,018097142	202,5048322	2,025048322	0,584534566	23,84659573	24,1700723	2,550471088	3,27193605	0,984948641	0,697855312	27,38201546	0,870885336	0,093144023	0,035970641	222	24	9	4,225352113	0,959459459	0,870588235	94,22535211
1025	aposematic	cathemeral	polyphagous	polyphagous	A_dom_F	A_dom	F	Apo_C_dominula_20_f1	Apo	Callimorpha_dominula	Com	Poly	DominulaComA	NHML	PALE	18450	4,449214208	16	0,01972668	225,542981	2,25542981	1,21200755	14,12468191	26,07226526	10,34059785	20,32057955	5,081168758	10,92417669	29,54644852	0,478050074	0,349977692	0,171972234	122	89	44	34,61538462	0,639344262	0,478431373	124,6153846
1026	aposematic	cathemeral	polyphagous	polyphagous	A_dom_H	A_dom	H	Apo_C_dominula_20_h1	Apo	Callimorpha_dominula	Com	Poly	DominulaComA	NHML	PALE	14253	4,173645268	19	0,017490819	238,6191986	2,386191986	0,932910384	42,87491278	26,08982551	2,477881534	1,689318217	0,614760857	0,266248404	45,96755517	0,93272119	0,05390501	0,013373799	238	14	3	2,808510638	0,987394958	0,933333333	92,80851064
1027	aposematic	cathemeral	polyphagous	polyphagous	A_dom_B	A_dom	B	Apo_C_dominula_20_b1	Apo	Callimorpha_dominula	Com	Poly	DominulaComA	NHML	PALE	5071	3,849657627	10	0,014162838	271,8140078	2,718140078	0,393896604	22,85011785	27,69313304	2,734977145	2,783368915	0,780519092	0,495912808	26,36561409	0,866663594	0,103732731	0,029603676	221	26	8	5,070422535	0,963800905	0,866666667	95,07042254
1028	aposematic	cathemeral	polyphagous	polyphagous	A_dom_F	A_dom	F	Apo_C_dominula_21_f1	Apo	Callimorpha_dominula	Com	Poly	DominulaComA	NHML	PALE	17446	3,892966765	15	0,020212025	192,6064732	1,926064732	1,082433892	12,80639055	22,79378225	8,970820156	16,60447917	4,307914328	8,802395532	26,08512503	0,490946106	0,343905584	0,16514831	125	88	42	33,25301205	0,664	0,490196078	123,253012
1029	aposematic	cathemeral	polyphagous	polyphagous	A_dom_H	A_dom	H	Apo_C_dominula_21_h1	Apo	Callimorpha_dominula	Com	Poly	DominulaComA	NHML	PALE	13142	3,66831809	16	0,017440903	210,3284519	2,103284519	0,821268707	39,34482753	23,71882894	2,418620904	1,565656427	0,790756943	0,304319065	42,55420537	0,924581418	0,056836237	0,018582345	236	14	5	2,337662338	0,978813559	0,925490196	92,33766234
1030	aposematic	cathemeral	polyphagous	polyphagous	A_dom_B	A_dom	B	Apo_C_dominula_21_b1	Apo	Callimorpha_dominula	Com	Poly	DominulaComA	NHML	PALE	4272	3,017930414	9	0,01480506	203,8445224	2,038445224	0,345011126	16,74194588	21,88628187	2,620633537	2,849962937	0,910206796	0,634047355	20,27278621	0,825833494	0,129268543	0,044897963	211	33	11	6,6	0,947867299	0,82745098	96,6
1031	aposematic	cathemeral	polyphagous	polyphagous	A_dom_F	A_dom	F	Apo_C_dominula_22_f1	Apo	Callimorpha_dominula	Com	Poly	DominulaComA	NHML	PALE	19571	4,667229369	16	0,020320817	229,6772448	2,296772448	1,282464131	15,22826254	26,47525858	10,50112019	19,62535063	4,43879157	9,217183631	30,1681743	0,504779056	0,348086035	0,147134909	129	89	38	33,62637363	0,705426357	0,505882353	123,6263736
1032	aposematic	cathemeral	polyphagous	polyphagous	A_dom_H	A_dom	H	Apo_C_dominula_22_h1	Apo	Callimorpha_dominula	Com	Poly	DominulaComA	NHML	PALE	14677	4,360253774	18	0,018357549	237,5182931	2,375182931	1,023027181	46,05356948	26,97938224	3,45398874	2,462711249	0,617842813	0,288524894	50,12540104	0,918767103	0,068906955	0,012325943	234	18	3	3,896103896	0,987179487	0,917647059	93,8961039
1033	aposematic	cathemeral	polyphagous	polyphagous	A_dom_B	A_dom	B	Apo_C_dominula_22_b1	Apo	Callimorpha_dominula	Com	Poly	DominulaComA	NHML	PALE	5660	3,304382693	9	0,015292178	216,0831898	2,160831898	0,343231344	17,72587961	22,95655672	2,348846577	2,523130561	0,881312339	0,750198944	20,95603852	0,845860232	0,112084475	0,042055293	216	29	11	5,268292683	0,949074074	0,847058824	95,26829268
[truncated: 7,980 more rows]
